# Supplementary material for: Characteristics of Vaginal Microbiota of Women of Reproductive Age with Infections
Source: Microorganisms. 2024 May 20;12(5):1030. doi: 10.3390/microorganisms12051030 (PMC11124179; doi:10.3390/microorganisms12051030)
Supplement: Supplementary file 1 [file microorganisms-12-01030-s001.zip › Table S2.xlsx]

## Sheet: Sheet1
Actinomyces	Aerococcus	Agathobacter	Alloscardovia	Anaerococcus	Arcanobacterium	Atopobium	Bacteroides	Bifidobacterium	Blautia	CAG-352	Campylobacter	Clostridium_sensu_stricto_1	Corynebacterium	Dialister	DNF00809	Enterococcus	Escherichia-Shigella	Ezakiella	Faecalibacterium	Fastidiosipila	Fenollaria	Finegoldia	Fusobacterium	Gardnerella	Gemella	Halomonas	Howardella	Lactobacillus apis group	Lactobacillus crispatus group	Lactobacillus gasseri group	Lactobacillus iners group	Lactobacillus jensenii group	Lawsonella	Mageibacillus	Megasphaera	Mobiluncus	Moryella	Muribaculaceae	Parvimonas	Peptococcus	Peptoniphilus	Peptostreptococcus	Porphyromonas	Prevotella	Pseudomonas	Rikenellaceae_RC9_gut_group	Ruminococcus	Saccharimonadales	Shuttleworthia
7.77593e-06	0.00045878	0	5.05435e-05	0.000921448	0.0390352	0.16927	0.000971991	0.00174958	0	0	0.00446727	0	0	0.0188333	0.0177758	9.33111e-05	0.000151631	0	7.77593e-06	0.0568654	0	7.77593e-06	1.94398e-05	0.107837	8.55352e-05	0	0.000559867	0	3.49917e-05	8.94232e-05	0.0133474	0.000194398	0	0	0.103879	0.0128147	0.00715774	3.11037e-05	0.0165822	0	0.000870904	0.00503491	0.0180518	0.198562	0	0.000482108	0	0.0439884	0.000139967
3.29731e-05	0.0739257	4.5338e-05	0	0.000136014	0.000164866	0.159454	0.000325609	4.94597e-05	5.77029e-05	1.23649e-05	3.29731e-05	0	0	0.0169976	0.0211976	0.00132305	0.000593516	0	0.00025142	0.000638854	1.23649e-05	2.06082e-05	0.000412164	0.405305	0.0537915	0	0	8.24328e-06	0.00075426	0.000902639	0.135771	0.000156622	0	9.47977e-05	0.000919125	8.24328e-06	4.12164e-05	4.12164e-05	0.000630611	2.47298e-05	1.23649e-05	0.000964463	0.000436894	0.013758	8.24328e-06	8.24328e-06	4.12164e-05	6.59462e-05	0.000107163
0.00145415	0.00454687	0	0	0.000284509	0.00249208	0.0104425	2.10747e-05	0	0	0	0	0	0	0.0547099	0.0363855	8.42988e-05	0	0	3.16121e-05	0.0163434	0	0	0	0.173424	0.000542674	0	0	0	7.37615e-05	0.000663853	0.00208113	2.10747e-05	0	0	0.133687	0	0	0.000605898	0.00604317	0	0.00373549	0.000142254	0.00259219	0.0740038	0	0	0	0	0.347422
0.000361991	0	0	0	0	0	0.00687783	0	0	0	0	0	0	0	0.0184615	0.0173756	0	0	0	0	0.00886878	0.000361991	0	0	0.142081	0	0	0.000904977	0	0	0	0.00669683	0	0	0.00126697	0.0716742	0.00325792	0.0041629	0.00108597	0.00253394	0	0.00217195	0.00162896	0.0041629	0.289774	0	0.0164706	0	0.0361991	0.321086
0	0	0	0	0	0	0	0	0	0	0	0	0.0214939	0	0	0	0	0	0	0	0	0	0	0	0	0	0.000247056	0	0.000329408	0.96673	0.00609405	0	0.00510582	0	0	0	0	0	0	0	0	0	0	0	0	0	0	0	0	0
0	0	0	0	0.0101449	0	0.000652174	0	0	0	0	0.000144928	0	0	0.00782609	0	0	0	0.00347826	0	0	0.000652174	0.00101449	0	0.000362319	0	0.00586957	0	0.00137681	0.799565	0.0169565	0.108696	0.0171014	0	0	0	0.000434783	0	0	0	0.000144928	0.0115217	0.000507246	0.000869565	0.00913043	0	0	0	0	0
0	0	0	0	0	0	0	0	0	0	0	0	0	0	0	0	0	0	0	0	0	0	0	0	0.000692761	0	0	0	0.00155871	0.845341	0.0602702	0.0864219	0.000865951	0	0	0	0	0	0	0	0	0	0	0	0	0	0	0	0	0
0.000239406	0	0	0	0	0	0	0	0	0	0	0	0	0.0138856	0.000478813	0	0.000359109	0.00131673	0	0	0	0.000359109	0.000718219	0	0.820685	0.00359109	0	0	0	0.0110127	0	0	0	0	0	0	0	0	0	0	0	0.00179555	0.0037108	0.000359109	0.00406991	0	0	0	0	0
0	0	0	0	0	0	0	0	0	0	0	0	0	0	0.000437541	0	0	0	0	0	0	0	0	0	0.000656312	0	0	0	0.00196893	0.784511	0.115073	0.0903522	0.00700066	0	0	0	0	0	0	0	0	0	0	0	0	0	0	0	0	0
0	0	0	0	0	0	0	0	0	0	0	0	0	0	0	0	0	0	0	0	0	0	0	0	0	0	0.00122485	0	0	0	0	0.998775	0	0	0	0	0	0	0	0	0	0	0	0	0	0	0	0	0	0
0	0	0	0	0	0	0	0	0	0	0	0	0	0.0009059	0	0	0.000339712	0	0	0	0	0	0.000226475	0	0.000226475	0	0	0	0	0	0.000113237	0.99581	0	0	0	0.000226475	0	0	0	0	0	0	0	0	0	0	0	0	0	0
2.71491e-05	0.00314477	0	0	0	0	0	0	0	0	0	0	0	0.000217193	0	0	0.000357463	0.00198188	0	0	0	0	0	0	7.23975e-05	0	0.000104071	0	1.35745e-05	0	0	0.988032	0	0	0	0	0	0	0	0	0	0	0	0	0	0	0	0	0	0
0	0.00298545	0	0	0	0	0.0436621	0	0	0	0	0	0	0	0.0195298	0.0105735	0	0	0	0	0.0266202	0.000497574	0	0	0.484389	0.000248787	0.00497574	0.000248787	0	0	0	0.059087	0	0	0.000995149	0.04615	0.000248787	0	0	0.00335863	0	0.000621968	0	0.00261227	0.110586	0	0	0	0	0
0	6.51763e-05	1.62941e-05	0	2.71568e-05	0	0.00414956	0.000168372	0	3.25882e-05	0	0.00011949	1.62941e-05	0.00102653	0.000260705	9.77645e-05	0	8.69017e-05	0	0.00023898	0.000206392	4.88822e-05	2.17254e-05	2.17254e-05	0.713061	1.08627e-05	0	0	0	0.000130353	0.222148	0.00577897	0	0.00108627	0	0.000287862	0	0	1.62941e-05	1.62941e-05	0	0.000114059	0.00229203	0.000211823	0.000429077	0	0	0	0	7.06077e-05
0	0.0452489	0	0	0	0	0	0	0.000125691	0	0	0	0	0	0	0	0	0	0	0	0	0	0	0	0.0323655	0	0	0	0	0.000314228	0.009364	0.912079	0	0	0	0	0	0	0	0	0	0	0	0	0	0	0	0	0	0
0	0	0	0	0	0	0	0	0	0	0	0	0	0	0	0	0	0	0	0	0	0	0	0	0	0	0.7125	0	0	0	0	0	0	0	0	0	0	0	0	0	0	0	0	0	0	0	0	0	0	0
0	0.000226809	0	0	0	0	0	0	0	0	0	0	0	0	0	0	0	0	0	0	0	0	0	0	0.000226809	0.000226809	0.000907235	0	0	0	0.0543207	0.941257	0	0	0	0	0	0	0	0	0	0	0	0	0.000226809	0	0	0	0	0
0.000213379	0	0	0	0.000960205	0	0.0381948	0	0.000213379	0	0	0.000213379	0	0	0.00949536	0.00522778	0	0	0	0	0.0381948	0	0	0	0.063907	0	0	0	0	0	0	0.000533447	0	0	0	0.0236851	0.000213379	0	0	0.00117358	0.000533447	0.000320068	0.000746826	0.023365	0.413955	0	0	0	0	0
0	0.00160706	0	0	0.000971073	0	0.0624906	1.36771e-05	0	0	0	0.0023251	0	0	0.0461944	0.02029	1.36771e-05	0	1.36771e-05	2.05156e-05	0.0232647	1.36771e-05	0	1.36771e-05	0.273986	6.83854e-05	0	0.000437667	0	0.00305683	6.83854e-06	0.0714559	0	0	0	0.00042399	0.00376804	0.00307051	0.00150448	0.0205635	0.00164809	4.78698e-05	0.00660603	0.0103125	0.164884	0	0	0	0	0.0109006
0.000674593	0	0	0	0.000168648	0	0	0	0	0	0	0	0	0.000927566	0.000168648	0	0	0	0	0	0	0	0	0	0	0	0	0	0	0.00126486	0.00657728	0.984147	0.0052281	0	0	0	0	0	0	0	0	0	0.000337297	0	0.000505945	0	0	0	0	0
0	0.00188182	0	0	0	0	0	0	0	0	0	0	0	0.000627274	0	0	0	0	0	0	0	0	0	0	0.00828002	0	0	0	0	0	0	0.9793	0.000752729	0	0	0	0	0	0	0	0	0	0	0	0	0	0	0	0	0
0	0.00368072	0	0	0.000140218	0	0.0505135	0	0	0	0	0	0	0	0.0100957	0.0133207	0	0	0	0	0	7.0109e-05	0.000175273	0	0.325972	0.000245382	0	0	0	0	0	0.0408736	0	0	0	0.321275	0	0	0	0	0	0	0	0	0.0936657	0	0	0	0	0
0	0.000321079	0	0	0.10724	0	0.0968053	0	0	0	0	0	0	0	0.1013	0.0113983	0	0	0	0	0.0166961	0.000963236	0.00321079	0.000160539	0.220421	0.000642158	0	0	0	0.00866913	0	0.0385295	0.000160539	0	0	0	0	0.000481618	0.0170172	0.00321079	0.00288971	0.00722427	0.0276128	0.0502488	0.202761	0	0	0	0	0
0	0	0	0	0	0	0.000230867	0	0	0	0	0	0	0	0	0	0	0	0	0	0	0	0	0	0.00530994	0	0	0	0	0.026896	0.0178922	0.947478	0	0	0	0	0	0	0	0	0	0	0	0	0	0	0	0	0	0
0	0	0	0	0	0	0	0	0	0	0	0	0	0	0	0	0	0.0103836	0	0	0	0	0	0	0	0	0	0	0	0	0.00519181	0.929045	0	0	0	0	0	0	0	0	0	0	0	0	0	0	0	0	0	0
0	0.000849497	0	0	0.000849497	0	0.0058049	0	0	0	0	0	0	0	0.0232196	0.0206711	0	0	0	0	0.000566332	0	0	0	0.0869319	0.00297324	0	0	0	0.00198216	0	0.402803	0	0	0	0.349993	0	0	0	0	0	0	0	0	0.0716409	0	0	0	0	0
0	0	0	0	0.000428119	0	0	0	0	0	0	0	0.00736364	0	0	0	0	0	0	0	0	0	0	0	0.000342495	0	0	0	0	0.990667	0.000856238	0	0	0	0	0	0	0	0	0	0	0	0	0	0	0	0	0	0	0
0	0	0	0	0	0	0	0	0	0	0	0	0	0	0	0	0	0	0	0	0	0	0	0	0.000669426	0	0	0	0	0.997505	0.00158228	0.000121714	0	0	0	0	0	0	0	0	0	0	0	0.000121714	0	0	0	0	0	0
0	0.0381435	0	0	8.89126e-05	0	0.0158709	0	0	0	0	0	0	0	0.0637059	0.00102249	0	0	0	0	0	0	0	0	0.576198	0	0	0.000222281	0	0	0	0.0871788	0	0	0	0.0326309	0	0	0.00133369	0.00324531	0	0.000222281	0.011692	0.00324531	0.155064	0	0	0	0	0
0	0.017978	0	0.000242946	0.000456445	0	0.0496531	0.00011043	0	2.9448e-05	0	4.0491e-05	1.1043e-05	0	0.0378223	0.0271216	0	0.000456445	0	4.0491e-05	0.102803	0	0	1.4724e-05	0.184543	2.9448e-05	7.36201e-06	0.000117792	0	5.88961e-05	7.36201e-06	0.0277805	0	0	4.0491e-05	0.196613	0.000555832	0.00237057	0	2.9448e-05	0	0.000942337	1.1043e-05	0.000316566	0.192973	0	0	0	0	0.000276075
0	0	0	0	0	0	0	0	0	0	0	0	0	0	0	0	0	0	0	0	0	0	0	0	0	0	0	0	0	0.989212	0.010788	0	0	0	0	0	0	0	0	0	0	0	0	0	0	0	0	0	0	0
0	0	0	0	0	0	0	0	0	0	0	0	0	0.000293298	0	0	0	0	0	0	0	0	0	0	0	0	0.000293298	0	0	0.410177	0.0071858	0.581464	0	0	0	0	0	0	0	0	0	0	0	0	0	0	0	0	0	0.000586596
0	0	0	0	0.00171395	0	0.000118203	0	0.00035461	0	0	0	0	0.000177305	0.00106383	0	0.00508274	0.00130024	0	0	0	0	0.000886525	0	0.00118203	0	0	0	0	0.548877	0.0190898	0.000177305	0	0	0	0	0.000177305	0	0.000295508	0	0	0	0	0.000236407	0.249882	0	0	0	0	0
0	0	0	0	0	0	0	0	0	0	0	0	0	0	0	0	0	0	0	0	0	0	0	0	0	0	0	0	0	0.605704	0.00447687	0.372409	0.0167468	0	0	0	0	0	0	0	0	0.00066324	0	0	0	0	0	0	0	0
0	0	0	0	0	0	0	0	0	0	0	0	0	0.00106004	0	0	0	0	0	0	0	0	0	0	0	0	0	0	0	0	0	0.99894	0	0	0	0	0	0	0	0	0	0	0	0	0	0	0	0	0	0
0	0	0	0	0.00180389	0	0.00296354	0	0	0	0	0	0	0	0.000773096	0.00798866	0	0	0	0	0.0304085	0	0	0	0.073573	0	0	0	0	0	0	0.000386548	0	0	0	0.00773096	0	0	0.00115964	0	0	0.000386548	0.000515398	0.000644247	0.203453	0	0	0	0	0
0	0	0	0	0	0	0.000335852	0	0	0	0	0	0	0.00100756	0.000503778	0	0	0	0	0	0	0	0	0	0	0	0.000335852	0	0	0.971285	0.0225021	0	0	0	0	0	0	0	0	0	0	0.000335852	0	0	0.0031906	0	0	0	0	0
0	0	0	0	0	0	0	0	0	0	0	0	0	0.00112952	0	0	0	0	0	0	0	0	0	0	0.00251004	0	0.000502008	0	0.000878514	0	0	0.992093	0	0	0	0	0	0	0	0	0	0	0	0	0	0	0	0	0	0
0	0	0	0	0	0	0	0	0	0	0	0	0	0	0	0	0	0	0	0	0	0	0	0	0.000682186	0	0.00699241	0	0.00025582	0	0	0.989341	0	0	0	0	0	0	0	0	0	0	0	0	0	0	0	0	0	0
0	0	0	0	0	0	0	0	0	0	0	0	0	0	0	0	0	0	0	0	0	0	0	0	0	0	0	0	0	0	0	0.999631	0	0	0	0	0	0	0	0	0	0	0	0	0	0	0	0	0	0
3.8966e-05	0.00611765	0	0	0.000233796	0	0.0626851	1.11331e-05	0	0	0	0.000111331	0	0	0.0360157	0.00981385	5.56656e-05	0	0	1.11331e-05	0.076056	0	0	0	0.32624	0.00163657	0	1.66997e-05	0	0.00661865	8.9065e-05	0.0815557	0.00428626	0	1.11331e-05	0.0773252	0	0.000100198	0	0.0038966	0	0.00105208	3.8966e-05	0.00233796	0.175141	0	0	0	0	5.56656e-05
0	0	0	0	0	0	0	0	0	0	0	0	0	0	0	0	0	0	0	0	0	0	0	0	0	0	0	0	0	0.977825	0.0031679	0.0120849	0.00692245	0	0	0	0	0	0	0	0	0	0	0	0	0	0	0	0	0
0	0	0	0	0	0	0	0	0	0	0	0	0	0	0	0	0	0	0	0	0	0	0	0	0	0	0.000364564	0	0	0.836857	0.137441	0.000364564	0.022603	0	0	0	0	0	0	0	0	0	0	0	0	0	0	0	0	0
0	0.000229911	0	0	0	0	0	0	0	0	0	0	0	0	0	0	0	0	0	0	0	0	0	0	0.010461	0.00655248	0	0.000344867	0	0.386711	0.00149442	0.276698	0.013105	0	0	0	0	0	0	0	0	0	0	0	0	0	0	0	0	0
0	0	0	0	0	0	0	0	0	0	0	0	0	0	0	0	0	0	0	0	0	0	0	0	0.000116164	0	0	0	0	0.9673	0.0108614	0.0210838	0	0	0	0	0	0	0	0	0	0.000116164	0	0	0.000116164	0	0	0	0	0
0	0	0	0	0.00034904	0	0	0	0	0	0	0	0	0	0	0	0	0	0	0	0	0.00104712	0.0026178	0	0	0	0.0017452	0	0	0.988307	0.00383944	0	0	0	0	0	0	0	0	0	0	0	0	0	0.00034904	0	0	0	0	0
0	0	0	0	0	0	0	0	0	0	0	0	0	0	0	0	0	0	0	0	0	0	0	0	0	0	0.00864226	0	0	0	0.00204685	0.973164	0	0	0	0	0	0	0	0	0	0	0	0	0	0	0	0	0	0
0	0	0	0	0.000189143	0	0.0274258	0	0	0	0	0.000189143	0	0	0.00520144	0.00803859	0	0	0	0	0.00576887	0.00491772	0.000189143	0.0240212	0.0342349	0.000851144	0	0.000472858	0	0	0	0.00463401	0	0	0.00349915	0.128523	0.0136183	0.00056743	0.00179686	0.00822773	0.000283715	0.00624172	0.0113486	0.00662001	0.1115	0	0.0069983	0	0.00406658	0.44146
0	0.0110693	0	0	0.000626566	0	0.0434419	0	0	0	0	0	0	0	0.00605681	0.0718463	0	0	0	0	0.00522139	0	0	0	0.295739	0.00104428	0	0	0	0	0	0.275272	0	0	0.000626566	0.155806	0	0	0	0.00522139	0	0	0	0	0.100668	0	0	0	0.0254804	0
0	0.00685279	0	0	0	0	0.0522843	0	0	0	0	0	0	0.00152284	0	0.00177665	0	0	0	0	0.00304569	0	0	0	0.138325	0.000507614	0	0	0	0	0	0.78198	0	0	0	0.00101523	0	0	0	0	0	0	0	0	0.00177665	0	0	0	0.00126904	0
0	0	0	0	0	0	0	0	0	0	0	0	0	0	0	0	0	0	0	0	0	0	0	0	0.00580243	0	0	0	0	0	0	0.986414	0.00551939	0	0	0	0	0	0	0	0	0	0	0	0	0	0	0	0	0
3.02127e-05	0.225694	0	0.000105744	0.000830849	0.000181276	0.00100205	0.000367588	0.000140993	1.00709e-05	0	0	0	0.000322269	0.00476857	3.52481e-05	0	0.000100709	0	0.000156099	0.000115815	0	0.000367588	2.51772e-05	0.739541	2.01418e-05	0	0.000151063	0	7.04963e-05	6.54608e-05	0.00357517	0	0	0	0.00022156	1.00709e-05	0	6.54608e-05	0	0	0.000347446	2.51772e-05	3.52481e-05	0.00286014	0	0	4.5319e-05	0	5.03545e-05
0.000622964	0.00054646	0	0	0	0	0.00488535	0	0	0	0	0	0	0.00279788	0	0	2.18584e-05	0	0	0	0	0	0	0	0.594647	0.00234978	0	0	0	0	0	0.375046	0	0	0	0	0	0	0	0	0	0	0	0	0.000207655	0	0	0	0	0
0	0	0	0	0	0	0	0	0	0	0	0	0.00131768	0	0	0	0	0	0	0	0	0	0	0	0	0	0	0	0	0.948131	0.0217417	0.0183876	0.0103019	0	0	0	0	0	0	0	0	0	0	0	0	0	0	0	0	0
0	0	0	0	0.000661036	0	0.000367242	0	0	0	0	0	0	0	0.00198311	0	0	0	0	0	0	0	0.00418656	0	0.939699	0	0	0	0	0.0489901	0	0	0	0	0	0	0	0	0	0	0	0.000293794	0	0	0.000954829	0	0	0	0	0
0	0.00284315	0	0	0.0176907	0.000315906	0.0514927	0	0	0	0	0.000315906	0	0	0.0230611	0.00773969	0	0	0	0	0.000947718	0	0.000789765	0.0229032	0.0568631	0.00331701	0	0	0	0	0	0.312589	0	0	0	0.0345917	0	0	0.00394882	0.0104249	0	0.0053704	0.0208498	0.00647607	0.32096	0	0	0	0	0
0	0	0	0	0.000378542	0	0	0	0	0	0	0	0	0.000757084	0.000162232	0	0	0	0	0	0	0	0.00124378	0	0	0	0.00021631	0	0	0.981289	0.00108155	0.00443435	0.00821977	0.000162232	0	0	0	0	0	0	0	0.000108155	0	0	0	0	0	0	0	0
0	0	0	0	0	0	0	0	0	0	0	0	0	0	0	0	0	0	0	0	0	0	0	0	0	0	0	0	0	0.918699	0.00047824	0.0669536	0.013869	0	0	0	0	0	0	0	0	0	0	0	0	0	0	0	0	0
0	0	0	0	0	0	0	0	0	0	0	0	0	0	0	0	0	0	0	0	0	0	0	0	0	0	0	0	0	0	0	1	0	0	0	0	0	0	0	0	0	0	0	0	0	0	0	0	0	0
0	0	0	0	0	0	0	0	0	0	0	0	0	0	0	0	0	0	0	0	0	0	0.000119367	0	0	0	0.000358102	0	0	0.000119367	0	0.99809	0	0	0	0	0	0	0	0	0	0	0	0	0	0	0	0	0	0
0	0.00204569	0	0	0	0	0.0296625	0	0	0	0	0	0	0	0.0225026	0.00579611	0	0	0	0	0.0409137	0	0	0	0.0941016	0.00272758	0	0	0	0	0	0.00613706	0	0	0.00375043	0.0565973	0	0.00102284	0	0.00409137	0	0.0160245	0	0.0453461	0.274463	0	0	0	0.00886464	0
0	0	0	0	0	0	0	0	0	0	0	0	0	0	0	0	0	0	0	0	0	0	0	0	0	0	0	0	0	0	0	1	0	0	0	0	0	0	0	0	0	0	0	0	0	0	0	0	0	0
0.000501958	0.001082	0	0	0.00224765	0.00404912	0.0638546	1.67319e-05	0.00112104	0	0	2.78865e-05	0	0	0.0136086	0.0172729	0	0	0.000256556	3.90411e-05	0.000329061	7.2505e-05	0	1.11546e-05	0.21988	0.000474071	0	0.000111546	0	0.000117123	0	0.179712	0	0	0	0.0880211	3.90411e-05	1.11546e-05	0.00126605	0.0227554	1.11546e-05	0.00571674	0.00110431	0.00444511	0.088629	0	0	0	4.46185e-05	6.69277e-05
0	0	0	0	0	0	0	0	0	0	0	0	0	0	8.06159e-05	0	0	0	0	0	0	0.000120924	0	0	0.000181386	0	0	0	0	0.000423234	0	0.912431	0.0860978	0	0	0	0.000120924	0	0	0	0	4.0308e-05	0	0	0.000141078	0	0	0	0	4.0308e-05
0	7.79879e-05	0	0	0	0	0	0	0	0	0	0	0	0.000233964	0	0	0	0	0	0	0	0	0	0	0.00269058	0	0	0	0	0.000350946	0	0.994853	0.00159875	0	0	0	7.79879e-05	0	0	0	0	0.000116982	0	0	0	0	0	0	0	0
0.000185031	0.00354643	0	0	0.000431739	0	0.0348783	0	0	0	0	0	0	0	0.0032072	0.00166528	0	0	0	0	0.00126438	0	0	0	0.113331	0.000185031	0	0.000185031	0	0	6.1677e-05	0.0600426	0	0.000647608	0	0.157369	0.0816603	0	0.0582848	6.1677e-05	0	0.0085731	0.00172696	0.00157276	0.12209	0	0.00918987	0	0	0.308015
0	0.00227547	0	0	0.00767412	0	0.0246732	0	0	0	0	0.000892339	0	0	0.0306072	0	0	0	0	0	0.00334627	0	0	0	0.173738	0	0	0.000535404	0	8.92339e-05	0	0.0410922	0	0	0	0	0.027261	0.00214161	0.0132066	0.00361397	0	0.0248963	0.00142774	0.00785259	0.36867	0	0	0	0	0
0.000161273	0.0125255	0	0	0.00542952	0	0.0355876	0	0	0	0	0.000645092	0	0	0.0406945	0	0	0	0	0	0.010429	0	0.00155897	0	0.243361	0	0	0.00069885	0	0	0	0.112192	0	0.000645092	0.000537577	0	0.0214493	0.000107515	0.00784862	0.0112354	0	0.0216643	0.00962262	0.00720353	0.321686	0	0	0	0.0010214	0
0	0.00399791	0	0	0.000550437	0	0.0331421	0	0	0	0	0.0054754	0	0	0.00533055	0.0031288	0	0	0	0	0.0223941	0.000289704	0	0	0.119213	0.00602584	0	0	0	8.69112e-05	0	0.0104583	0	5.79408e-05	0.0020569	0.0280723	0.0355177	0.000376615	0.00405585	0.00286807	0	0.00159337	0.00396894	0.00295498	0.301379	0	5.79408e-05	0	5.79408e-05	0.239469
0.000737055	0.0504422	0	0	0.000184264	0.0128985	0.000644924	0	0	0	0	0	0	0	0.011885	0.000276396	0	0	0	0	0.00612677	0	0	0	0.080293	0.0636171	0	0	0	0.000184264	0	0.103004	0	0	0	0	0	0	0.000506726	0.00161231	0	0.00023033	0	0	0.463239	0	0	0	0	0
0	0.0033877	0	0	0	0	0.18256	0	0	0	0	0.000188206	0	0	0.00777917	0.012798	0	0	0	0	0.0272898	0.000376412	0	0	0.139021	0.00439147	0	0	0	0	0	0.00119197	0	0.000313676	0.000313676	0.053325	0.0144291	0.000188206	0.00100376	0.00269762	0	0.000878294	0.000564617	0.000752823	0.171832	0	0	0	0	0.350251
0.000355619	0.003734	0	0	5.92698e-05	0.000859412	0.00841631	0	0	0	0	5.92698e-05	0	0	0.00331911	0.000355619	0	0	0	0	0.00290422	0	0	0	0.0141358	0.00527501	5.92698e-05	0	0	0	8.89047e-05	0.0548246	0	0	0	0.0382587	0.286036	0	0.00011854	0.00598625	0	0.00731982	0.000207444	0.0177513	0.130275	0	0	0	0.000355619	0.215683
4.76135e-05	7.48213e-05	6.80193e-05	0	0.000649585	1.02029e-05	0.71838	0.000952271	0.000574763	0.000268676	3.40097e-05	7.82222e-05	0	0.000340097	0.00127196	5.44155e-05	2.04058e-05	0.000248271	6.80193e-06	0.000894454	6.12174e-05	6.80193e-06	0.000499942	0.000146242	0.002112	1.70048e-05	0	0.000187053	0	0.0916867	9.52271e-05	0.00200317	0.00010543	0.000241469	0	0.000496541	1.36039e-05	6.80193e-06	2.38068e-05	1.70048e-05	6.80193e-06	0.000136039	1.36039e-05	0	0.00226164	0	5.78164e-05	2.04058e-05	0	0.000639382
0.00018884	0.000346206	0	0	6.29465e-05	6.29465e-05	0.00251786	0	0	0	0	9.44198e-05	0	0	0.00229755	0.000125893	0	0	0	0	0.000881251	0	0	6.29465e-05	0.00361943	0.00122746	0	6.29465e-05	0	0	0	0.00528751	0	0	0.00144777	0.0338967	0.20936	0.00103862	0.00525603	0.00119598	0.000283259	0.00248639	6.29465e-05	0.0123375	0.385957	0	6.29465e-05	0	0	0.226293
0.000150852	6.03409e-05	0	0	0.000392216	0	0.04601	0	0	0	0	0	0	9.05114e-05	9.05114e-05	0	0	0.00117665	0	0	0.000120682	0	0	0.050445	0.202142	0	0	0.000120682	0	0	0	0.000150852	0	0	0	0.000331875	0	0	0	0	6.03409e-05	0	0.00953387	0.000362046	0.221391	0	0	0	0	0.000120682
0.000297108	0.00112241	0	0	0	0	0.0423874	0	0.00016506	0	0	0	0	0.000297108	0.00049518	0.00178265	0	0	0	0	0.00937541	0	0	0	0.919748	6.6024e-05	0	6.6024e-05	0	0.00033012	0	0.000396144	0	0	0	0.000396144	0.00135349	0	0.00033012	6.6024e-05	0	0	0.0013865	0.000198072	0.00937541	0	0	0	0	0
0	4.46349e-05	0	0	0	0	0.00399482	0	0	0	0	0	0	0.000290127	0.000267809	0	0.000379397	0.00466435	0	0	0	0	0	0	0.491207	4.46349e-05	0	0	0	0.000156222	4.46349e-05	0.466524	0	0	0	0	0	0	0	0	0	0	4.46349e-05	0	0.000200857	0	0	0	0	0.000624888
0.000216708	0.00422581	0	0	0	0	0.0761729	0	0	0	0	0	0	0	0.000476758	0.00511431	0	0	0	0	0.000671795	0	0	0	0.195081	0.000281721	0	0	0	8.66833e-05	8.66833e-05	0.0555857	0	0	0.000151696	0.00396576	0.00589446	0	0	4.33416e-05	0	4.33416e-05	0	4.33416e-05	0.424618	0	0.00699967	0	0.000151696	0.21725
0	0.00198273	0	0	0	0	0.00114259	0	0	0	0	0	0	0.000100817	0	0	0	0	0	0	0	0	0	0	0.628592	0	0	0	0	0.000268844	0.000201633	0.367241	0	0	0	0	0	0	0	0	0	0	0	0	0.000268844	0	0	0	0	0
0	0	0	0	0	0	0	0	0	0	0	0	0	0	0	0	0	0	0	0	0	0	0	0	0.520321	0	0	0	0	0.165145	0.000128939	0.314173	0	0	0	0	0	0	0	0	0	0	0	0	0	0	0	0	0	0
0	0.000495724	0	0	0.000371793	0	0.0168546	0	0	0	0	0	0	0	0.0198909	0.000867518	0	0	0	0	0.0105961	0	0	0	0.0690916	0.00297435	0	0	0	0.000185897	0	0.00408973	0	0	0.00260255	0.02522	0.0430041	0.000185897	0	0.00167307	0	0.00303631	0.000123931	0.00421366	0.275251	0	0.00793159	0	0	0.494361
0	0	0	0	0.0232871	0	0	0	0	0	0	0	0	0.000478913	0	0	0	0	0	0	0	0	0.000209524	0	0.60792	0	0	0	5.98641e-05	0.000778233	5.98641e-05	0.33048	0	0	0	0	0	0	0	0	0	8.97962e-05	0.00305307	0	0	0	0	0	0	5.98641e-05
0.000420971	0.000259059	0	0	0.000971471	0.000129529	0.00424209	0	0	0	0	0	0	0	0.00501927	9.71471e-05	0	0	0	0	0.0018458	0	0	0	0.297464	0.00155435	0	6.47647e-05	0	0.000161912	0	0.0116253	0	0	0.00116577	0.147955	0.000259059	0	0	0.00132768	0	0.00297918	0.00136006	0	0.322528	0	0	0	0	0.042939
0	0.000124555	3.93332e-05	0	0.000170444	0	0.315118	0.000373665	9.17774e-05	3.93332e-05	0	0	0	0	0.0223937	4.58887e-05	0	7.21108e-05	0	0.00024911	7.21108e-05	0	1.31111e-05	7.21108e-05	0.461103	1.96666e-05	0	0.00253699	0	0.00872541	0.00202566	0.00372354	0.0192536	0	0	0.000537553	0	0	0	3.93332e-05	0	7.21108e-05	0.000360554	0	0.138525	0	0	1.31111e-05	7.21108e-05	0.000111444
0.000433128	9.28132e-05	0	0	0.00290815	0.00176345	0.00256783	0	0	0	0	0	0	0	0.0182842	0.000123751	0	0	0	0	0.0220895	0	0	0	0.011911	0.00068063	0	0	0	0	0	0.000247502	0	0	0.00442409	0.0370325	0	0	0.000897194	0.00111376	6.18754e-05	0.00405284	0.00767256	0.00365065	0.545092	0	0.00133032	0	6.18754e-05	0.0431272
0.00011673	8.75478e-05	0	0	8.75478e-05	8.75478e-05	0.0350191	0	0	0	0	0	0	0	0.0112645	0.000350191	0	0	0	0	0.00312254	0	0	0	0.116964	0.00157586	0.00011673	0	0	0	5.83652e-05	0.0128987	0	0	0.000700382	0.143024	0.000350191	0	0	0.00157586	0	0.00957189	0.00011673	0.00078793	0.286223	0	0.00131322	0	0.000204278	0.297079
6.14005e-05	0.000859608	0	0	0.000736807	6.14005e-05	0.0526817	0	0	0	0	0	0	0.000429804	0.00626286	0.000153501	0	0	0	0	0.00214902	0	9.21008e-05	0	0.454978	0.00116661	0.000122801	0.00325423	0	6.14005e-05	0	0.00340773	0	0	0.000583305	0.133147	0.00135081	0.000337703	0	0.000429804	0	0.000307003	0.000460504	0.000337703	0.248764	0	6.14005e-05	0	0.000276302	0.0419059
0	0.00368144	0	0	0.00200382	0	0.00326203	0	0	0	0	0	0	0.000372804	0.000372804	0.000326203	0	0	0	0	0	0.000139801	0.000139801	0	0.429796	0.00377464	0	0	0	0	0	0.120136	0	0	0	0.247588	9.3201e-05	0	0	0	0	0.000186402	0.000419404	0	0.12913	0	0	0	0	0.000139801
0	0	0	0	0.00104757	0	0	0	0	0	0	0.000213789	0	0.000427579	0.000513095	0	0	0	0.000320684	0	0	0.00470337	0.000641368	0	0.000448958	0	0.000427579	0	0	8.55158e-05	4.27579e-05	0.970903	0	0	0	0.000577231	0	0	0	0	8.55158e-05	0.00235168	0.000342063	0.0023303	0.00429717	0	0	0	0	0
0	0	0	0	0	0	0	0	0	0	0	0	0	0	0	0	0	0	0	0	0	0	0	0	0	0	0.000380066	0	0	0.999192	0	0.000237541	0	0	0	0	0	0	0	0	0	0	0	0	0	0	0	0	0	0
0	0	0	0	0	0	0	0	0	0	0	0	0	0	0	0	0	0	0	0	0	0	0	0	0	0	0	0	0	0.993757	0	0.00624315	0	0	0	0	0	0	0	0	0	0	0	0	0	0	0	0	0	0
0	0	0	0	0	0	0	0	0	0	0	0	0	0	0	0	0	0	0	0	0	0	0	0	0.00124328	0	0.0006818	0	0	0.569263	0.000561482	0.42813	0	0	0	0	0	0	0	0	0	0	0	0	0	0	0	0	0	0
4.4616e-05	0.00011154	0	0	8.92319e-05	4.4616e-05	0.0011154	0	0	0	0	0	0	0	0.00198541	0	0	0	0	0	0.000535392	0	0	0	0.0167087	0.000423852	0	0	0	0	0	0.000267696	0	0	0.000245388	0.0389274	0.0488322	0	0	0.00022308	0	0.00127156	0	0	0.297232	0	0.00274388	0	0	0.585473
0	0	0	0	0.00551764	0	0.00363003	0	0	0	0	0	0	0	0.00188761	0.000580804	0	0	0	0	0.021635	0	0	0	0.600842	0	0	0	0	0	0	0.000726006	0	0	0	0.0133585	0.00755046	0.000580804	0.000435603	0.00304922	0.000580804	0	0.000871207	0.00348483	0.135908	0	0	0	0	0
0	0.0326047	0	0	0.000392944	0	0.143308	2.9107e-05	0.00175127	0	0	0	0	0	0.021544	0.0466294	0	1.45535e-05	0	2.42558e-05	1.94047e-05	0	0.000703419	0	0.136662	0.0653355	0	0.000383242	0	0.000776187	0	0.0374801	0	0	0	0.000465712	0	0	2.9107e-05	0	0	0.00070827	0.0280058	1.94047e-05	0.182152	0	0	0	0	5.33628e-05
0	0	0	0	0	0	0.0114039	0	0	0	0	0	0	0	0.00294927	0.00137633	0	0	0	0	0.0210381	0	0	0	0.714707	0	0	0	0	0.000393236	0	0.0263468	0	0	0	0.0784506	0.0106174	0	0	0.000983091	0	0	0	0	0.131341	0	0	0	0	0.000393236
0	0.000226912	0	0	0.000453823	0	0.0110052	0	0	0	0	0	0	0	0.00419787	0.000453823	0	0	0	0	0.0209893	0	0	0	0.62934	0.000567279	0	0	0	0	0	0.029612	0	0	0	0.086113	0.00158838	0	0	0.00147493	0	0.000567279	0	0	0.202632	0	0	0	0	0
0	0	0	0	0.00309997	0	0.00981658	0	0	0	0	0	0	0	0.00800827	0.000774994	0	0	0	0	0.0320331	0	0	0	0.42573	0	0.000516662	0	0	0	0	0.00103332	0	0	0	0.0537329	0.0669078	0.00878326	0	0.00335831	0	0	0	0.00723327	0.363472	0	0	0	0	0.000516662
0	0	0	0	0.00184017	0	0.0141956	0	0	0	0	0	0	0	0.0042061	0.000788644	0	0	0	0	0.0559937	0	0	0	0.416667	0.000525762	0	0	0	0	0	0.00131441	0	0	0	0.0778128	0.0207676	0	0	0.00157729	0	0	0.00341746	0	0.353838	0	0	0	0	0
0	0	0	0	0.0547609	0	0.00265631	0	0	0	0	0	0	0.0764201	0.0157336	0	0	0	0.00326931	0	0	0.00592562	0.00653862	0.000408664	0.194728	0	0.00796894	0.000817327	0	0.00367797	0	0.0980793	0	0.00143032	0	0	0.00592562	0.00429097	0	0	0.00183899	0.0212505	0.0590519	0.0163465	0.162852	0	0	0	0	0
0	0	0	0	0.0160566	0	0.000517956	0	0	0	0	0	0	0	0.00155387	0	0	0	0	0	0	0.000517956	0	0	0.396236	0	0	0	0	0	0	0.0606008	0	0	0	0.000345304	0.00103591	0	0	0	0.000345304	0.00155387	0.236878	0.00569751	0.21029	0	0	0	0	0
0.001396	0	0.00162866	0	0.0109353	0	0.0428688	0.0015705	0	0.002792	0	0	0.000465333	0.00785249	0.00482783	0	0	0	0	0.00692182	0.0164611	0	0.0001745	0	0.175081	0	0	0.0012215	0.000349	0	0	0.0218125	0	0	0	0	0.00290833	0	0	0	0	0	0.0022685	0.000639832	0.406352	0	0	0	0	0.0240228
0.000162088	0.000283653	0	0	0.000405219	0.000526785	0.00863117	0	0	0	0	0.000162088	0	0	0.0114272	0	0	0	0	0	0.00198557	0	0.000121566	0.00113461	0.0358214	0	0	0.000162088	0	8.10438e-05	0	0.000162088	0	0	0.0449793	0.0288516	0.141908	0.000324175	8.10438e-05	0	0.000648351	0.00542994	0.00899587	0.00587568	0.403072	0	0	0	0	0.1817
1.33682e-05	0.110341	3.34204e-05	0	9.35773e-05	0	0.0913047	0	0	0	0	6.01568e-05	0	5.34727e-05	0.000975877	0	0	0	0	1.33682e-05	0	2.00523e-05	1.33682e-05	0	0.780795	0	8.68932e-05	1.33682e-05	0	0.000126998	0	0.000220575	0	0	0	0	0.000120314	0	0.000106945	0	0	0.000120314	0	7.3525e-05	0.0038634	0	0	0	0	3.34204e-05
0.000423819	0	0	0	0.00211909	0	0	0	0	0	0	0	0.000423819	0.00656919	0	0	0	0	0	0	0	0	0	0	0.958678	0	0	0.000635728	0	0	0	0.000423819	0	0	0	0	0.00105955	0	0	0	0	0.00169527	0	0	0.000423819	0	0	0	0	0
0	0.00767403	0	0	0.000402823	1.0198e-05	0.120424	0	1.0198e-05	1.0198e-05	0	0	0	0	0.0361011	0.0380183	0.000606784	0.00123396	0	3.56932e-05	0.0790094	0	5.09902e-05	0	0.362031	0.0010351	0	2.03961e-05	0	0.00135124	1.52971e-05	0.000877032	4.07922e-05	0.00078525	5.60893e-05	0.119373	0	0	0	3.05941e-05	0	0.00133085	0	0.0104734	0.124809	0	0	0	2.03961e-05	2.54951e-05
0.00195165	0.000951225	0	0.000131203	0.000196805	4.92013e-05	0.225129	0	4.92013e-05	0	0	0	0	0.000114803	0.0687998	0.000131203	0.00037721	0	0	4.92013e-05	0.000180405	0	0.000902024	4.92013e-05	0.231673	3.28009e-05	0	0.000934825	0	0.00464132	0.000114803	0.0236166	0.00296848	0	3.28009e-05	0.000557615	0	0	0	3.28009e-05	0	0.00168924	8.20022e-05	6.56017e-05	0.292453	0	0	0	0	0.000459212
0.000213575	0.000484451	0	0	0.000114601	0	0.0213575	0	0	0	0	0	0	0	0.00357348	0.00400583	0	0	0	0	0.00121373	3.6464e-05	0	0	0.221628	0.00113559	3.12549e-05	7.29281e-05	0	0.000156274	1.04183e-05	0.00727718	0	0	7.29281e-05	0.199109	0.000156274	0	0	0.00155233	0	0.00434964	0.000442778	7.29281e-05	0.162916	0	7.29281e-05	0	0	0.241673
0.0318169	0.00809378	0	0	0.00139548	0	0	0	0.0329333	0	0	0	0	0	0.0909852	0	0	0	0	0	0	0	0	0	0.281887	0	0	0.00279096	0	0.00279096	0	0.236952	0.00418644	0	0	0.00586101	0.000558191	0	0.0228858	0	0	0.0443762	0.0136757	0	0.192855	0	0	0	0	0
0	0.0913197	0	0	0	0	0.224418	0	0	0	0	0	0	0	0.00155258	0	0	0	0	0	0	0	0	0	0.278335	0	0	0	0	0	0	0.335498	0	0	0	0.0052223	0	0	0	0	0	0	0	0	0.044319	0	0	0	0	0.0110092
0	0.000265982	0	0	0	0	0	0	0	0	0	0	0	0	0	0	0	0	0	0	0	0	0	0	0.00990432	0	4.89966e-05	0	9.79932e-05	8.39942e-05	6.29957e-05	0.989424	0	0	0	0	0	0	0	0	0	0	0	0	8.39942e-05	0	0	0	0	1.3999e-05
0	0.000375728	0	0	0	0	0.0026301	0	0	0	0	0	0	0	0.00356942	0	0	0	0	0	0.000751456	0	0.00093932	0.00601165	0.194251	0.00244223	0	0	0	0	0	0.00901747	0	0	0.00187864	0.098065	0.000751456	0.00093932	0	0	0	0.00338155	0.0067631	0.000563592	0.360699	0	0.00112718	0	0	0.152358
0	0.00153268	0	0	0	0	0.0632147	0	0	0	0	0	0	0	0	0	0	0	0	0	0	0	0	0	0.913354	0	2.20529e-05	0	0	7.71852e-05	0.0212921	4.41058e-05	0	0	0	0	2.20529e-05	0	0	0	0	0	0	0	3.30794e-05	0	0	0	0	2.20529e-05
0	0	0	0	0.00031348	0	0	0	0	0	0	0	0	0	0.00015674	0	0	0	0	0	0	0	0	0	0.965674	0.015047	0.0015674	0	0	0.00031348	0.000470219	0.00031348	0	0	0	0	0.00031348	0	0	0	0	0	0	0	0	0	0	0	0	0
0	0.0431514	0	0	0.00208797	0	0.0186526	0	0	0	0	0	0	0	0.00663512	0	0	0	0	0	0	0	0.00143838	0	0.138549	0	0	0.00440794	0	0	0	0.433974	0	0	0	0.288929	9.27988e-05	0	0	0	0	0	0	0.00236637	0.0328044	0	0	0	0	0.000695991
0.00338684	0.0323958	0	0	0.0156089	0.00154616	0.0140627	0	0	0	0	0	0	0	0.0103078	0.000220881	0	0	0	0	0.0111913	0	0.000294507	0	0.202327	0.0541894	0	0.000662642	0	0	0	0.000220881	0	0	0.00132528	0.0353409	0.0367398	0	0.000515388	0	0	0.00655279	0	0	0.402739	0	0	0	0	0.0882786
0	0.000238497	0	0	0.000988058	0	0.0154682	0	0	0	0	0	0	8.51774e-05	0.0143268	0.00582614	0	0	0	0	0.00262346	0	0	0	0.281034	0.00126063	3.4071e-05	0.000153319	0	0.000119248	0	0.00296417	0	0	0.00137987	0.0510553	0.110373	0.00132877	0.00291307	0.00124359	0.000306639	0.0026405	0.0005281	8.51774e-05	0.386211	0	0.0034582	0	0	0.00480401
2.81556e-05	0.000213178	0	8.44669e-05	0.000156867	2.81556e-05	0.00435206	0.000317757	7.24002e-05	8.84892e-05	1.60889e-05	8.04447e-06	1.20667e-05	6.03335e-05	0.0118012	0.000104578	0.000168934	0.000289601	9.65336e-05	7.24002e-05	0.000128712	0	0.000116645	0.000201112	0.909761	2.81556e-05	0	0	1.20667e-05	9.65336e-05	0.000100556	0.00481864	0.000100556	7.64225e-05	0	0.000567135	0	0	6.43558e-05	1.60889e-05	8.04447e-06	6.43558e-05	4.42446e-05	0.000104578	0.000667691	8.04447e-06	0	8.04447e-06	0	0.000152845
2.65432e-05	5.30863e-05	0	0	6.63579e-05	0	0.00187129	0	0	0	0	0	0	0	0.00554752	0.000530863	0	0	0	0	0.000185802	0	0	0	0.017983	0	5.30863e-05	5.30863e-05	0	6.63579e-05	0	0.000265432	0	0	0.00179166	0.10385	0.173207	0.00217654	0	0.000384876	0.000238888	0.00042469	0.00262777	0.0023358	0.603087	0	0.00149969	0	0	0.0752233
0	0	0	0	0	0	0	0	0	0	0	0	0	0	0	0	0	0	0	0	0	0	0	0	0	0	0	0	0	0.000212194	0.00275852	0.996605	0	0	0	0	0	0	0	0	0	0	0	0	0	0	0	0	0	0
0	0	0.000104112	0	0	0	0	0	0.000156169	0	0	0	0	0.000312337	0	0	0	0	0.000208225	0	0	0.000104112	0	0	0	0	0	0	0	0.000208225	0	0.996877	0	0	0	0	0	0	0	0	0	0.000104112	0	0	0.00156169	0	0	0	0	0
0	0	0	0	0.000148954	0	0	0	0	0	0	0	0	0.000595814	0.000148954	0	0	0	0	0	0	0	0	0	0.000521338	0	0.000148954	0	0	7.44768e-05	0.00603262	0.991808	0	0	0	0	0	0	0	0	0	0	0	0	0	0	0	0	0	0
0	8.02118e-05	0	0	0	0	0	0	0	0	0	0	0	0.000160424	0	0	0	0	0	0	0	0	0	0	8.02118e-05	0	0	0	0	0.40527	0.00360953	0.590038	0	0	0	0	0	0	0	0	0	0	0	0	0.000320847	0	0	0	0	0
0	0	0	0	0	0	0	0	0	0	0	0	0	0	0	0	0	0	0	0	0	0	0	0	0.000998403	0	0	0	0	0.0145767	0.00259585	0.972244	0.00758786	0	0	0	0	0	0	0	0	0	0	0	0	0	0	0	0	0
0	0.165792	0	0	0.000953743	0.0376729	0.014942	0	0	0	0	0	0	0	0.00302019	0	0	0	0	0	0.00206644	0	0	0	0.66619	0	0	0.000476872	0	0	0	0.000635829	0	0.00143062	0	0	0	0	0	0	0	0.000794786	0.029725	0.000635829	0.0716897	0	0	0	0	0
0	0.00394182	0	0	0.000407775	0	0.00394182	0	0	0	0	0	0	0	0.0070681	0.0010874	0	0	0	0	0.00027185	0	0	0	0.484165	0.0107381	0	0.000407775	0	0	0	0.000407775	0	0	0	0.0140003	0.00516515	0	0	0.0010874	0	0.00122332	0.000951475	0.00135925	0.171537	0	0	0	0	0
0	0.00472574	0	0	0	0	0.000168776	0	0	0	0	0	0	0.000168776	0	0	0	0	0	0	0	0	0	0	0.128523	0	0	0	0	0.000253165	0	0.863038	0	0	0	0	0	0	0	0	0	0	0.000843882	0	0.000506329	0	0	0	0	0
0.00172558	0.0943501	0	0	0.000278319	0.0012246	0.0183134	0	0	0	0	0	0	0	0.00745895	0.000389647	0	0	0	0	0.0125244	0	0	0	0.497579	0.00428611	0	0	0	0	0	0.000166991	0	0	0.000389647	0.0364041	0.0203173	0	0	0	0	0.00267186	0	0	0.138825	0	0	0	0	0.147342
0.00143232	0.00066867	0	7.2186e-05	0.00173626	0.0067133	0.0970028	1.5197e-05	4.17919e-05	0	0	1.13978e-05	0	0	0.0389956	0.0143916	0.000106379	0.0511837	0	1.89963e-05	0.069895	0	7.97845e-05	2.65948e-05	0.166176	0.00186924	0	1.13978e-05	1.13978e-05	0.00158809	0.000113978	0.00379926	4.93904e-05	0	0.0294633	0.0375899	0.000406521	0	1.89963e-05	0.0218496	0	0.00520499	1.5197e-05	0.000881429	0.184276	0	0	0	7.59852e-06	0.000148171
0	0	0	0	0	0	8.20782e-05	0	0	0	0	0	0	0.000164156	0.000287274	0	0	0	0.000164156	0	0	0	0	0	0.00045143	0	0	0	0	0.991833	0.000123117	0.00221611	0	0.000123117	0	0	0	0	0	0	0	0	0	0	0.00201092	0	0	0	0	0.00164156
0.000190373	0.000222102	0	0	0.000349018	0	0.000349018	0	0	0	0	0	0	0	0.000951867	0.000380747	0	0	0	0	0.000602849	0	0	0	0.0582225	0	0	0	0	0.000158645	0	0.00368055	0	0	0	0.0793857	0.401339	0	9.51867e-05	0	0	0.000222102	0.0262715	0.00250658	0.371831	0	0	0	6.34578e-05	0.02551
0	0.000186053	0	0	0.000260475	0	0.0038327	0	0	0	0	7.44214e-05	0	0.000446528	0.00186053	0	0	0	0	0	0.000223264	0.000111632	0.000111632	0.000111632	0.00372107	0	0.000297685	0	0	0.97652	0	0.00055816	0	0	0	0	0	0	0	0.000260475	0	0.0010419	0.000818635	0.000186053	0.00680956	0	0.000148843	0	0	0
0	0.00702576	0	0	8.364e-05	0.00029274	0.115005	0	0	0	0	0	0	8.364e-05	0.00556206	0.00117096	0	0	0	0	0.0230846	8.364e-05	0	0	0.16958	8.364e-05	0	0	0	0	0	0.010455	0	0	0	0.296002	0	0	0	0.00192372	0	8.364e-05	0	0	0.35363	0	0	0	0	0
6.29195e-05	0.00767617	0	0	0	0.000545302	0.0755243	4.19463e-05	0	0	0	0	0	0	0.00348154	0.00161493	0	0	4.19463e-05	0	0.0133809	8.38926e-05	0	0	0.367555	0.000461409	0	0	0	6.29195e-05	0	0.163528	0	0	0	0.139346	0.000104866	0	0	0.00125839	0	0	0	8.38926e-05	0.198511	0	0	0	0	0.000167785
0	0.00681127	0	0	0.000330644	0.00337257	0.201891	0	0	0	0	0	0	0.000198386	0.00290967	0	0	0	0.000132258	0	0.059053	0	0	0	0.559384	0.000859675	0	0	0	0.000132258	0	0.0187806	0	0	0	0.0682449	0.0139532	0	0	0.000991932	0	0.00132258	0	0.000991932	0.0415289	0	0	0	0	0
0	0	0	0	0	0	0.0627846	0	0	0	0	0	0	0	0	0.000487964	0	0	0	0	0.00422902	0	0	0	0.0196812	0	0	0	0	0	0	0.614671	0	0	0	0.201204	0	0	0	0	0	0	0	0	0.0884841	0	0	0	0	0
0	0	0	0	0	0	0.0304547	0	0	0	0	0	0	0	0.000603917	0.000172548	0	0	0	0	0.000172548	0	0	0	0.00534898	0	0	0	0	0.000345095	0	0.615305	0	0	0	0.27901	0	0	0	0	0	0	0	0	0.059874	0	0	0	0.000949012	0
0	0	0	0	0	0	0	0	0	0	0	0	0	0	0	0	0	0	0	0	0	0	0	0	0.000207286	0	0	0	0	0.000155465	0	0.997772	0	0	0	0	0	0	0	0	0	0	0	0	0.000207286	0	0	0	0	0
0.000283629	0.000335198	3.22306e-05	7.73535e-05	0.00310059	3.22306e-05	0.204116	1.28922e-05	0	1.28922e-05	0	0.00663306	0	0	0.0608385	0.0078127	0.000167599	0.000148261	0.00125699	1.93384e-05	0.0249787	0.00966274	0	0.00658149	0.254338	4.51229e-05	0	0.002572	1.28922e-05	1.93384e-05	4.51229e-05	0.0327528	0	0.000186938	0	0.00899234	0.0019983	0.00023206	0.0133177	0.00634943	0.000380321	0.00222391	0.0458062	0.00569837	0.15443	0	0.00101849	1.93384e-05	0	0.000174045
0	0	0	0	0.00302877	0	0.0270066	0	0	0	0	0	0	0.0227158	0	0	0.00126199	0	0	0	0	0	0.00845533	0	0.000757193	0	0	0	0	0	0	0.503786	0	0	0	0	0	0	0	0	0	0.00201918	0.0118627	0	0.263882	0	0	0	0	0.0923776
0	0	0	0	0	0	0	0	0	0	0	0	0	0	0	0	0	0	0	0	0	0	0	0	0.000182595	0	0.000109557	0	0	0.995946	0.000328671	0.00321367	0	0	0	0	0	0	0	0	0	0	0	0	0.000146076	0	0	0	0	0
0	0.00436865	0	0	0	0.000105269	0.0297384	0	0	0	0	0	0	0.00036844	0.00310543	0.000578978	0	0	0	0	0.000263172	0.000157903	0	0	0.0356335	0.00036844	0	0	0	0	0	0.0242644	0	0	0.000210537	0.280015	0	0	0	0.00121059	0	0.000263172	0	0	0.280488	0	0.000526343	0	0	0.336439
0	0	0	0	0.00215655	0	0	0	0	0	0	0	0	0.000239617	7.98722e-05	0	0.000239617	0	0	0	0	0	0.00091853	0	0.201518	0	0	7.98722e-05	0	7.98722e-05	0	0.787899	0	0	0	0	0	0	0	0	0	0	0.00155751	0	0.00171725	0	0	0	0	0
0	0.000791236	0	0	0.000304321	0.000121729	0.00505173	0	0	0	0	0	0	0	0.0017042	0.000365186	0	0	0	0	0.00109556	0	0	0	0.0239197	0.000912964	0	0	0	0	0	0.00267803	0	0	0	0.0716981	0	0	0	0.000791236	0	0.000243457	0	0	0.565673	0	0	0	0	0.305234
0.0019464	0.0121276	0	0	0.0227579	0.000187154	0.00804761	0	0	0	0	0	0	0.000336877	0.0169187	0.00164695	0	0	0	0	0.00434197	0	0.000262015	0	0.185731	0.00295703	0	0.000149723	0	0.000112292	0	0.00782303	0	0	0	0.00213355	0.0108549	0	0.00999401	0.00314418	0.000112292	0.0118281	0.00123521	0.00179668	0.528036	0	0	0	0	0.000187154
0.000546661	0.00324092	0	0	0	0	0.0827021	0	0	0	0	0	0	0	0.0057009	0.00835611	0	0	0	0	0.00433424	0	0	0	0.325693	0.00070285	0	0	0	0.000117142	0	0.000195236	0	0	0	0.184264	0	0	0	0.000234283	0	7.80945e-05	0	0	0.332643	0	0.0447872	0	0	0.00398282
0.00100165	0.00241574	0	0	0	0	0.171518	0	0	0	0	0	0	0	0.0288122	0.00995758	0	0	0	0	0.0427174	0	0	0	0.353406	0.00194438	0	0	0	0	0	0.000176762	0	0	0	0.0573297	0.0198562	0	0	0.00441904	0	0.00141409	0	0.000883809	0.266733	0	0.00282819	0	0	0.00306387
0	0.00254787	0	0	0	0	0.011504	0	0	0	0	0	0	0	0.000347437	0.000231624	0	0	0	0	0	0	0.000154416	0	0.17341	0	0	0.000115812	0	0.00019302	0.000115812	0.520615	0	0	0	0.251814	0	0	0	0	0	0	0	0	0.0365195	0	0	0	0	0
0.000610967	0.0126776	0	0	0	0.000458225	0.00194746	0	0	0	0	0.000267298	0	0.00408584	0.0311593	0	0	0	0	0	0.00133649	0	0	0	0.0781274	0.0195891	0	0	0	0.000114556	0	0.0412403	0	0	0	0.0144341	0.00500229	0	0	0.00263479	0	0.00610967	0	0.000534596	0.298801	0	0.00989003	0	0.000381854	0.109859
0	0.0090009	0	2.57169e-05	2.57169e-05	6.0006e-05	0.0864515	1.71446e-05	1.71446e-05	0	0	0	0	1.71446e-05	0.022528	0.020342	7.71506e-05	0.000120012	0	5.14337e-05	0.00011144	0	0.000162873	5.14337e-05	0.264806	5.14337e-05	0	0	0	0.0013287	0	0.143286	3.42891e-05	6.0006e-05	4.28614e-05	0.181852	0	0	0	0.00856371	0	0.00932665	1.71446e-05	1.71446e-05	0.160739	0	0	0	0	8.57229e-05
0.00553227	0.0052808	0	0	0.00108969	0.0337804	0.000670578	0	0	0	0	0	0	0.0300922	0.00209556	0.000922045	0	0	0.000586756	0	0.000502934	0	0	0.0147527	0.448952	0.000167645	0	0	0	0.000167645	0	0.00695725	0	0	0	0	0.00854987	0	0.0331098	0.000419111	0.00368818	0.00427494	0.030176	0.0198659	0.326153	0	0	0	0	0
0	0	0	0	0	0	0.0330122	0	0.00194826	0	0	0	0	0	0.000865895	0.000865895	0	0	0	0	0.00790129	0	0	0	0.0116896	0	0	0	0	0	0	0.035177	0	0	0	0.112458	0	0	0	0.00119061	0	0	0	0.00638597	0.721723	0	0	0	0	0.0577985
0.000490998	0.000818331	0	0	0	0	0.0320786	0	0.000409165	0	0	0	0	0	0.001473	0.00171849	0	0	0	0	0.00196399	0	0	0	0.0186579	0	0	0	0	0	0.000409165	0.17054	0	0	0	0.182406	0	0	0	0.000572831	0	0	0	0.000163666	0.402209	0	0	0	0.000409165	0.177332
0	0	0	0	0	0.000175269	0.00464464	0	0	0	0	0	0	0	0.00258522	0	0	0	0	0	0.00245377	0	0	0	0.00438174	0	0	0	0	0	0	0.000438174	0	0	0.0010078	0.0255017	0.0533696	0	0	0.000569626	0	0.000657261	0.000569626	0.00306722	0.371265	0	0.0042941	0	0	0.420033
0	0	0	0	0.000160953	0	0	0	0	0	0	0	0	0.00100596	0.000241429	0	0.000281667	0.047642	0	0	0	8.04764e-05	0.000201191	0	0.000120715	0	0	0.000804764	0	0	8.04764e-05	0.734388	0	0	0	0	0	0	0	0	0	0.000201191	0.00156929	0	0.0013681	0	0	0	0	0.000201191
0	0	0	0	0.0019305	0	0	0	0	0	0	0	0	0.391248	0	0	0.00032175	0.00402188	0	0	0	0	0	0	0.000804376	0	0	0	0	0	0	0.305824	0	0	0	0	0	0	0	0	0	0	0.00466538	0	0.000643501	0	0	0	0	0
0	0	0	0	7.503e-05	0	0	0	0	0	0	0	0	0.00370148	5.002e-05	0	0	0	0	0	0	5.002e-05	0	0	0.00070028	0	0	0	0	0	5.002e-05	0.967587	0	0	0	0	0	0	0	0	0	0.00010004	0.00067527	0	0.00020008	0	0	0	0	7.503e-05
0	0	0	0	0	0	0	0	0	0	0	0	0	0.00027248	0	0	0	0	0	0	0	0	0	0	0.000163488	0	0	0	0	0	0.000163488	0.998937	0	0	0	0	0	0	0	0	0	0	0	0	0.000299728	0	0	0	0	0.000108992
0	0.00711382	0	0	0.0225425	0	0.0411123	0.00221729	0	0	0	0.000554324	0.000184775	0.000184775	0.000923873	0.00286401	0	0	0	0	0.000369549	0	0.000461936	0.0339061	0.316057	0.0302106	0	0.000369549	0	0	0	0.25388	0	0	0	0.0195861	0.000461936	0	0.000184775	0.00369549	0.00923873	0	0.00886918	0.0586659	0.0451774	0	0	0	0	0.000184775
0	0.000555225	0	0	0.00174499	7.93179e-05	0.0126909	0.000118977	0	0	0	0	0	0	0.00491771	0.000674202	0	0	0	0	0.00471941	0.000118977	0	0.000198295	0.0345826	0.000277613	0	0.000118977	0	0.000277613	0	0.000634543	0	0	0.00610748	0.0534206	0.0351775	0.0186794	0.00182431	0.00103113	0.0172516	0.000237954	0.00297442	0.00325203	0.578941	0	0	0	0	0.200476
2.16701e-05	0.021513	0	3.79227e-05	0.0289079	1.62526e-05	0.0545274	1.08351e-05	3.79227e-05	0	0	0	0	0	0.0274506	0.0384699	0	0.000173361	0	0	3.25052e-05	0	4.33402e-05	0.112706	0.325442	0.00183654	0	0.00168485	0	0.000633851	0.000151691	0.00613806	0.000308799	0	2.16701e-05	0.000216701	0	1.08351e-05	0.0741443	1.62526e-05	0	0.00299589	0.024173	0.000157108	0.116536	0	0	0	0	0.000205866
0	0.0488477	0	0	0.00325651	0	0.0172846	0.001002	0	0	0	0	0	0.0145291	0.001002	0.00175351	0	0	0	0	0	0	0	0.0162826	0.281313	0.00751503	0	0	0	0	0	0.504509	0	0	0	0.00576152	0.000501002	0	0	0.00375752	0.00501002	0	0.00250501	0.00701403	0.00551102	0	0	0	0	0.00300601
0	0.00156892	0	0	0.000108202	0	0.00173123	0.000703311	0	0	0	0.00102792	0	0	0.00313785	0	0	0	0.000324605	0	0.00124432	0.00205583	0	0.006438	0.140879	0.000378706	0	0	0	0	0	0.000216403	0	0	0.000378706	0.137795	0.0156892	0.000324605	0.000324605	0.000703311	0	0.00102792	0.000703311	0.0233716	0.22652	0	0.000486908	0	0	0.41636
0	0	0	0	0	0	0	0	0	0	0	0	0	0	0	0	0	0	0	0	0	0	0	0	0.000393597	0	0.00249278	0	0	0.000918394	0.00262398	0.992522	0	0	0	0	0	0	0	0	0	0	0	0	0	0	0	0	0	0
6.46851e-05	0.000808564	0	0	0	9.70277e-05	0.00100262	9.70277e-05	0	0	0	0	0	0	0.00236101	0	0	0	0	0	0.00132605	0	0	6.46851e-05	0.0729972	0.000485139	0	0	0	0	0	0.000258741	0	0	0.000194055	0.0696982	0.0174973	0	6.46851e-05	0.000420453	0	0.00310489	0	0.000194055	0.135548	0	0	0	0	0.69142
0.000173974	0.000869868	0	0	0.000173974	0.000521921	0.00347947	0.00452331	0	0	0	0.000695894	0	0	0.00548017	0	0	0	0.000434934	0	0.0059151	0.00226166	0	0.0202679	0.233473	0.000869868	0	0	0	0	0	0	0	0.00026096	0.000608907	0.0205289	0.00687196	0	0.000434934	0.00365344	0.000956855	0.00217467	0.00391441	0.323852	0.0681976	0	0.00269659	0	0	0.236169
0.000558064	0.00202932	0	0	0	0	0.0109583	0	0	0	0	0.000152199	0	0	0.0110091	0	0	0	0	0	0.00669677	0	0	0.00208006	0.148546	0.00157273	0	0	0	0	0	0	0	0	0.00142053	0.0592563	0.00187712	0	0.000913196	0.00284105	0.000202932	0.00279032	0.000963929	0.00279032	0.131805	0	0.000355132	0	0	0.589975
0.000205945	0	0.000686483	0	0.0145534	0	0.00151026	0	0	0	0	0	0.00109837	0.00422187	0.00109837	0	0	0	0.000720807	6.86483e-05	0.000240269	0.0102629	0.000308917	0	0.0628819	0	0	0.00123567	0	0.000171621	6.86483e-05	0.683428	0.10843	0.000137297	0	0.000102972	0.000377566	0	0.000446214	0.000343242	0.00140729	0.00501133	6.86483e-05	0.000549187	0.0465092	0	0.000274593	0	0	0.000171621
0	0.0242981	0.000262683	0	0.0623215	0	0.0412083	0	0	0	0	0.00141192	0.00614021	0.000361189	0.0044656	0	0	0	0.0118207	0	0.000229847	0.0288623	0.00239698	0	0.1978	0	0	0.00308652	0	0.0010179	0	0.362502	0.0248892	0.000591036	0	0.0054835	0	0.000394024	0.000722377	6.56707e-05	0.0190117	0.0177311	0.00515515	0.0070596	0.11975	0	0.000591036	0	0	0.00236414
0	0	0	0	0.000225734	0	0	0	0	0	0	0	0.00744921	0.000451467	0	0	0	0	0.000790068	0	0	0.00225734	0.000225734	0	0.138488	0	0.000677201	0.0003386	0	0.000225734	0	0.510835	0.332167	0	0	0	0.000451467	0	0	0	0.000225734	0.0010158	0	0	0.00225734	0	0.000677201	0	0	0
0	0	0	0	0.000280269	0	0	0	0	0	0	0	0	0	0.00093423	0	0	0	0.000373692	0	0	0.00130792	0	0	0.11846	0	0.000373692	0.0012145	0	0	0	0.571095	0.294189	0	0	0	0.00102765	0	0	0	0	0.00112108	0	0	0.00495142	0	0	0	0	0
0	0.0187365	1.06276e-05	3.71966e-05	3.18828e-05	3.71966e-05	0.238494	3.71966e-05	5.84519e-05	2.12552e-05	0	0	0	0	0.0282323	0.000148787	0.110607	0.000255063	0	0	5.84519e-05	1.06276e-05	2.12552e-05	5.84519e-05	0.580597	1.06276e-05	0	2.12552e-05	0	9.56485e-05	0.000988368	0.0137043	0.000106276	0	1.06276e-05	0.000775816	0	0	5.31381e-05	4.78243e-05	0	1.06276e-05	3.18828e-05	1.06276e-05	0.000563264	0	4.25105e-05	1.59414e-05	0	0.000967113
0	0	0	0	0.00643669	0	0.000502866	0	0	0	0	0	0.00321834	0	0.00201147	0	0	0	0.00311777	0	0.00030172	0.00281605	0	0	0.0711053	0	0.000804586	0.00060344	0	0.000201147	0	0.259781	0.602836	0	0	0	0.00382178	0.000201147	0	0.000502866	0.000201147	0.00553153	0.000905159	0.00231319	0.0144826	0	0.000704013	0	0	0
0	0.00103397	0	0	0.000295421	0	0.00231413	0	0	0	0	0	0	0	0	0	0	0	0	0	0	0.000196947	0	0.00014771	0.169818	0.000344658	0	9.84737e-05	0	0.000492368	0.00014771	0.80901	0.0136878	0	0	0	0	0	0.000246184	0	0	9.84737e-05	0.000246184	0.000196947	0.000640079	0	0	0	0	9.84737e-05
0	5.46229e-05	0	0	0	0	0	0	0	0	0	5.46229e-05	0	0.00030953	0	0	0	0	0.000236699	0	0	0.000127453	3.64153e-05	0	0.000254907	3.64153e-05	0	0	0	0.945577	0.00145661	0.0454645	0.00538946	0	0	0	0	0	0	0	0	7.28306e-05	0	0.000127453	0.000200284	0	0	0	0	5.46229e-05
0	0	0	0	0	0	0	0	0	0	0	0	0	0	0	0	0	0	0	0	0	0	0	0	0.0013885	0	0	0	0	0	0.0016662	0.996945	0	0	0	0	0	0	0	0	0	0	0	0	0	0	0	0	0	0
0.000662954	0	0	0	0.00351366	0	0	0	0	0	0	0	0	0.000530363	0.00212145	0	0	0	0.000397772	0	0	0	0.00417661	0	0.00464068	0.00232034	0	0	0	0.72925	0.00464068	0.202731	0	0	0	0	0	0	0	0	0	0.00490586	0	0	0.0209494	0	0	0	0	0
0	0.0271547	0	0	0.000196773	0	0.0318772	0	0	0	0	0	0	0.000688705	0	9.83865e-05	0	0	0	0	0	0	0	0	0.773121	0	0	0	0	0	0.000245966	0.100846	0	0	0	0.0625738	0	0	0	0	0	0	0	0	0.00270563	0	0	0	0	0.000245966
0	0.0433953	0	0	5.78219e-05	0	0.0898841	0	0	0	0	5.78219e-05	0	0	0.00153228	0.00280436	0	0	0	0	0	0	0	0	0.536355	0.00618694	0	0	0	5.78219e-05	0	0.00962734	0	0	0	0.170285	0	0	0	0	0	0.000549308	5.78219e-05	0	0.136315	0	0	0	0	5.78219e-05
0	0.0161694	0	0	0.000569346	0	0	0	0	0	0	0	0	0.0128672	0	0	0.000683216	0	0	0	0	0.00136643	0.000569346	0	0.00364382	0.00819859	0	0	0	0.000455477	0	0.813596	0	0	0	0	0	0	0	0	0	0	0	0.000683216	0.00432703	0	0	0	0	0
0.00157999	0.0379197	0	0	0.0166886	0	0.0440421	0	0	0	0	0	0	0	0.00483871	0	0	0	0	0	0	0	0	0	0.386899	0.0306452	0.000131666	0	0	0.000164582	0	0.063002	0	0	0	0	0	0	0	0.00572745	0	0	0	0	0.358492	0	0	0	0	0
0.00138026	0.00253048	0	0	0.000115022	0.00120773	0.0510697	0	0	0	0	0	0	0	0.00218542	0.000690131	0	0	0	0	0.00276052	0	0	0	0.134806	0.00172533	0.000172533	0	0	0.000172533	0	0.0157005	0	0	0.00339314	0.00431332	0.0767196	0	0	0.00063262	0	0.000690131	0	0.00063262	0.292501	0	0.0073614	0	0	0.393432
0.000250309	0.00136754	1.52627e-05	0.000439567	0.0142035	0.0012027	0.00920954	1.52627e-05	2.44204e-05	6.1051e-06	9.15765e-06	6.1051e-06	6.1051e-06	0	0.0539996	0.0225217	0.000103787	0.000900502	6.1051e-06	1.22102e-05	0.0813016	0	9.15765e-06	1.52627e-05	0.0136235	0.00090966	0	0.000146522	0	2.44204e-05	8.24188e-05	0.0036539	6.1051e-05	0	0.0336971	0.0146919	0.011908	0.000665456	5.49459e-05	0.0407424	0.000958501	0.0315298	3.05255e-05	0.0583373	0.228145	0	4.27357e-05	0	0.000808926	0.23341
0.000848416	0.024095	0	0	0.0163462	0.000226244	0.0149887	0	0	0	0	0.002319	0	0.00107466	0.00718326	0.000169683	0	0	0	0	0.00277149	0	0.000339367	0.0094457	0.179412	0.0318439	0.000113122	0.000169683	0	0.000113122	0	0.00254525	0	0	0.000169683	0.00158371	0.00226244	0	0.000339367	0.0030543	0	0.00271493	0.0191742	0	0.106787	0	0.00186652	0	0	0.00503394
0.00351077	0.00351077	0	0	0.000370856	0.0100873	0.0327095	0	0	0	0	0	0	0	0.00447499	0.00558756	0	0	0	0	0.0482607	0	0	0.000346132	0.141247	0.0158232	0	0.000148342	0	0.000123619	0	0.0048953	0	0	0.0085544	0.0164165	0.0250946	0	4.94474e-05	0.0144386	0	0.00445027	0.00454916	0	0.175489	0	0.00482112	0	0	0.181324
0	0.0340819	0	0	0.00641666	0	0.0117814	0	0	0	0	0	0	0	0.0237732	0.000157787	0	0	0	0	0.0116762	0	0	0	0.290328	0.0230895	0	0	0	0	0	0.023931	0	0	0	0	0.00631147	0	0	0	0	0.0105717	0	0	0.277021	0	0	0	0	0
0	0.000924681	0	0	0.00962508	0	0.000546402	0	0	0	0	0.00138702	0	0	0.0151311	0	0	0	0	0	0.00571621	0	0.000168124	0	0.0710743	0.00432919	0	8.40619e-05	0	0	0	0.000798588	0	0	0	0.000168124	0.000210155	0	0.0129455	0	0	0.0136601	0.000168124	0.0623739	0.288584	0	0	0	0	0
0	0	0	0	0	0	0	0	0	0	0	0	0	0	0	0	0	0	0	0	0	0	0	0	0	0	0	0	0	0	0.0115681	0.763496	0.224936	0	0	0	0	0	0	0	0	0	0	0	0	0	0	0	0	0
0	0.0153928	0	0	0.00116172	0	0.00827726	0	0	0	0	0	0	0	0.00203301	0	0	9.68101e-05	0	0	0	9.68101e-05	0.00019362	0	0.268406	0.000484051	9.68101e-05	0	9.68101e-05	0.00029043	0.000968101	0.617648	0	0	0	0	0.00154896	0	0	0	0	0.00159737	0.000145215	0.000145215	0.015296	0	0	0	0	0
0	0.000405854	0	0	0.000329757	0	0.000304391	0	0	0	0	0	0	0	0.000177561	0	0	0	0	0	0	0.000101464	0	0	0.0115669	0.000735611	0.000279025	0	0	0	0	0.983309	0	0	0	0	5.07318e-05	0	0	0	0	0.000177561	5.07318e-05	0.00012683	0.00159805	0	0	0	0	0
0	0	0	0	0.000146028	0	0.620692	0	0	0	0	0	0	0.000401577	0	0	0	0	0	0	0	0	0.000146028	0	0.376424	0	0	0	0	7.3014e-05	0	0.000146028	0	0	0	0	7.3014e-05	0	0	0	0	0	0	0	0	0	0	0	0	0
0	0.139541	0	0	0	0	0	0	0	0	0	0	0	0	0.00197077	0	0	0	0	0	0	0	0	0	0.460776	0	0	0	0	0.000218974	0.00760935	0.000656922	0	0	0	0	0	0	0	0	0	0	0	0	0.000218974	0	0	0	0	0
9.48e-05	0.00526888	0	0	1.99579e-05	0	0.193567	0	0	0	0	0	0	0	0.00135215	0.00176128	0	0	0	0	0.000493958	9.97894e-06	0	0	0.494457	0.000369221	0	2.49474e-05	0	0.00536368	0	0.00333796	0	0	3.49263e-05	0.0846763	5.48842e-05	0	9.97894e-06	0.000518905	0	0.00176128	0.000134716	1.49684e-05	0.0561066	0	3.49263e-05	0	0	0.0750965
0.000418293	0.00376464	0	0.00167317	0.00125488	0.000836587	0.405326	0	0.000976018	0	0	0	0	0	0.00571668	0.00334635	0.00292805	0.0040435	0	0	0.0119911	0.000418293	0.00125488	0.00111545	0.140128	0.000418293	0	0.00139431	0	0.000976018	0.00822644	0.316509	0.00306748	0	0.000557724	0.0112939	0.000278862	0	0.000278862	0.000697156	0	0.000418293	0.000697156	0.000418293	0.0216118	0	0	0	0	0.00655326
0	0	0	0	0	0	0	0	0	0	0	0	0	8.96982e-05	0	0	0	0	0	0	0	0	0	0	0.274342	0	0.000134547	0	0	0.72503	0.000269094	0.000134547	0	0	0	0	0	0	0	0	0	0	0	0	0	0	0	0	0	0
0	0	0	0	0	0	0	0	0	0	0	0	0	0	0	0	0	0	0	0	0	0	0	0	0.00011976	0	0.00011976	0	0	0.997365	0.000998004	0.00011976	0	0	0	0	0	0	0	0	0	0	0	0	0	0	0	0	0	0
0	0	0	0	0	0	0	0	0	0	0	0	0	0	0	0	0	0	0	0	0	0	0	0	0	0	0.00053042	0	0	0.413462	0.000371294	0.585424	0	0	0	0	0	0	0	0	0	0.000106084	0	0	0	0	0	0	0	0.000106084
0	0	0	0	0	0	0	0	0	0	0	0	0	0.000176298	0	0	0.00172772	3.52597e-05	0	0	0	0	0	0	0	0	0.000528895	0	0	0.978879	0.00215084	0.000105779	0	0	0	0	0	0	0	0	0	0	0.000141039	0	0.000493636	0	0	0	0	7.05194e-05
0.000230123	0	0	0	0.000345185	0.000805431	0.0161086	0	0	0	0	0	0	0	0.00333679	0.000575308	0	0	0	0	0.00724888	0	0	0	0.00483259	0	0	0.00103555	0	0.000345185	0	0	0	0	0.007479	0.0499367	0.0941204	0.00425728	0.0140375	0.000805431	0.0132321	0	0.0014958	0.00782419	0.423657	0	0.0179496	0	0	0.0735243
0	0	0	0	0	0	0	0	0	0	0	0	0	0	0	0	0	0	0	0	0	0	0	0	0	0	0.00029129	0	0	0	0.00273813	0.788931	0.206874	0	0	0	0	0	0	0	0	0	0	0	0	0	0	0	0	0
0.000187305	0.0030203	0	0	0.00117066	0.000210719	0.0299454	0	0	0	0	0	0	0	0.00814778	0.00276275	0	0	0	0	0.00170916	0	0.000468263	0.000257545	0.0185901	0.00978671	0	0.000889701	0	0.000187305	0	0.0520709	0	0	0.0053382	0.0261993	0.0261759	0.000702395	0.00110042	0.000655569	0.00489335	0.00095994	0.00095994	0.00311395	0.483412	0	0.0102316	0	0	0.195992
0	0	0	0	0.000217187	0	0	0	0	0	0	0	0	0.00275103	0	0	0.0101354	0	0	0	0	0	0.000144791	0	0.0427858	0	0	0	0	0	0	0.769058	0	0	0	0	0	0	0	0	0	0	0	0	0.000796351	0	0	0	0	0
0	0.00022587	0	0	0	0	0.000903478	0	0	0	0	0	0	0	0	0	0	0	0	0	0	0	0	0	0.0980274	0	0.000376449	0	0	0.00015058	0.000602319	0.899714	0	0	0	0	0	0	0	0	0	0	0	0	0	0	0	0	0	0
0	0.0155368	0	0	0.00589326	0	0.0248506	0	0	0	0	0	0	0.00173089	0.000412116	0	0	0	0	0	0	0.000123635	0.000288481	0.000412116	0.329652	0.00581084	0	0	0	0	0	0.488687	0	0	0	0	0	0	0	0.00024727	0	0.000164846	0.000288481	8.24232e-05	0.00770657	0	0	0	0	0
1.09204e-05	0.00700542	0	6.55222e-05	0.000966453	4.91417e-05	0.154354	3.27611e-05	0.000862709	1.09204e-05	0	1.63806e-05	0	2.18407e-05	0.0221956	0.00028393	0.000125584	0.000218407	0	1.09204e-05	0.000152885	0	2.73009e-05	2.18407e-05	0.226428	7.09824e-05	0	0.000262089	2.18407e-05	0.00494693	9.28231e-05	0.0460239	8.19028e-05	0	2.18407e-05	0.118251	2.18407e-05	0.00170904	0.000769886	0.0189195	3.27611e-05	0.000911851	0.000868169	0.000633381	0.169331	0	0	0	1.63806e-05	0.000218407
0	0.00211041	0	0	0	0	0.12021	0	0	0	0	0	0	5.5537e-05	0.0074142	8.33056e-05	0	0	0	0	0.019438	0	0	0	0.171804	0.00113851	8.33056e-05	0	0	0.000111074	0	0.170471	0	0	0	0.067061	0.114045	0	0	0.00141619	0	0.00363768	0	0	0.247306	0	0	0	0	8.33056e-05
0	0.0034232	0	0	0.000743021	0	0.0515869	0	0	0	0	0	0	0	0.00315784	7.96094e-05	0	0	0	0	0.0209903	0	0	0	0.301507	0.0013799	0	0	0	5.30729e-05	0	0.0557266	0	0	0	0.140351	0.02107	0	0	0.00161872	0	0.0123129	0	0.00222906	0.377747	0	0	0	0	0
0	0.0166464	0	0	0	0	0.134064	0	0	0	0	0	0	0	0.00519691	0.000162404	0	0	0	0	0.00527812	0	0	0	0.465205	0.00219245	0	0	0	0.000324807	0.00649614	0.214616	0	0	0	0.0318311	0.000487211	0	0	0.00105562	0	0.000162404	0	0	0.114576	0	0	0	0	0
0	0.00398453	0	0	0.000234384	0	0.0753545	0	0	0	0	0	0	0	0.00626978	0.00029298	0	0	0	0	0.0194539	0	0	0	0.439412	0.00369155	0.000117192	0	0	0	0	0.0158795	0	0	0	0.13858	0.000761749	0	0.000117192	0.00240244	0	0.00269542	0	0	0.272589	0	0	0	0	0.000117192
0	0.000587959	0	0	0	0	0.000293979	0	0	0	0	0	0	0	5.87959e-05	0	0	0	0	0	0	0	0	3.91972e-05	0.254743	0	0	0	0	0.00115632	0.00301819	0.737672	0	0	0	0	0	0	0	0	0	0	3.91972e-05	0	0.000215585	0	0	0	0	0
2.30041e-05	2.30041e-05	0	0	9.20164e-05	0	2.30041e-05	0	8.05144e-05	0	0	0	0	0.00554399	0.000103518	0	0	0	4.60082e-05	0	0	0.000103518	0.000126523	0.000149527	0.00044858	0	0	0	0	0.000138025	0.00152977	0.985404	0	0.000126523	0	2.30041e-05	0.000287551	0	0.000138025	0	2.30041e-05	0.000230041	0.000276049	8.05144e-05	0.00218539	0	4.60082e-05	0	0	0
0	0	0	0	0	0	0	0	0	0	0	0	0	0	0.000403806	0	0	0	0	0	0	0	0	0	0.52486	0	0	0	0	3.51136e-05	0	7.02272e-05	0	0	0	0.15076	0	0	0	0	0	0	3.51136e-05	0	0.321395	0	0	0	0	0
0	0	0	0	0	0	0	0	0	0	0	0	0	0	0.000963314	0	0	0	0	0	0	0	0	0	0.0454363	0	0	0.000120414	0	0.00228787	0	0.0204704	0	0	0	0.120173	8.02761e-05	0	0.000401381	0	0	8.02761e-05	8.02761e-05	0	0.791443	0	0	0	0	0.00020069
0	0	0	0	0	0	0	0	0	0	0	0	0	0.00190655	0	0	0	0	0	0	0	0	0	0	0.00445839	0	0	0	0	0.990115	0	0.000293315	0	0	0	0	0	0	0	0	0	0	0	0	0.000733288	0	0	0	0	8.79946e-05
0	0	0	0	0	0	5.59308e-05	0	0	0	0	0	0	0.00015381	0	0	0	0	0	0	0	0	0	0	2.79654e-05	0	0	0	0	0.99368	0.00306221	0.00293636	0	0	0	0	0	0	0	0	0	0	0	0	2.79654e-05	0	0	0	0	2.79654e-05
1.21966e-05	0.000109769	0	0	4.26881e-05	0	0.133175	4.87864e-05	1.21966e-05	0	0	0	0	1.21966e-05	0.0120929	3.65898e-05	0	2.43932e-05	0	4.26881e-05	6.70814e-05	0	0	0	0.362611	0	0	0	0	0.000457373	1.82949e-05	0.236492	1.82949e-05	0	1.21966e-05	0.121948	0	0	0	7.9278e-05	0	1.21966e-05	0.000115868	2.43932e-05	0.1304	0	0	2.43932e-05	1.21966e-05	8.53763e-05
0	0.00146783	7.52734e-05	0	8.28008e-05	0	0.144781	0.000218293	9.78555e-05	4.51641e-05	3.01094e-05	0	4.51641e-05	0	0.015002	0.0131653	0	1.50547e-05	0	0.000158074	0.0750702	0	0	0	0.366469	0	0	9.03281e-05	0	0.00014302	2.2582e-05	0.00423037	4.51641e-05	0	0	0.141604	1.50547e-05	8.28008e-05	3.76367e-05	0.00782844	0	2.2582e-05	0	0.000248402	0.0523602	0	0.000752734	0	1.50547e-05	1.50547e-05
0	0.000119346	0	0	0.0019891	0	0	0	0	0	0	0	0	0.000159128	0.00019891	0	7.9564e-05	0	0	0	0	0	0.00019891	0	0.0138839	0.000755858	0.00019891	0	0	0.314278	0.000676294	0.640928	0	0	0	0	0	0	0	0	0	0.000477384	0.00369973	0	0.0219994	0	0	0	0	0
0	0	0	0	8.37605e-05	0	3.35042e-05	0	0	0	0	0	0	3.35042e-05	0	0	0	0	0	0	0	0	0	0	0.076021	0	0	0	0	0.000234529	0.000820853	0.921399	0	0	0	0	0	0	0	0	0	3.35042e-05	0	0	0.000435555	0	0	0	0	6.70084e-05
0	0	0	0	0	0	0	0	3.72759e-05	0	0	0	0	3.72759e-05	0	0	0	0	0	0	0	0	0	0	0.0199053	0	0	0	0	0.000410035	0.00221791	0.975938	0	0	0	0	0	0	0	0	0	0	0	0	3.72759e-05	0	0	0	0	0
0.000378083	0.000785249	0	0	0.00270475	0	0.0113716	0	0	0	0	0.000116333	0	0.000290833	0.000843416	0.000697999	0	0	0	0	0.000290833	0.000639832	5.81666e-05	0.00302466	0.339082	0.000814332	0	0.000203583	0	0	0	0.0001745	0	5.81666e-05	0	0.000290833	0.000494416	0.0001745	0.0105572	0.000290833	0.0001745	0.00168683	0.3328	8.72499e-05	0.191717	0	0.000407166	0	0	0.00258841
0.000672495	5.60412e-05	0	0	0.000560412	0.000112082	0.0782336	0	0	0	0	0	0	0.000280206	0.00283008	0.00215759	0	0	0	0	0.00669693	0.000112082	5.60412e-05	0.00089666	0.632061	0.000280206	0	5.60412e-05	0	8.40619e-05	0	0.0515579	0	0.00599641	0.00972316	0.0364548	0.000700516	0	0.0511937	0.00103676	0.000140103	0.00123291	0.0177931	0.0016252	0.0764122	0	5.60412e-05	0	0	0
0	0	0	0	0	0	0	0	0	0	0	0	0	0	0	0	0	0	0	0	0	0	0	0	6.32091e-05	0	0	0	0	0.926172	0.00783793	0.0658639	0	0	0	0	0	0	0	0	0	0	0	0	0	0	0	0	0	0
0	0	0	0	0	0	0	0	0	0	0	0	0	0	0	0	0	0	0	0	0	0	0	0	0.000195141	0	0	0	0	0.000195141	0.000292711	0.998829	0	0	0	0	0	0	0	0	0	0	0	0	9.75705e-05	0	0	0	0	0.000292711
0	0	0	0	0.00272741	0	0.0926581	0	0.000184284	0	0	0	0	0	0.0114625	0.000442282	0	0	0	0	0.00103199	0	0.000552853	0	0.126382	0	0	0.000184284	0	0	0	0.442724	0	0.00070028	0	0.000368568	0.00147427	0	0.00103199	0.000995135	0	0.00202713	0.00574967	0.000184284	0.0707651	0	0	0	0	0.176471
0	0	0	0	0.00248281	0	0.00206901	0	0.000986758	0	0	0.000190985	0	0	0.00229183	0	0	0	0	0	0.000891266	9.54927e-05	0.00117774	0.0078304	0.0236822	0	0	0	0	0.000127324	0	0.742934	0	0	0	6.36618e-05	0.000954927	0	0.00117774	0.00181436	9.54927e-05	0.00474281	0.00725745	0.00035014	0.148205	0	0	0	0	0.0296664
0	0.000299519	0	0	0.00878136	0	0.0115451	0	0	0	0	0	0	4.08436e-05	0.0285905	0.000544581	0	0	0	0	0.00185157	2.7229e-05	0	0	0.197179	0.011654	0.000258676	0.000408436	0	0	0	0	0	0	0	0	2.7229e-05	0	0	0.00521436	2.7229e-05	0.00471062	0.0310956	0.000217832	0.61008	0	0	0	0	0
0	0.0800288	9.91572e-05	0	0.000148736	0	0.00190652	0.000721143	0.000383107	7.66214e-05	0	9.01429e-06	1.35214e-05	0	0.00977149	0.000153243	0.000121693	5.85929e-05	0	0.000617479	0.000171271	2.70429e-05	0.000180286	0	0.535088	0.000175779	0	9.01429e-06	0	0.0150448	4.50714e-05	0.301095	0.00406995	0	3.60572e-05	0.000815793	0	2.25357e-05	1.80286e-05	6.76072e-05	0	5.85929e-05	4.05643e-05	3.60572e-05	0.00420066	0	1.80286e-05	0.000121693	9.01429e-06	2.70429e-05
0.00117298	0.000185208	0	0	0.00392024	0	0.0175948	0	0	0	0	0.000663662	0	0.000185208	0.00618904	0.000262378	0	0	3.0868e-05	0	0.00030868	7.717e-05	0.00046302	0.0141375	0.134291	0.00524756	0	0.000185208	0	6.1736e-05	0	0.000185208	0	0	0	0.00981603	6.1736e-05	4.6302e-05	0.00038585	0.0165916	0.00316397	0.00243857	0.101633	0.000324114	0.437786	0	3.0868e-05	0	0	0.000123472
0	0.356489	0	0	0	0	0.142272	0	0	0	0	0	0	0	0.00136605	0	0	0	0	0	0	0	0	0	0.495877	0	0.000101189	0	0	0.00166962	0	0.000303567	0	0	0	0	0	0	0	0	0	0	0	0	0	0	0	0	0	0.000252972
0	0	0	0	0	0	0	0	0	0	0	0	0	0	0	0	0	0	0	0	0	0	0	0	9.31359e-05	0	0	0	0	0	0	0.999907	0	0	0	0	0	0	0	0	0	0	0	0	0	0	0	0	0	0
0.000175565	0.00392095	0	0	0	0.00132092	0.00129583	0	0	0	0	0	0	0	0.0203739	0.000284248	0	0	0	0	5.01614e-05	0	0	0	0.00469009	0.00111191	0.000317689	0.000125403	0	0	3.34409e-05	0.0095223	0	0.000108683	0	0.000242447	0.38248	0	0	0.000576856	0	0.00209842	0	0	0.260496	0	0	0	0.000108683	0.298602
0.000946804	7.01336e-05	0	0	0.00133254	0	0.00722376	0	0	0	0	0	0	0.0001052	0.00150787	7.01336e-05	0	0	0	0	0.000315601	0.000140267	0.0001052	0.00448855	0.263317	0.0011572	0	0.000315601	0	0.0001052	0	0.000420802	0	0	0	0.00129747	0	0	0.000245468	0.00336641	0.00175334	0	0.14153	0.000420802	0.46183	0	0	0	0	0
0	0	0	0	0.00087619	0	7.61905e-05	0	0	0	0	0	0	0.000228571	0.000419048	0	0	0	0.000152381	0	7.61905e-05	0.00167619	0.000419048	0.00373333	0.000380952	0.000304762	0	0	0	0.959238	0.000304762	0.000190476	0	0	0	0.00148571	0	0	0.000228571	0.000304762	0.000228571	0.000685714	0.000990476	0	0.0150476	0	0	0	0	0.000609524
7.6476e-05	0	0	0	0.000726522	0	0.0011089	0	0	0	0	0.00019119	0	0.000458856	0.000650046	0	0	0	0.000114714	0	0.000420618	0.00103243	7.6476e-05	0.00420618	0.00137657	0.00187366	0	0	0	0.704573	0.000879474	0.204573	0	0	0	0.000229428	0	0	0.000229428	0.00279137	0.000114714	0.00168247	0.000535332	0.000152952	0.0268813	0	0.000114714	0	0	0.000344142
0	0	0	0	0	0	0	0	0	0	0	0	3.42898e-05	1.37159e-05	0	0	0	6.85796e-05	0	0	0	0	0	0	0.00173506	0	8.91535e-05	0	4.80057e-05	0.000123443	0.0183039	0.979337	0	0	0	0	2.74318e-05	0	0	0	0	0	1.37159e-05	0	0.000102869	0	0	0	0	0
0	0	0	0	3.72509e-05	0	0	0	0	0	0	0	0	0	0	0	0	0	0	0	0	0	0	0	0.000335258	0	0	0	0	7.45018e-05	0	0.999218	0	0	0	0	0	0	0	0	0	0	0	0	0.000130378	0	0	0	0	0.000111753
0	0.000553739	0	0	8.36583e-05	0	0.00477251	0	0	0	0	0	0	5.57722e-05	3.98373e-05	0	0	0	7.96746e-06	0	2.39024e-05	4.78048e-05	2.78861e-05	0	0.132025	0	3.98373e-05	0	0	0.000175284	0.00029878	0.681401	0	0	0	0.179252	0	0	0	0	7.96746e-06	4.78048e-05	3.18698e-05	1.19512e-05	0.000525852	0	0	0	0	9.16258e-05
0	0.0254333	1.61687e-05	0	3.23373e-05	0	0.919682	0.000501229	0.000654831	0	0	3.23373e-05	0	0	0.000735675	0.000258699	0.00199683	0.000824602	0	0.000444638	0.000404217	0	0	1.61687e-05	0.00523057	3.23373e-05	0	0.00450298	4.8506e-05	0.00206959	0.0204857	0.00213426	0.000266783	0	0	0.000881193	0	6.46747e-05	8.89277e-05	8.08434e-05	0	3.23373e-05	4.04217e-05	0	0.00400983	0	0	2.4253e-05	0	3.23373e-05
0.000581717	0.00150395	0	0	0	0.000255388	0.00773258	0	0	0	0	0	0	7.09411e-05	0.00163165	0.00171677	0	0	0	0	0.000681035	0	0	0	0.230374	0.000624282	4.25647e-05	0	0	0.000170259	0	0.0800925	0	0	8.51293e-05	0.199245	0.000652658	0	0	0.000610094	0	9.93175e-05	0	0	0.270115	0	0	0	0	0.201444
0.000375516	0.000375516	0	0	0	0	0.0167105	0	0	0	0	0	0	0	0	0	0	0	0	0	0.00262861	0	0	0	0.220991	0	0	0	0	0	0	0.0319189	0	0	0	0.058205	0.0640255	0	0	0.000375516	0	0	0	0	0.40875	0	0	0	0.00150207	0.188321
0	0.00404823	0	0	0.00306509	0	0.00078073	0	0	0	0	0	0	0	0.00196628	0.00173496	0	0	8.67478e-05	0	0.000491571	0.000433739	0	0.000202412	0.0404823	0	0	0.000289159	0	0	0	0.0205014	0	0	0	0	0	0.000173496	0.000173496	0.00266027	0.00456872	0.00078073	0.00607235	0.00101206	0.00673741	0	0	0	0	0
0.00210584	0	0	0	0.0321754	7.89688e-05	0.000605428	0.00111434	0.00908142	0.0142056	0	0.000868657	0.00562434	0.000824786	0.00336934	0	0	0.00152673	0.000263229	0.00641402	0	0.00325527	0.000684397	0	0.305908	0	0.000228132	0.00105292	0	7.89688e-05	0.028227	0.000166712	0	0.000517685	0	7.01945e-05	0.00634383	0.0022199	0.00405373	0	0.00322017	0.0165133	0.0120559	0.00693171	0.406628	0	0.000333424	0.000245681	0	1.75486e-05
0	0	0	0	0	0	0.00637119	0	0	0	0	0	0	0	0	0.000623269	0	0	0	0	0	0	0	0	0	0	0	0	0	0.0125346	0.000623269	0.785665	0.083795	0	0	0.0291551	0	0	0	0	0	0	0	0	0.0618421	0	0	0	0	0.0193906
0	0.069906	0	0	0	0	0.358927	0	0	0	0	0	0	0	0.0004584	0	0	0	0	0	0	0	0	0	0.246505	0	0	0.0003438	0	0.0526014	0.000573	0.108068	0.0735732	0	0	0.0009168	0	0	0	0	0	0	0	0	0.081366	0	0	0	0	0.0056154
0	0.0121721	0	0	0	0	0.000414497	0	0	0	0	0	0	0.00142547	0.000828995	0	4.04388e-05	0.000121316	0	0	0	0	0.000202194	0	0.00551989	0	0.000101097	0.00108174	0.000101097	0.0333418	0.00134459	0.869615	0.0481221	0	0	0	2.02194e-05	0	0	0	0	0	0	0	0.000879543	0	0	0	0	0
0	0.0407277	0	0	0.00186066	0	0.014265	0	0	0	0	0	0	0	0.000413479	0	0	0	0	0	0	0	0	0	0.637585	0	0	0	0	0.00372131	0	0.0851768	0.00020674	0	0	0	0	0	0	0	0	0	0	0	0.000620219	0	0	0	0	0
0	0	0	0	0	0	0.0390895	0	0	0	0	0	0	0	0	0	0	0	0	0	0	0	0	0	0.935075	0	0	0	0.00163273	0.000192086	0.022378	0.00115252	0	0	0	0	0	0	0	0	0	0	0	0	0	0	0	0	0	0
0	0	0	0	0	0	0	0	0	0	0	0	0	0	0.00330603	0.0092015	0	0	0	0	0	0	0	0.000114001	0.0325554	0.14654	3.25717e-05	0	0	8.14292e-05	0	0.000162858	0	0	0	0	0	0	0	0.00705177	0	0	0.00845236	0	0.617364	0	0	0	0	0
1.75785e-05	0.181562	1.75785e-05	0	0.0824256	0	0.00442392	0.000779314	0.000292975	0.000152347	3.5157e-05	8.2033e-05	0	7.61735e-05	0.0297018	2.92975e-05	7.0314e-05	0.000392587	0.000287116	0.000457041	0.000152347	0.00012305	0.011051	7.0314e-05	0.648207	0	0	0.0194125	0	0.000556653	0.000246099	0.00493956	2.92975e-05	2.92975e-05	1.1719e-05	0.000257818	0.00012305	0	0.000169926	2.92975e-05	0	0.000632826	0.000193364	8.2033e-05	0.00128323	0	5.8595e-05	0.000105471	0	5.27355e-05
0	0.00350711	0	0	0.0193365	0	0.0151659	0	0	0.000663507	0	0.000189573	0	0	0.00924171	0.000758294	0	0	0	0	0.00521327	0	0	0.0181043	0.087346	0.00459716	0	0.000663507	0	9.47867e-05	0	0.00364929	0	0	0	0.0787204	0.00341232	0	0.00578199	0.00383886	0.000236967	0.000473934	0.0179621	0	0.543223	0	0	0	0	0
0	0.0509824	0	0	0	0	0.00888657	0	0	0	0	0	0	0.0202946	0.00701085	0	0	0	0	0	0	0	0.000338243	0	0.0024292	0.116417	0	0	0	0.000676486	9.22481e-05	0.0148519	0	9.22481e-05	0	0.00113773	0	0	0.000215246	0.00642662	0	0	0.0114695	0	0.696258	0	0	0	0	0.00095323
0.000122858	0.0136986	0	0	0.00239572	0	0.0452731	0	0	0	0	0	0	0.00952147	0	0.00909147	0	0	0	0	0.00798575	0	0.000368573	0	0.0207015	0.025923	0	0	0	0.0379016	0	0.100375	0	0	0.00245715	0.0717489	0.000737146	0	0	0	0	0.00147429	0.000675717	0	0.329934	0	0	0	0	0.0948461
0	0.00108533	0	0	0.000949668	0.00339167	0.000678334	0	0	0	0	0	0	0	0.0120743	0.000542667	0	0	0	0	0.002035	0	0	0.000407	0.00271334	0.0108533	0	0	0	0	0	0.000542667	0	0	0.00217067	0.003256	0.61335	0	0.123999	0.001628	0	0.00108533	0	0.00393434	0.1434	0	0	0	0	0.0137023
0.0011951	0.00567673	0	0	0	0.0788766	0.0011951	0	0	0	0	0	0	0	0.00627428	0.000896325	0	0	0	0	0.00627428	0	0	0	0.0247983	0.0161339	0	0	0	0	0	0	0	0	0.00149388	0	0.510607	0	0.0406334	0.000896325	0.00059755	0.000896325	0	0.00059755	0.272782	0	0	0	0	0
0	0.00130789	0	0	0	0	0.0458532	0	0	0	0	0	0	0	0.00200031	0.00115402	0	0	0	0	0.0030774	0	0	0	0.0394676	0.00030774	0	0	0	0.00015387	0.00015387	0.0605478	0	0	0	0.312433	0.000615479	0	0	0.00138483	0	0.000769349	0	0	0.0470072	0	0	0	0	0.44753
4.82936e-05	0.000998068	0	0	0	0	0.0191404	0	0	0	0	0	0	0	0.00210882	0.000579524	0	0	0	0	0.00861236	0	0	0	0.419511	0.000160979	0	3.21958e-05	0	0.000128783	0	0.0474243	0	0	0	0.367241	0.00181906	0.000128783	8.04894e-05	0.0007566	0	0.00107856	0	0.00022537	0.0745493	0	0.0045235	0	0	0
0	0.00320709	0	0	0	0.000152718	0.0199679	0	0	0	0	0	0	0	0.00099267	0.00473427	0	0	0	0	0.000267257	0	0	0	0.444449	0	0	0	0	0	0	0.0122175	0	0	0	0.17051	0.00465791	0	0	7.63592e-05	0	0	0	0	0.0555131	0	0	0	0	0.282185
0	9.60684e-05	0	0	0.000552393	4.80342e-05	0.0353292	0	0	0	0	0	0	0	0.0145544	0.000960684	0	0	4.80342e-05	0	0.00208949	9.60684e-05	0	0	0.0612916	0.00218556	0	0.000264188	0	4.80342e-05	0	0.000504359	0	0	0.0225521	0.0614838	0.146264	0.0118404	0.00809376	0.00230564	0.000648462	0.00057641	0.00794966	0.0340322	0.288565	0	0	0	0	0.28088
0	0.00278281	0	0	0.000151005	0.000151005	0.0371042	0	0	0	0	0	0	6.47165e-05	0.0182501	0.00179049	0	0	0	0	0.00998792	0	0	0	0.224868	0.00138062	0	4.31444e-05	0	4.31444e-05	0	0.000151005	0	4.31444e-05	0.00567348	0.0567564	0.0102252	0.000711882	6.47165e-05	0.00319268	0	0.000280438	0.000107861	0.000258866	0.123048	0	0	0	0	0.495642
0.00187404	0.00461525	0	4.52072e-05	0.00116306	2.87682e-05	0.131561	0	2.46585e-05	0	0	0	0	1.23292e-05	0.0447428	5.75365e-05	0.000176719	0.000139731	0	8.21949e-06	0.000267134	0	1.23292e-05	2.46585e-05	0.208224	2.46585e-05	0	0.000600023	1.6439e-05	3.2878e-05	4.9317e-05	0.153561	0.00198501	0	0	0.171615	0	0	0	0.00291792	0	0.000250695	0.0136033	3.2878e-05	0.248508	0	0	0	1.23292e-05	0.000135622
0	0.013597	0	0	0	0	0.0584827	0	0	0	0	0	0	0	0.00127472	0.000733931	0	0	0	0	0.0071848	0	0	0	0.563891	0	0	0	0	0.000347651	0	0.00197002	0	0	0	0.0648949	0.0019314	0	0	0	0	0	0	0	0.0371987	0	0	0	0	0.248069
0.000132983	0	0	0	0.000598424	0	0	0	3.32458e-05	0	0	0	0	0.000332458	0.00199475	0	0.000598424	0	0	6.64916e-05	0	9.97374e-05	0.00365704	0.00156255	0.0579807	0.0159912	0	0	0	0.000232721	0.013664	0.715616	0	0	0	0	0	0	0	0.00272615	0.00169554	0.0035573	0.013664	0	0.0563184	0	0	0	0	0
0	0.018568	0	0	0.000122426	0.000142831	0.161827	0	0	0	0	0	0	0	0.0150381	0.00355037	0	0	0	0	0.0300557	0	6.12132e-05	0	0.402089	0.000387684	0	0	0	6.12132e-05	8.16177e-05	0.00620294	0	0	0.000285662	0.0399722	0.00273419	0	0	0.00216287	0	6.12132e-05	0	0	0.111592	0	0	0	0	0.200535
0	0	0	0	0	0	0	0	0	0	0	0	0	0.000345459	0	0	0	0	0	0	0	0	0	0	0.000172729	0	0	0	0	0.000207275	0	0.996649	0	0	0	0	0	0	0	0	0	0	0	0	6.90918e-05	0	0	0	0	0
0.000124634	0.0109678	0	0	0	0.00162024	0.0040506	0	0	0	0	0	0	0	0.000498536	0.000498536	0	0	0	0	0.00174487	0	0	0	0.165638	0.000124634	0	0	0	0	0	0.000560852	0	0.00137097	0.000436219	0.00504767	0.36337	0	0.00224341	0.000249268	0	0	0	0.0135228	0.046987	0	0.0406306	0	0	0.303733
0.000351914	0.0233671	0	0	0	0.00098536	0.0103463	0	0	0	0	0	0	0	0.0111205	0.00767173	0	0	0	0	0.000703829	0	0	0	0.242188	0.00119651	0	0	0	0	0	0.0161177	0	0.000563063	0	0.0167511	0.213612	0	0.00190034	0.000844595	0	0.00049268	0	0.000914977	0.216568	0	0.00302646	0	0.000140766	0.197635
0.000232095	0.00596817	0	0	0	0.000431034	0.018004	0	0	0	0	0	0	6.6313e-05	0.000828912	0.00547082	0	0	0	0	0.000265252	0	0	0	0.413495	0.000265252	0	0	0	6.6313e-05	0	0.051691	0	0	0.000165782	0.0975464	0.0512599	0	9.94695e-05	0	0	0	0	9.94695e-05	0.329045	0	0.00185676	0	0.000331565	0.0221817
0	0	0	0	0	0.000412584	0.000412584	0	0	0	0	0	0	0	0.000825168	0	0	0	0	0	0.0013409	0	0	0	0.142032	0	0	0.000412584	0	0	0	0	0	0	0.00742651	0.017638	0.416091	0	0.170088	0	0.000825168	0.0024755	0.00340382	0.00917999	0.120371	0	0.0419804	0	0	0.0310469
0	0.00446493	0	0	0	0	0.00244851	0	0	0	0	0	0	0	0	0	0	0	0	0	0.000216045	0	0	0	0.414806	0	0	0	0	0.000216045	0	0.342647	0.00180037	0	0	0.199049	0.000216045	0	0	0	0	0	0	0	0.0227567	0	0	0	0	0.0112343
0.000362231	0.00111688	0	0	0	0	0.0521009	0	0	0	0	0	0	0	0.00108669	0.000573533	0	0	0	0	0.0147006	0	0	0	0.419826	0	0	9.05578e-05	0	0.00015093	0	0.00226395	0	0	0	0.203302	0.110933	0	0	0.000784835	0	6.03719e-05	6.03719e-05	6.03719e-05	0.189688	0	0	0	0	0
7.21957e-06	0.00216587	7.21957e-06	2.16587e-05	0.0020287	7.21957e-06	0.00548326	7.21957e-06	7.21957e-06	0	0	1.08293e-05	0	7.21957e-06	0.0138941	0.0289288	0.000140782	9.74641e-05	0	4.33174e-05	0.0857035	2.52685e-05	2.16587e-05	0.0294486	0.118495	1.80489e-05	0	4.33174e-05	0	0.0013284	8.66348e-05	0.00453389	0.000220197	0	1.44391e-05	0.109171	0.00156665	0.00109015	1.44391e-05	6.13663e-05	0	0.00016605	2.88783e-05	0.0238607	0.116834	0	0	7.21957e-06	1.08293e-05	0.23042
0	0.0597721	0	0	0.00104514	0.000199074	0.00338426	0	0	0	0	0	0	0	0.000846066	0	0	0	0	0	0.000298611	0	0	0	0.340616	0.00910765	0	0	0	0.000149306	0.000149306	0.512019	0	0	0	0	0	0	0	0.000597223	0	0	0	0	0.0100035	0	0	0	0	0.00034838
0	0	0	0	0	0	0	0	0	0	0	0	0	0.000182815	0	0	0	0	0	0	0	0	0	0	0	0	7.31261e-05	0	0	7.31261e-05	0	0.999415	0	0	0	0	0	0	0	0	0	0	0	0	0	0	0	0	0	0
0	0.00154449	0	0	0.00011032	0	0.000165481	0	0	0	0	0	0	0.00115837	0	0	0	0	0	0	0	0	0.00011032	0	0.016879	0.0313862	0	0	0	0	0	0.772464	0	0	0	0.000165481	0	0	0	0	0	0	0.000220641	0	0.000441282	0	0	0	0	0.00011032
0.000169308	0.0004402	0	0	0.000203169	0.000101585	0.0175742	0	0	0	0	0	0	0	0.00064337	0.0017608	0	0	0	0	0.00311526	0	0	0	0.286909	0.000135446	0	0	0	0	0	0.000406339	0	0	0.000237031	0.209874	0.0121563	0	0	0.000338616	0	0	0.000169308	0.000101585	0.05919	0	0	0	0	0.372071
0.000333778	0.00100134	0	0	0	0	0.0226598	0	0	0	0	0	0	0	0.00433912	0.0060451	0	0	0	0	0.00111259	0	0	0	0.197078	0.000259605	0	0	0	0	0	0.14931	0	0	0	0.190662	0.000185432	0	0.000556297	0.000185432	0	0	0	0	0.423453	0	0	0	0	0
0	0.00150135	0	0	6.67267e-05	0	0.00447069	0	0	0	0	0	0	0	0.00120108	0.00156808	0	0	0	0	0.00557168	0	0	0	0.185167	0.00030027	0	0	0	0.000166817	6.67267e-05	0.218663	0	0	0	0.0919161	0.0510126	0.0010009	0.00116772	0	0	6.67267e-05	0	0.00240216	0.401595	0	0	0	0	0.00020018
0	0.00190906	0	0	0	0	0.00277681	0	0	0	0	0	0	0	0.000520653	0.00173551	0	0	0	0	0.0186856	0	0	0	0.560396	0.000115701	0	0	0	0.000115701	0	0.00219831	0	0	0	0.280111	0.0300243	0	0.000173551	0	0	0.000115701	0	0	0.0930233	0	0	0	0	0.000694203
0	0	0	0	0.000668341	0	0.00022278	0	0	0	0	0	0	0.00176199	0.000627835	0	0	0	0.000263286	0	0	0.00058733	0.000486066	0	0.133324	0.000627835	0	0	0	0.000303791	0.000141769	0.849076	0	0.000182275	0	0	6.07583e-05	0	4.05055e-05	0.000101264	6.07583e-05	0.000870868	0.00103289	0.000344297	0.00386828	0	0	0	0	4.05055e-05
0.000175712	8.78561e-05	0	0	0.000505173	0	0.000175712	0	0	0	0	6.58921e-05	0	0.00724813	0.00032946	0	0	0	0.00010982	0	0	0.00032946	0.000373388	0	0.000483209	4.3928e-05	0	0	0	0.00118606	0.0209976	0.947286	0	0.000131784	0	0	0.000395352	0	0.000153748	0	6.58921e-05	0.0014057	0.000461244	0.000373388	0.00841222	0	0	0	0	0.000131784
2.76564e-05	0	0	0	0.00221251	0	2.76564e-05	0	0	0	0	0	0	0.00607058	0.000221251	0	0	0	0.000193595	0	0	0.0005393	9.67974e-05	0	0.000179767	0	0	0	0	0	0.000345705	0.94943	0	0.000290392	0	0	0.000815864	0	0	0	0.000193595	0.000636097	0.00268267	0.00181149	0.031307	0	0	0	0	5.53128e-05
0.00233739	0.0453227	5.44635e-05	0	0.000122543	9.07725e-06	0.531187	0.0001997	0.000426631	5.44635e-05	5.44635e-05	0	0	0	0.0140743	0.000158852	0.000349474	2.26931e-05	0	6.35408e-05	0.000154313	0	0.000104388	9.07725e-06	0.232432	0.00440247	0	0.000190622	0	4.99249e-05	1.36159e-05	0.000449324	4.99249e-05	0	1.36159e-05	0.000721642	0	0	0	9.53111e-05	9.07725e-06	5.44635e-05	1.36159e-05	1.81545e-05	0.0356146	0	9.07725e-06	0	0	0.000385783
8.8334e-05	0	0	0	0.000265002	0	0	0	0	0	0	0	0	0.0481715	0	0	0	0.50424	0	0	0	0	0	0	0	8.8334e-05	0	0	0	0.000117779	0	0.436782	0	0	0	0	0	0	0	0	0	0	0	0	5.88893e-05	0	0	0	0	0
0	0	0	0	0	0	0	0	0	0	0	0	0	0	0.000105734	0	0	0	0	0	0	0	0	0	0.000135943	0	7.55241e-05	0	0	0.996254	0.000181258	0.00279439	0	0	0	0	3.02097e-05	0	0	0	0	0	0	0	0	0	0	0	0	0
0.000190141	0.000332747	0	0	0.000285212	9.50706e-05	0.00318486	0	0	0	0	0	0	0	0.00926938	0	0	0	9.50706e-05	0	0.00470599	0	0	0	0.176831	0.00209155	0	0	0	0	0	0.00180634	0	0	9.50706e-05	0.0281884	0	0	0	0.00123592	0	0.00394543	0.000190141	0.000855635	0.326235	0	0.00342254	0	0.000380282	0.17455
0	0	0	0	0	0	0	0	0	0	0	0	0	0	0	0	0	0	0	0	0	0	0	0	0.000247709	0	0	0	0	0.997523	0.000247709	0.00198167	0	0	0	0	0	0	0	0	0	0	0	0	0	0	0	0	0	0
0	0	0	0	0	0	8.48212e-05	0	0	0	0	0	0	0	0	0	0	0	0	0	0	0	0	0	0	0	0	0	0	0.513423	0	0.485814	0	0	0	0	0	0	0	0	0	0	0	0	0.000508927	0	0	0	0	0.000169642
0	0	0	0	0	0	0	0	0	0	0	0	0	0	0	0	0	0	0	0	0	0	0	0	0.000131292	0	3.93877e-05	0	0.000105034	0.298742	0.000879658	0.70005	0	0	0	0	0	0	0	0	0	0	0	0	0	0	0	0	0	0
0	0	0	0	0	0	0	0	0	0	0	0	0	0	0	0	0	0	0	0	0	0	0	0	0.000156173	0	4.68519e-05	0	1.56173e-05	0.779077	0.00348266	0.217049	0	0	0	0	1.56173e-05	0	0	0	0	0	0	0	0.000101513	0	0	0	0	3.12346e-05
0	0	0	0	0	0	0	0	0	0	0	0	0	0	0	0	0	0	0	0	0	0	0	0	0	0	0.00079968	0	0	0.776889	0.00159936	0.220712	0	0	0	0	0	0	0	0	0	0	0	0	0	0	0	0	0	0
0	0	0	0	0	0	0	0	0	0	0	0	0	7.6555e-05	0.00514833	0	0	0	0	0	0	0	0	0	0.004	0	0.00045933	0	0	0	0	0.197091	0	0	0	0	7.6555e-05	0	0	0	0	0	9.56938e-05	0	0.4409	0	0	0	0	7.6555e-05
0	0	0	0	0	0	0	0	0	0	0	0	0	4.05597e-05	6.08396e-05	0	0	0	0	0	0	0	0	0	4.05597e-05	0	0.000304198	0	0	0	0	0.999169	0	0	0	0	0	0	0	0	0	0	6.08396e-05	0	0.000101399	0	0	0	0	6.08396e-05
2.76976e-05	0.000401616	0	0	0.00043393	0	0.17281	8.30929e-05	1.84651e-05	2.76976e-05	1.38488e-05	2.30814e-05	0	0.000115407	0.000281593	0.0001985	0.16987	0.000415465	1.38488e-05	8.77092e-05	0.00023543	0	0.000295441	8.77092e-05	0.624595	8.30929e-05	0	0	0	0.000258511	3.69302e-05	0.00234968	8.30929e-05	2.30814e-05	0	0.000655511	0	0	9.23254e-06	8.77092e-05	0	0.000120023	0	4.15465e-05	0.000937103	0	0	1.38488e-05	9.23254e-06	1.38488e-05
0	0.000101757	0	0	0	0	0	0	0	0	0	0	0	0	0	0	0	0	0	0	0	0	0	0	0.00111933	0	0.000169595	0	0	0.981514	0.00254393	0.00301879	0	0	0	0.00200122	0	0	0	0	0	0	0	0	0	0	0	0	0	0.00925989
0	0.00557179	0	0	0.000815384	0	0.00652307	0	0	0	0	0	0	0	0.00353333	0.00135897	0	0	0	0	0.00400897	0	0	0	0.0599307	0.00142692	0	0	0	0.000135897	0	0.00414487	0	0	0.00047564	0.238432	0.00156282	0	0	0.00149487	0	0.000339743	0	0	0.32792	0	0.00509615	0	0	0.233811
0	0.00872264	0	0	0	0	0.0747295	0	0	0	0	0	0	0	0.0017613	0.00167743	0	0	0	0	0.00268389	0	0	0	0.0418519	0.000503229	0	0	0	0.00192904	0.00184517	0.666191	0	0	0	0.154911	0	0	0	0.00125807	0	0	0	0	0.018284	0	0	0	0.00142582	0.0193743
0	0.00162502	0	0	0	0	7.06531e-05	0	0	0	0	0	0	0.000376816	0	0	0	0	0	0	0	0	0	0	0.995101	0	0	0	0	0.000282612	0.00134241	0.000353265	0	0	0	0	0	0	0	0	0	0	0	0	0.000188408	0	0	0	0	4.7102e-05
0	0	0	0	0	0	0	0	0	0	0	0	0	0.000548318	0	0	0	0	0	0	0	0	4.38654e-05	0	0.000109664	0	0	0	0	0.000219327	0.0135983	0.980765	0	0	0	0	0	0	0	0	0	0	0	0	0.000307058	0	0	0	0	8.77308e-05
0	0	0	0	0	0	0	0	0	0	0	0	0	0.000365088	0	0	0	0	0	0	0	0	7.30176e-05	0	0.000219053	0	0	0	0	0.00150903	0.0226111	0.96668	0	0	0	0	0	0	0	0	0	0	7.30176e-05	0	9.73568e-05	0	0	0	0	7.30176e-05
0	0	0	0	0	0	0	0	8.4458e-05	0	0	0	0	0.000472965	3.37832e-05	0	0	0	0	0	0	3.37832e-05	8.4458e-05	0	0.000270266	0	0	0	0	0.000658773	0.00699313	0.985237	0	0	0	3.37832e-05	0	0	0	0	0	0.00010135	8.4458e-05	0	0.00133444	0	0	0	0	0.000152024
0	8.06543e-05	0	0	0.000451664	0	0	0	0	0	0	0	3.22617e-05	0.00771055	0.000241963	0	0	0	0	4.83926e-05	0	9.67851e-05	0.000612972	0	0.000177439	3.22617e-05	0	0	0	0.000112916	0.0109045	0.971513	0	3.22617e-05	0	0	0.000161309	0	3.22617e-05	0	0	0.00019357	4.83926e-05	0	0.001726	0	0	3.22617e-05	0	0.000145178
0.000122699	0.000981595	0	0	0.000552147	0.000153374	0.127331	0	0	0	0	0	0	0	0.00668712	0.00177914	0	0	0	0	0.00521472	0	0	0	0.197761	0.000858896	0	0.000184049	0	6.13497e-05	0	0.00214724	0	0	0.000214724	0.129693	0	0	0	0.00110429	0	0	0	0	0.384755	0	0	0	0	0.136902
7.76488e-05	0.00357184	0	0	0	0	0.00264006	0	0	7.76488e-05	0	0	0	0	0.00034942	0.000271771	0	0	0	0	0.000310595	0	0	0	0.248554	0	0	0	0	0	0	0.000543542	0	0	0	0.227472	0.000116473	0	0.000194122	0.000155298	0	0	0	0.000116473	0.162131	0	0	0	0	0.351749
0	0.000374677	0.000173957	0	0.000160576	0	0.200345	0.00105712	0.00234173	0.00020072	4.0144e-05	0	0.000307771	0	0.00190015	0.0183859	0.00115079	0.00366648	0	0.00090993	0.000187339	2.67627e-05	0.000133813	0.000147195	0.68309	0	0	0.000160576	6.69066e-05	0.000682448	0.000107051	0.00570045	9.36693e-05	0	0	0.000588778	0	0	6.69066e-05	8.0288e-05	0	0	0.000307771	2.67627e-05	0.00491095	4.0144e-05	8.0288e-05	0.000133813	0	0
0	0.000277393	0	0	0.000554785	0.000462321	0.0012945	0	0	0	0	0	0	0.000369857	0.000647249	0	0	0	0.000462321	0	0	0	0	0	0.301988	0	0	0.000184928	0	0	0	0.000832178	0	0.000184928	0.000832178	0.141563	0.00739713	0	0.0350439	0.000277393	0	0.00166436	0.0373555	0.0552936	0.342302	0	0.000554785	0	0	0.0554785
0	0	0	0	0.0218064	0	0	0	0	0	0	0	0	0.000329402	0.000922327	0	0	0	0.000625865	0	0	0.000230582	0.000131761	0.000428223	0.491996	0.00184465	0	0	0	0.089301	0.000395283	0.343336	0.00111997	0	0	6.58805e-05	0	0.000230582	0.000988207	0	0.000592924	0.000955267	0.00579748	0.00214112	0.0207853	0	6.58805e-05	0	0	6.58805e-05
0.000615764	0.00131949	0	0	0	0	0.0169775	0	0	0	0	0	0	0.00457424	0.00809289	0.00255102	0	0	0	0	0.00299085	0	0	0	0.0568262	0.0164497	0	0.000263899	0	0.00439831	0.00299085	0.142065	0.000351865	0	0.000967628	0.0904293	0.0263019	0.000175932	0.000967628	0.00237509	0.00070373	0.000175932	0.000175932	0.00070373	0.3326	0	0.00888459	0	0	0.187632
0	0	0	0	0.000132183	0	0	0	9.91375e-05	0.000330458	0	0	0	0.000198275	0	0	0	0	0.000429596	0	0	6.60917e-05	0	0	0.000462642	0	0	0	0	0.000231321	0.000264367	0.986154	0	0.000495688	0	0.000264367	0.000297413	0	0	0	9.91375e-05	0.000264367	0.000495688	0.000528733	0.00538647	0	0.000165229	0	0	0
0.000189982	0.00664936	0	0	0.000379963	0	0.0599709	0	0	0.000189982	0	0	0	0.00170983	0	0	0	0	0	0	0	0.000379963	0	0.000253309	0.906339	0	0	0	0	0	0	0	0	0.000316636	0	0.000126654	0.000316636	0	0.000316636	0.000189982	0.00107656	0.00158318	0.00335634	0.000696599	0.00614274	0	0.00329302	0	0	0
0.000397114	0	0	0	0.000132371	0	0	0	0	0.000198557	0	0	0	0.00377259	0	0	0	0	0.000198557	0	0	0.000132371	0	0	0.000595671	0	0	0	0	0.0236283	0	0.936263	0	0.0009266	0	0	0.00105897	0	0.000198557	0	0.000330929	0.000330929	0.000264743	0.00225031	0.0227679	0	0.00152227	0	0	0
0.000395798	0	0	0	0.000182676	0	6.08921e-05	0	9.13381e-05	6.08921e-05	0	9.13381e-05	0	0.00316639	0.000395798	0	0	0	0.00182676	0	0	0.00155275	0.00015223	0.000274014	0.0027097	6.08921e-05	0	6.08921e-05	0	0.812757	0.00228345	0.0438727	0	0.000943827	0	0.0050236	0.00197899	0	0	0	0	0.00146141	0.00109606	0.000791597	0.0917643	0	0.00243568	0	0	0.00015223
0	0.00369779	0	0	0	0	7.59821e-05	0	0	0	0	0	0	0	0	0	0	0	0	0	0	0	0	0	0.00504014	0	0	0	0	0.000303928	0	0.990122	0	0	0	0	0	0	0	0	0	0	0	0	0.000202619	0	0	0	0	5.06547e-05
0.00238604	0.0377348	0	0	3.53488e-05	0.00318139	0.0712809	0	0.000123721	0	0	0	0	0.000706976	0.00298697	0.0022093	0	0	0	0	0.0136446	0.000106046	0.000106046	0	0.0729423	0.0658371	0	0	0	0	0	0.000176744	0	0	0	0.000777674	0.00404744	0	0	0.00390604	0	0.000494883	0.000176744	0.000106046	0.373442	0	0.000459534	0	7.06976e-05	5.30232e-05
0	0	0	0	0.00755061	0	0	0	0	0	0	0	0.000107101	0.00551569	0.000535504	0	0	0	0.000642605	0	0	0.00305237	0.000107101	0.00128521	0.000481954	0.000107101	0	0	0	0.000160651	0	0.928564	0	0.000321302	0	0	0.000214202	0	0	0	0.00107101	0.00208847	0.000321302	0.00144586	0.0174039	0	0.000374853	0	0	0
0	0.000323853	2.59082e-05	0	0.000142495	2.59082e-05	0.00224754	4.53394e-05	4.53394e-05	1.29541e-05	3.88624e-05	1.29541e-05	0	0	0.000252605	9.06789e-05	0.000155449	0	0	9.06789e-05	0.000252605	0	0.000136018	0	0.980375	3.23853e-05	0	0	0	0	1.94312e-05	0.00157393	5.18165e-05	1.29541e-05	1.94312e-05	0.000628275	0	0	0	0.00011011	0	3.23853e-05	0	0	0.000667137	0	0	0	0.00011011	1.29541e-05
0.000327918	4.47161e-05	0	0	0.00596214	8.94321e-05	0.0284096	0	0	0	0	8.94321e-05	0	0.000208675	0.0323297	0.000491877	0	0	0	0	0.000745268	0.00104337	5.96214e-05	0.0106871	0.0589358	0.00219109	0	0	0	0.000149054	0	0.00429274	0	0	0.00572365	0.00064093	0.000655835	0.0104636	0.00232523	0.00321956	0.0101953	0.00190788	0.0501416	0.00351766	0.451423	0	0.000670741	0	0	0.0602623
0	0	0	0	5.30321e-05	0	0.000172354	0	0	0	0	0	0	7.95482e-05	9.28062e-05	0	0	0	2.65161e-05	0	0	5.30321e-05	0	0	0.00422931	0	6.62901e-05	0	0	0.994074	0	0.000212128	0	0	0	0	0	0	0	0	0	0	6.62901e-05	0	0.000424257	0	0	0	0	0
0	0	0	0	0	0	0.0254828	0	0	0	0	0	0	0	0.00012222	0	0	0	0	0	0	0	0	0	0.231056	0	0	0	0	0.142264	0	0.0337326	0.00213884	0	0	0.399597	0	0	0	0	0	0	0	0	0.163774	0	0	0	0	0
0	0	0	0	0	0	1.45105e-05	0	0	0	0	0	0	1.45105e-05	0	0	0	0	0	0	0	0	1.45105e-05	0	0.000123339	0	6.52974e-05	0	0	0.985381	0.000399039	0.00630482	0.00758175	0	0	0	0	0	0	0	0	2.9021e-05	0	0	2.9021e-05	0	0	0	0	1.45105e-05
0	0	0	0	0	0	0	0	0	0	0	0	0	0.00036586	0	0	0	0	0	0	0	0	0	0	0.00475618	0	0.00705587	0	0	0.957822	0	0.00036586	0.0251921	0	0	0	0	0	0	0	0	0.000104531	0	0	0.000522657	0	0	0	0	0.000156797
0	0	0	0	0.000706494	0	0	0	0	0	0	0	0	0	0.000565195	0	0	0	5.65195e-05	0	0	0	0	0.00452156	0	0.0110496	0	0	0	0.000169559	0.000649975	0.000254338	0	0	0	0.00194992	0	0	0.00135647	0.0387441	0.000763014	0.00129995	0.0157689	0.000197818	0.429718	0	0	0	0	0
0	0	0	0	0.00027449	0	0	0	0	0	0	0	0	0.000137245	0.0039801	0	0	0	0	0	0	0.000102934	0	0.000548979	0.017636	0.167164	0.000240178	0	0	0	0	0.000137245	0	0	0	0	0.000102934	0	0.000686224	0.0164008	0.000137245	6.86224e-05	0.00216161	0.000102934	0.391216	0	0.000137245	0	0	0
0.000200702	0.003713	0	0	0.000501756	0	0.00682388	0	0	0	0	0	0	0	0	0.000401405	0	0	0	0	0.000301054	0	0	0	0.0719518	0.00170597	0	0	0	0	0	0.039137	0	0	0	0.0929252	0	0	0	0.00180632	0	0	0.00250878	0	0.748219	0	0	0	0	0
0	0.0159646	0	0	0	0	0.0246163	0	0	0	0	0	0	0	0.00133896	0.00123597	0	0	0	0	0.00133896	0	0	0	0.0591204	0.00113297	0	0	0	0	0	0	0	0	0	0.228551	0	0	0	0	0	0	0	0	0.575445	0	0	0	0	0.0890926
0	0.000542727	0	0	0.000246694	0	0.00434182	0	0	0	0	0	0	0	0.000493389	0.000493389	0	0	0	0	0.000986777	0	0	0	0.0188474	0.000493389	0	0	0	0	0	0.000197355	0	0	0	0.0813104	0	0	0	0	0	0	9.86777e-05	0	0.570012	0	0	0	0	0.282169
7.68861e-05	0.0273868	0	0.000284479	0.00671216	0	0.0765709	1.15329e-05	0	7.68861e-06	0	0.000203748	0	0	0.0628659	0.0610822	0.000130706	4.22874e-05	1.53772e-05	3.84431e-05	0.000123018	0.000119173	0	0	0.161119	0.0333186	0	0	0	2.69101e-05	0.000699664	0.00216434	0.000584334	7.68861e-06	2.30658e-05	0.000238347	0.00819606	3.45988e-05	0.00184142	0.0680519	0	0.0102758	0.00452859	0.035802	0.137026	0	0	0	7.68861e-06	7.68861e-06
7.71822e-05	0.0217427	0	0.000258787	0.000867165	0.130461	0.182309	3.17809e-05	0.00137112	1.81605e-05	0	0	0	0	0.0367524	8.62625e-05	0.000140744	0.000199766	0	3.17809e-05	0.0581772	9.08026e-06	2.27007e-05	2.27007e-05	0.181828	0.0069464	0	0.000472174	9.08026e-06	1.81605e-05	6.35618e-05	0.0174886	8.17223e-05	0	9.08026e-06	0.000217926	0.000503954	0	0.000267868	3.6321e-05	0	0.00163899	0.00231093	0.00250615	0.172934	0	0	1.81605e-05	0	0.000177065
0.000343188	0.0264745	0	0	9.80536e-05	0	0.00441241	0	4.90268e-05	0	0	0	0	0	0.00191205	0	0	0	0	0	0	0	0	0	0.250772	0.00156886	0	0	0	0.000539295	9.80536e-05	0.377065	0	0	0	0.0380938	0	0	0	0.00176497	0	0.000245134	9.80536e-05	0	0.294994	0	0	0	0	0
0	0	0	0	0	0	0	0	0	0	0	0	0	0	0	0	0	0	0	0	0	0	0	0	0.000195631	0	0.000326052	0	0	0	0	0.999348	0	0	0	0	0	0	0	0	0	0	0	0	6.52103e-05	0	0	0	0	0
0.000135295	0.00446474	0	0	0	0	0.00798241	0	0	0	0	0	0	0	0.00216472	0	0	0	0	0	0.000236766	0	0	0	0.0854727	0.000101471	0	0	0	0	0.000169119	0.0400135	0	0	0	0.101438	6.76476e-05	0	0	0.000608828	0	0	0	0	0.0752241	0	0	0	6.76476e-05	0.679824
8.01378e-05	0	0	0	0.000921585	0	0	0	0.000240414	8.01378e-05	0	0	0	0.00172296	8.01378e-05	0	0	0	0.000400689	0	0	0.000681172	8.01378e-05	0	0	0	0	0	0	0	0.000601034	0.956565	0	8.01378e-05	0	0.000240414	0.00893537	0	0.000120207	0	0.000200345	0.00320551	8.01378e-05	0.00216372	0.0052891	0	0.000120207	0	0	0
0.000671141	0.00125839	0	0	0.000167785	0.000755034	0	0	0.00142617	0.00176174	0	0	0	0.00159396	0	0	0	0	0.00033557	0	0	0.000587248	0	0	0.376258	0	0	0	0	0	0	0.555621	0	0.00033557	0	0.00033557	0.00671141	0	0.00788591	0	0.00033557	0.0034396	0	0.00838926	0.0262584	0	0.00159396	0.000167785	0	0
0	0.00177376	0	0	0.00028609	0.00148767	0.0117869	0	0	0	0	0	0	0	0.000743835	0.00177376	0	0	0.000457744	0	0.00217429	0.000114436	0	0	0.241746	0.000114436	0	0	0	0	0.000343308	0.089203	0	0	0.00331865	0.177662	0.000858271	0.000114436	0.00102993	0	0.000228872	0.000400526	0.000228872	0.000801053	0.191852	0	0.0222006	0	0.000457744	0.242605
0.000423079	0.00158655	0	0	0.000370194	0.000423079	0.0116347	0	0	0	0	0	0	0	0.00216828	0.00153366	0	0	0.00111058	0	0.00111058	0.000211539	0	0	0.231583	0.000264424	0	0	0	0.000264424	0.000793273	0.108784	0	0	0.00010577	0.233487	0.000951928	0	0.00618753	0.000423079	0	0.000899043	0.00163943	0.00544714	0.366016	0	0.00211539	0	0.00010577	0.000317309
0.000223181	0.00379408	0	0	0.000297575	0.000446362	0.0266329	0	0	0	0	0	0	0	0.00371968	0	0	0	0.000371968	0	0.00275257	0.00133909	0	0	0.277265	0.00148787	0	0	0	0	0	0.0011903	0	0	0.00446362	0.153549	0.000818331	0	0.000669543	0.00104151	0.000223181	0.00342211	0.0011903	0.00059515	0.338938	0	0.00490998	0	0.00208302	0
0.00010202	0.00142828	0	0	0	0.00066313	0.0164762	0	0.00142828	0.00071414	0	0	0	0.00035707	0.0005101	0.00443787	0	0	0	0	0	0.00010202	0	0	0.160988	0.00015303	0	0	0	0.00010202	0	0.0105081	0	0	0	0.154254	0.00576413	0	0.0040808	0	0.0005101	0.00224444	0.00045909	0.00020404	0.52678	0	0.00168333	0	0	0.0997245
0	0.000123224	0	0	0	0	0.000205373	0	0	0	0	0.00279307	0	0	0.0043539	8.2149e-05	0	0	8.2149e-05	0	0.00312166	0.00045182	0	0.00246447	0.00324489	0.000328596	0	0	0	0	0	0.000123224	0	0	0.00045182	0.00981681	0.0225088	0.00102686	0.00899532	0.00119116	0.000246447	0.0131438	0.0120759	0.0293272	0.132096	0	0.0117473	0	0.000205373	0.460035
0	0.00125434	1.51126e-05	0	0	0.00745554	0.0700569	1.00751e-05	0	0	0	0	0	3.52627e-05	0.0333686	0.0207042	0.000171276	2.51876e-05	0	4.03002e-05	0.0771246	0	7.55629e-05	0	0.269573	0.00678555	0	0	0	1.00751e-05	7.55629e-05	0.00202005	2.51876e-05	3.52627e-05	0.0117425	0.110841	1.00751e-05	0.000201501	0	0.0331772	0	0.0143922	0	0.00383356	0.126392	0	0	0	0	0
0.000153909	0	0	0	0	0	0.00112867	0	0	0	0	0.000359122	0	0.000102606	0.003386	0	0	0	0	0	0.00723374	0	0	0.00117997	0.044172	0.000205212	0.000153909	0.00189821	0	0.000102606	0	0.000205212	0	0	0	0.00810589	0.0214447	0	0.0325775	0.000307819	0.000256515	0.00846501	0.0822902	0.0145188	0.146983	0	0.00123127	0	0.000153909	0.0378617
0.000458601	0.000500292	0	0	0.000208455	0	0.000958893	0	0	0	0	0.029142	0	0	0.00354373	0	0	0	0	0	0.00175102	0.000250146	0	0.00437755	0.00825482	0.00441924	0	8.3382e-05	0	0	0	0.000166764	0	0	0.000458601	0.00725423	0.18219	0.00220962	0.0202201	0.00179271	0.00145918	0.00983907	0.0243475	0.0197615	0.143375	0	0.00587843	0	0	0.330318
0	7.94534e-05	0	0	0	0	7.94534e-05	0	0	0	0	0.00492611	0	0	0.00377403	0	0	0	0	0	0.00174797	0.000158907	0	0.000635627	0.00162879	0.000516447	0	0	0	0	0	0	0	0	0.000436993	0.00961386	0.166852	7.94534e-05	0.00838233	0.000556174	0.000278087	0.00973304	0.00627682	0.00671381	0.0941522	0	0.00623709	0	0	0.535277
0.000291223	0.0137457	0	0	0	0	0.0113577	0	0	0	0	0	0	0	0.00244627	0	0	0	0	0	0.000757179	0	0	0	0.207642	0	0	0	0	0	0.000349467	0.185159	0	0	0	0.0762421	0.000232978	0	0	0.000465956	0	0.000465956	0	0	0.026676	0	0	0	0	0.472479
0	0	0	0	0	0	0	0	0	0	0	0	0	0	0	0	0	0	0	0	0	0	0	0	0	0	0.000117601	0	0	0	0	0.999882	0	0	0	0	0	0	0	0	0	0	0	0	0	0	0	0	0	0
0	0.0645887	0	0	0.00031015	0	0.178142	0	0	0	0	0	0	0	0.000271381	0	0	0	0	0	7.75374e-05	0	0	0	0.698573	0.0038381	0.000465224	0	0	0	0	0.000193844	0	0	0	0	0	0	0	0	0	0	0	0	0.0095371	0	0	0	0	0
0	0	0	0	0.00244093	0	0.892111	0	0.0280219	0	0	0	0	0	0.00273384	0	0	0	0.000195274	0	0	0	0	0.00165983	0.000195274	0	0.000292912	0	0	0.00234329	0.0442296	0.00136692	0	0	0	0	0	0	0	0	0	0.000488186	0.000976372	0	0.015329	0	0	0	0	0.000292912
0	0	0	0	0.00171496	0	0.0168336	0.000180522	0.00469356	0	0	0	0	0	0.00582183	0	0	0	0	0	0	0	0.000135391	0.0530734	0	0	0	0	0	0	0	0.000180522	0	0	0	9.02609e-05	0	0	0	0	0	0	0.0462587	0	0.521392	0	0	0	0	0
0	0	0	0	0	0	0	0	0	0	0	0	0	0.000308106	0	0	0	0	0	0	0	0	0	0	6.48645e-05	0	0	0	0	0.000129729	0	0.999303	0	0	0	0	6.48645e-05	0	0	0	0	0	0	0	6.48645e-05	0	0	0	0	3.24323e-05
0	0.000156593	0.00152678	0	0.00156593	0	0	0	0.00771218	0.0146806	0	0	0.00043063	0.103234	0.00043063	0	0	0	0.001057	0.00144848	0	0.00160507	0.000195741	0	0.00148763	0	0	0	0.000156593	0.000352333	0.00144848	0.773332	0	0.000234889	0	0	0.000704666	0	0.000469778	0	0.00133104	0.00395396	0.000587222	0.00442374	0.0447855	0	0.000156593	0.000548074	0	0
0	0	0.000281632	0	7.68088e-05	0	0	0.000486456	0	0.000742486	0.000716883	0	0	0.000128015	0	0	0	0.000128015	0	0.000768088	0	0	0.000153618	0	0	0	0	0	0	0.994163	7.68088e-05	0.000409647	0	0.000102412	0	0	0	0	0	0	0	0	0	5.12059e-05	0	0	0	0	0	0
0	0	0	0	0	0	0	0	0	0	0	0	0	3.40745e-05	0	0	0	0	0	0	0	0	0	0	8.51861e-05	0	0	0	0	0.000374819	0	0.999233	0	0	0	0	0	0	0	0	0	0	0	0	0.000272596	0	0	0	0	0
0	0	0	0	0	0	0	0	0	0	0	0	0	0.0129779	0	0	0	0	0.00140302	0	0	0.000350754	0	0	0	0	0	0	0	0.000350754	0	0.933883	0	0.00122764	0	0	0.0254297	0	0	0	0	0.00789197	0	0.00245528	0.00333216	0	0	0	0	0
0	0.000641574	0	0	0.0116553	0	0.00438409	0	0	0	0	0	0	0.00224551	0.00278015	0	0	0	0	0	0.00203165	0	0.00866125	0	0.00588109	0.000534645	0	0.00106929	0	0.546407	0.00267322	0.168734	0.00235244	0	0	0.0145423	0	0	0	0	0	0.00534645	0.00759196	0	0.165312	0	0	0	0	0.01358
0	0	0	0	0	0	0	0	0	0	0	0	0	0	0	0	0	0	0	0	0	0	0	0	0.00311338	0	0	0	0	0.0387396	0	0.957499	0.000522379	0	0	4.17903e-05	0	0	0	0	0	4.17903e-05	0	0	0	0	0	0	0	0
0	0	0	0	0	0	0	0	0	0	0	0	0	0.000723771	0	0	0	0	6.29366e-05	0	0	0	0	0	0	0	0	0	0	0.99465	0.000944049	0.00201397	0.000503493	6.29366e-05	0	0	0.00018881	0	0	0	0	0	0.000220278	0	0.000440556	0	0	0	0	0
0	2.8247e-05	0	0	0	0	0	0	0	0	0	0	0	5.6494e-05	0	0	0	0	0	0	0	0	0	0	0.135162	0	0	0	0	0.000692051	0.000211852	0.861971	0	0	0	0	0	0	0	0	0	0	0	0	0.000338964	0	0	0	0	0
0	0	0	0	0.000212747	0	0.000177289	0	0	0	0	5.31868e-05	0	3.54578e-05	0.000762344	0	0	0	0	0	0.000177289	0	0	0.00015956	0.0175162	0	0	0	0	0.000106374	0	0.000319121	0	0	0.00033685	0.00136513	0.246237	0.000514139	0.000195018	3.54578e-05	0.000230476	0.00170198	0.136282	5.31868e-05	0.17564	0	0.0215406	0	0	0.0992465
0	0	0	0	0	0	0	0	0	0	0	0	0	0.000717056	9.77804e-05	0	0	0	0	0	0	0	0	6.51869e-05	0.128907	0	0	0	0	6.51869e-05	0	0.0187738	0	0	0.000130374	9.77804e-05	0.00407418	0	6.51869e-05	0	0	9.77804e-05	0.0146019	0.00127115	0.733092	0	0.0545289	0	0	0.000456308
0	0	0	0	0	0	0.0129298	0	0	0	0	0	0	0.000195906	0.000587717	0.000783622	0	0	0	0	0	0	0	0	0.540699	0	0	0	0	0	0	0.0240964	0	0	0	0.0648447	0	0	0	0	0	0	0.000293858	0	0.323342	0	0.0300715	0	0	0.000195906
0.000533725	0.000133431	0	0	0.000533725	0.00133431	0.000533725	0	0	0	0	0	0	0.00226833	0.000467009	0.000266862	0	0	0	0	0.00660484	0	0	0	0.34552	0	0	0	0	0	0	0.00346921	0	0	0.00547068	0.074588	0.060044	0	0.000266862	0	0	0	0.00560411	0.000266862	0.106878	0	0.264461	0	0	0.0430983
0	0	0.000282712	0	0	0	0	9.42374e-05	0	0.000188475	0.000282712	0	0	9.42374e-05	0	0	0	0.000188475	0	0.000282712	0	0	0	0	0	0	0	0	0	0.997408	0	0.000612543	0	0	0	0	0	0	0	0	0	0	0	0	0	0	0	0	0	0
0	0	0	0	0.00017963	0	6.90884e-05	0	0	0	0	0	0	0.0015614	0	0	0	2.76354e-05	0	0	8.29061e-05	6.90884e-05	0.000124359	2.76354e-05	0.0172721	0.00740628	0	0	0	0.000870514	0.002653	0.964337	0	0	0	0	2.76354e-05	0	0	0	5.52708e-05	0	0.000400713	4.14531e-05	0.00229374	0	0	0	0	0
0	0	0	0	0	0	0	0	0	0	0	0	0	0	0	0	0	0	0	0	0	0	0	0	0.000967771	0	0	0	0	0.000292582	0	0.99865	0	0	0	0	0	0	0	0	0	0	0	0	0	0	0	0	0	0
0	0	0	0	8.39349e-05	0	0	0.00016787	0.00016787	8.39349e-05	0	0.000587544	0	0.00209837	8.39349e-05	0	0	0.000419674	0	8.39349e-05	0	0.0016787	0.000209837	0	0.000251805	0.000335739	0	0	0	0.000209837	8.39349e-05	0.985815	0	0	0	0	0	0	0	0	0	0.000419674	0.000293772	0.000125902	0.00276985	0	0	0	0	0
0	0	0	0	0	0	0	0	0	0	0	0	0	0.000733317	0	0	0.000733317	0.000366659	0	0	0	0	0	0	0	0	0	0	0	0.300049	0.000733317	0.696407	0	0	0	0	0	0	0	0	0	0	0	0	0	0	0	0	0	0
0	0.0982685	0	0	0.0155089	0	0.0326198	0	0.00303361	0	0	0	0	0	0.00262458	0.000886223	0	0	0	0	0	0	0.000170427	0	0.400709	0.00511282	0	6.8171e-05	0	0.000954394	0.000238598	0.227146	0	0	0	0	0	0	0	0	0	0	0.00381757	0	0.207172	0	0	0	0	0.000136342
6.53125e-05	0.000239479	0	0	0.00143688	0.000108854	0.000696667	0	4.35417e-05	0	0	0.000130625	0	0	0.00106677	4.35417e-05	0	0	6.53125e-05	0	0.000370104	0.00370104	4.35417e-05	0.0017199	0.0452398	0.000653125	0	6.53125e-05	0	0.0162193	0.00259073	0.798511	0	0.0005225	0	0	0.00487667	4.35417e-05	0.00398406	0.00154573	0.000870834	0.00278667	0.00988396	0.00174167	0.0409292	0	0.00198115	0	0	0.000195938
0	0	0	0	0	0	0	0	0	0	0	0	0	0	0	0	0	0	0	0	0	0	0	0	0.0100699	0	0	0	0	0.0566352	0	0.932718	0	0	0	0	0.000256558	0	0	0	0	0	0	0	0.000128279	0	0	0	0	0
0.000141837	0.00049643	0	0	0.00122926	0.000165477	0.00697367	0	0	0	0	0.000212756	0	0	0.00132381	0.000236395	0	0	4.72791e-05	0	0.00184388	0.00267127	4.72791e-05	0.00167841	0.0830457	0.00106378	0	0	0	0.0108506	0.00198572	0.627063	0	0.000425512	4.72791e-05	0.0270909	0.00695003	7.09186e-05	0.00198572	0.00179661	0.000590989	0.00420784	0.00576805	0.00193844	0.0384615	0	0.00104014	0	0	0.122902
0	0.000583363	0	0	0	0	0.000233345	0	0	0	0	0	0	0	0	0	0	0	0	0	0.000233345	0	0	0	0.0898378	0	0	0	0	0	0	0.00326683	0	0	0.000816708	0.0817874	0.105005	0	0.00093338	0	0.00420021	0.0143507	0.0025668	0.0236845	0.0305682	0	0.000233345	0	0	0.60938
0.000224198	0.00517525	0	0	0.000971527	0	0.000822061	0	0	0	0	0	0	0	0.000560496	0	0	0	0.000392347	0	9.3416e-05	0.00093416	0	0	0.0951536	0	0	3.73664e-05	0	0.000784695	0.00439055	0.739519	0	0.000168149	0	0	0.0068941	0	0.00876242	7.47328e-05	9.3416e-05	0.00127046	0.00496973	0.00214857	0.109278	0	0.00480158	0	0	5.60496e-05
0	0	0	0	0	0	0	0	0	0	0	0	0	0	0	0	0	0	0	0	0	0	0	0	0	0	0	0	0	0.203239	0	0.795148	0	0	0	0	0	0	0	0	0	0	0	0	0	0	0	0	0	0
0	0	0	0	0.000291103	0	0.155865	0	0	0	0	0	0	0	0.0020793	0.000187137	0	0	0	0	0	0	8.31722e-05	0	0.473354	0	0	0	0	4.15861e-05	0	0.000374275	0	0	0	0.113572	6.23791e-05	0	0	0	0	0	0.000166344	0	0.164099	0	0	0	0	6.23791e-05
0	0	0	0	0.00225653	0	0.0560936	0	0	0	0	0	0	0	0.00321556	0.00272664	0	0	0	0	0.0126178	9.40221e-05	0.000188044	0	0.0827394	0	0	7.52177e-05	0	0.000300871	0	0.0422159	0	0	0	0.240828	0	0.000206849	0.000394893	0	0.000206849	0.00283947	5.64132e-05	0.00016924	0.243555	0	0	0	0	0
0	2.48756e-05	0	0	2.48756e-05	0	0	0	6.21891e-05	0	0	0	0	0.000323383	0	0	0	0.000497512	0	0	0	4.97512e-05	3.73134e-05	0	0.00050995	0	4.97512e-05	0	6.21891e-05	0.148744	0.00568408	0.780896	0.0613308	0	0	0	0.000149254	0	0	0	0	0	7.46269e-05	2.48756e-05	0.000485075	0	2.48756e-05	0	0	4.97512e-05
0	0	0	0	0	0	0	0	0	0	0	0	0	0	0	0	0	0	0	0	0	0	0	0	0.000792949	0	0.000243984	0	0	0.0348897	0.000487969	0.963433	0	0	0	0	0	0	0	0	0	0	0	0	0	0	0	0	0	0
0	0	0	0	0	0	0	0	0	0	0	0	0	0	0	0	0	0	0	0	0	0	0	0	0	0	0	0	0	0.778818	0	0.212176	0.00900576	0	0	0	0	0	0	0	0	0	0	0	0	0	0	0	0	0
0	0.000646448	0	0	0	0	0.00349082	0	0	0	0	0	0	0	9.23497e-05	5.54098e-05	0	0	0	0	9.23497e-05	0	0	0	0.0100846	7.38798e-05	0	0	0	7.38798e-05	0.00219792	0.974253	0	0	0	0.00483913	0	0	0	7.38798e-05	0	0	0	0	0.00188393	0	0	0	0.00168077	7.38798e-05
0.00244067	0	0.000415433	0	0.000103858	0	0	0.0577972	0.0128784	0.00451784	0	0.000415433	0.000259646	0.00109051	0.00181752	0	0	0.000727008	0.00389469	0.000675079	0	0.0235239	0.000363504	0.0976788	0.0028561	0	0	0	5.19292e-05	0.000311575	0	0.000467363	0	0.000675079	0	0.00394662	0.0669886	0	0.0182791	0.00633536	0.000363504	0.00254453	0.00862024	0.0157865	0.0853196	0	0	0.000882796	0	0
0.000221435	0.0136736	0	0	0.000775022	0.00238043	0.00121789	0	0.000110717	0	0	0	0	0	0.00354296	0.000110717	0	0	0	0	0.000166076	0	0	0	0.0973206	0.00221435	0	0.000166076	0	0.0108503	0.000110717	0.106012	0	0.000276794	0	0.00271258	0.112046	0	0.000166076	0.000608946	0	0.000110717	0	0	0.336415	0	0	0	0	0.306798
0.000313906	0.00701057	0	0	0.000209271	0.00449932	0.00115099	0	0	0	0	0.000313906	0	0	0.0035576	0.000209271	0	0	0	0	0.000627812	0	0	0	0.00669666	0.0122423	0	0	0	0	0	0.0631997	0	0	0	0.011196	0.141048	0	0.000418541	0.00125562	0	0.00240661	0.000732447	0	0.211468	0	0.00868473	0	0	0.454641
0.000150516	0.00122921	0	0	5.01718e-05	0	0.016632	0	0	0	0	0	0	0	0.00612096	0.000802749	0	0	0	0	0.00476632	0.000225773	0	0	0.0559165	0.00158041	0	0	0	0.000150516	0	0.00418935	5.01718e-05	5.01718e-05	0	0.155608	0.000903093	0	0	0.00170584	0	0.000727492	0	0.000200687	0.499737	0	0	0	0	0.238366
0	0	0	0	0	0	0	0	0	0	0	0	0	0	0	0	0	0	0	0	0	0	0	0	0	0	0	0	0	0.173665	0	0.81938	0	0	0	0	0	0	0	0	0	0	0	0	0	0	0	0	0	0
3.60828e-05	0.00965216	0	0	3.60828e-05	0	0.0886014	0	0	0	0	0	0	0	0.00232734	0	0	0	0	0	0.00193043	0	0	0	0.0431912	0	0	0.000216497	0	9.02071e-05	0	0.0874468	0	0	0	0.0515083	0.00654904	0	0	0.00101032	0	0	0	0	0.701703	0	0	0	0	0.00160569
8.07419e-05	0.00734751	0	0	0	0	0.118287	0	0	0	0	0	0	2.30691e-05	0.00078435	0	0	0	0	0	0	0	0	0	0.368218	0	2.30691e-05	0	0	0.000149949	0.00238765	0.260473	0	0	0	0.200148	4.61382e-05	0	0	0	0	0	0	0	0.0418243	0	0	0	0	2.30691e-05
0	0.000290444	0	0	0.000290444	0	0.00493755	0	0	0	0	0	0	0	0.00188789	0	0	0	0	0	0.001307	0	0	0	0.12736	0	0	0.000290444	0	0.000290444	0	0.0919256	0	0	0.000435667	0.146529	0	0	0	0.00246878	0	0.00217833	0.000290444	0	0.360441	0	0.000871333	0	0.000871333	0.218995
0	0.107372	0	0	0.00102503	0	0.111386	0	0	0	0	0	0	0.00213547	0	0	0	0	0	0	0	0	0.000170838	0	0.603314	0	0	0	0	0.000512514	0.000170838	0.139062	0.0208422	0	0	0	0	0	0	0	0	0	0	0	0	0	0	0	0	0
0.000151953	0.0113964	0	0	0.000625687	0.000563118	0.00483567	0	0	0	0	0	0	0	0.014793	0.00115305	0	0	0	0	0.00254744	0	2.68152e-05	0.000125137	0.0415099	0.00943	0	0.00027709	0	4.46919e-05	0	0.0033519	0	0	0.00186812	0.0151059	0.0360843	0	0.00179662	0.00967134	0	0.0101183	2.68152e-05	0.000724009	0.500997	0	0	0	0	0.0799002
0	0	0	0	0	0	0	0	0	0	0	0	0	0.000119275	0	0	0	0	0	0	0	0	0	0	0.00208731	0	0	0	0	0.00357824	0.00596374	0.793535	0.184936	0	0	0	0	0	0	0	0	0	0	0	0.00667939	0	0	0	0	0.000119275
0	0	0	0	0	0	0.00573375	0	0	0	0	0	0	8.15225e-05	0	0	0	0	0	0	0	0	0	0	7.24644e-05	0	0.000135871	0	0	8.15225e-05	0	0.993804	0	0	0	0	0	0	0	0	0	0	0	0	0	0	0	0	0	2.71742e-05
0	0.000340677	0	0	0	0	0.00215762	0	0	0	0	0	0	0	0.000227118	0	0	0	0	0	0	0	0	0	0.10561	0	0	0	0	0	0.000227118	0.0579151	0	0	0	0.249943	0	0	0	0	0	0	0	0	0.0492846	0	0	0	0	0.532478
0	0.00694507	0	0	0.000270587	0	0.000811762	0	0	0	0	0	0	0	0.000180391	0	0	0	0	0	0	0	0	0	0.349238	0	0	0	0	0.000180391	0.000180391	0.433481	0	0	0	0.184991	0	0	0	0	0	0	0.00171372	0	0.0203842	0	0	0	0	0
6.68338e-05	0.00123642	0	0	0.00163743	0	0.00360902	0	6.68338e-05	0.000100251	0	0	0	0	0.000902256	0.000467836	0	0	0	6.68338e-05	0.00347536	0	0	0	0.719465	0.000768588	0	0.000133668	0	0	6.68338e-05	0.0140351	0	0	0.00143693	0.0166416	0	6.68338e-05	0.00260652	0.000167084	0	0.000935673	0.00962406	0.00644946	0.0987135	0	0.0137343	0	0	0
0	0	0	0	0.000202361	0	0	0	0	0	0	0	0	0	0	0	0	0	0	0	0	0	0	0	0	0	0	0	0	0.999629	0	0.00010118	0	0	0	0	0	0	0	0	0	0	0	0	0	0	0	0	0	0
0	0.0589975	0	0	0	0	0	0	0	0	0	0	0	0.00949564	0.00217933	0	0	0	0	0	0	0	0	0	0.791874	0	0	0	0	0.000622665	0.000622665	0.102117	0	0	0	0	0	0	0	0	0	0	0	0	0.00108966	0	0	0	0	0.000466999
0.000187073	0.00411561	0	0	0.00130951	0	0.00028061	0	0	0	0	0	0	0.0550931	0.000187073	0	0	0	0	0	0.00028061	0	0	0	0.564026	0.0125339	0.00935366	0	0	0.00271256	0.000187073	0.192498	0.00448976	0	0	0.000187073	0.0129081	0	0	0.000187073	0	0.00056122	0.0028061	0.000748293	0.00308671	0	0.000187073	0	0	0
0	0	0	0	0	0	0	0	0	0	0	0	0	0	0	0	0	0	0	0	0	0	0	0	0.980336	0	0	0	0	0.0122412	0.00690194	0.000520901	0	0	0	0	0	0	0	0	0	0	0	0	0	0	0	0	0	0
0	0	0	0	0	0	0	0	0	0	0	0	0	0.00291168	0	0	0	0	0	0	0	0	0	0	0.99353	0	0.00064704	0	0	0	0	0	0	0	0	0	0	0	0	0	0	0	0	0	0.00291168	0	0	0	0	0
0	0	0	0	0	0	0	0	0	0	0	0	0	3.27912e-05	0	0	0	0	0	0	0	0	0	0	4.91868e-05	0	0	0	0	0.000262329	0	0.998901	0	0	0	0	0	0	0	0	0	0	0	0	0.000180352	0	0	0	0	0
0	0	0	0	0	0	0	0	0	0	0	0	0	0.000192563	0	0	0	0	0	0	0	0	0	0	0	0	0	0	0	0.000235355	0	0.999572	0	0	0	0	0	0	0	0	0	0	0	0	0	0	0	0	0	0
0	0	0	0	0	0	0	0	0	0	0	0	0	0	0	0	0	0	0	0	0	0	0	0	0.000205365	0	0	0	0	0.000308048	0	0.994917	0	0	0	0	0	0	0	0	0	0	0	0	0.000102683	0	0	0	0	0
0	0.00838828	0	0	0	0	0.289454	0	0.00210682	0	0	0	0	7.80305e-05	0.000897351	0.000312122	0	0	0	0	0	0	0	0.00152159	0.232024	0.0114315	0	0.000117046	0	0.000117046	0	0.053724	0	0	0	0.0129531	0	0	0	0.00206781	0	0.000858336	0.00167766	0	0.148219	0	0	0	0	0
0	0	0	0	0	0	0	0	0	0	0	0	0	0	0	0	0	0	0	0	0	0	0	0	0.00635865	0	0	0	0	0.000256763	2.26555e-05	0.992697	0	0	0	0	1.51037e-05	0	0	0	0	0	0	0	5.28629e-05	0	0	0	0	0.000543733
0.000204541	0.000409082	0	0	0	0.000204541	0.00112497	0	0	0	0	0	0	0	0.000204541	0.000204541	0	0	0	0	0.000613622	0	0	0	0.123747	0	0	0	0	0.000204541	0	0.00542033	0	0	0.00163633	0.0602373	0.0456126	0	0	0	0	0	0	0.000511352	0.326345	0	0.0511352	0	0.000511352	0.381162
0	0	0	0	0	0	0	0	0	0	0	0	0	0	0	0	0	0	0	0	0	0	0	0	0	0	0	0	0	0.998927	0	0.0010727	0	0	0	0	0	0	0	0	0	0	0	0	0	0	0	0	0	0
0.000510022	0.000765033	0	0	0.00183608	0.000255011	0.00321314	0	0	0	0	0.000102004	0	0	0.0445759	0.000357015	0	0	0.000408018	0	0.00540623	0.00102004	0	0	0.0802775	0.00168307	0	0.000306013	0	0.000153007	0	0.00545723	0	0	0.00357015	0.0167287	0.0349875	0.000816035	0.00137706	0.00581425	0.00719131	0.0249401	0.0432499	0.0298873	0.327536	0	0.000153007	0	0.000714031	0.202683
0	0.00252765	0	0	0	0	0	0	0	0	0	0	0	0.0183254	0	0	0	0	0	0	0	0	0	0	0.764929	0	0	0	0	0	0	0.12575	0	0	0.000631912	0.00726698	0.00663507	0	0	0	0	0	0	0	0.0559242	0	0	0	0	0.0157978
0	0.00073487	0	0	0.00152223	0	0.00593145	0	0	0	0	0	0	0	0.0011023	0	0	0	0	0	0	0	0	0.000104981	0.514251	0.00073487	0	0	0	0	0	0.0926461	0	0	0	0.059052	0	0	0	0	0	0	0.00572148	0	0.293318	0	0	0	0	0.000157472
0	0	0	0	0	0	0	0	0	0	0	0	0	0.000287489	0	0	0	0	0	0	0	8.62466e-05	0	0	0.00218491	0	0	0	0	0.000517479	0.000833717	0.991145	0.00402484	0	0	0	0	0	0	0	0	0	0	0	0.000344986	0	0	0	0	5.74977e-05
0	4.31751e-05	0	0	0	0	0	0	0	0	0	0	0	0.000647626	8.63502e-05	0	0	0	0	0	0	0.000107938	4.31751e-05	8.63502e-05	0.00252574	4.31751e-05	0	0	0	0.000215875	0.00110096	0.977052	0.0144852	4.31751e-05	0	4.31751e-05	0	0	4.31751e-05	0	0	8.63502e-05	0.000129525	0	0.00125208	0	0	0	0	8.63502e-05
0	0.000116737	0	0	8.75529e-05	0	0	0	0	0	0	0	0	5.83686e-05	0	0	0	0	0	0	0	0	0	0	0.123274	0	0	0	0	0.000642055	0	0.875617	0	0	0	0	0	0	0	0	0	0	0	5.83686e-05	0	0	0	0	0	0
0	0	0	0	0	0	0	0	0	0	0	0	0	0	0	0	0	0	0	0	0	0	0	0	0.00038238	0	0	0	0	0.000305904	0	0.999121	0	0	0	0	0	0	0	0	0	0	0	0	0.000114714	0	0	0	0	0
0	0.000702371	0	0	0.000561896	0	0.111255	0	0	0	0	0	0	0	0.0256365	0.0172081	0	0	0	0	0.088288	0	0	0	0.260018	0.00252853	0	0	0	0	0	0.0605443	0	0	0.00611062	0.067849	0.000140474	0	0	0	0	0.00453029	0	0	0.236558	0	0.000526778	0	0	0
8.35282e-05	0	0	0	0.000125292	0	0.0611009	0	0.000375877	0	0	0	0	0	0.0580104	0	0	0	0	0	0	0	0	0	0.150267	0.0010441	0	0.000250585	0	8.35282e-05	0	0.143418	0	0	0	0.0393	0.000292349	0.000167056	0.000668226	0.0152439	0.000125292	0.00831106	0	0.000626462	0.183052	0	0	0	0	0
8.39842e-05	0.0555136	0	0	0.00113379	0	0.036995	0	0	0	0	0	0	0	0.00352734	0.00541698	0	0	0	0	0.00760057	0	8.39842e-05	0	0.298018	0.00298144	0	0	0	0	0	0.199966	0	0	0	0.102461	0	0	0	0	0	0	0	0	0.0863358	0	0	0	0	0
0	0	0	0	0	0	0	0	0	0	0	0	0	0.000139253	0	0	0	0	0	0	0	0	0.000139253	0	0.000348133	0	0	0	0	0.175854	0.0086569	0.813563	0	0	0	0	0	0	0	0	0	0	0	0	0.000116044	0	0	0	0	0
0.000184013	0.0157883	0	0	0	0.000110408	0.0441999	0	0	0	0	0	0	0	0.0597306	0.00861181	0	0	0	0	0.00828058	0	0	0	0.173267	0.00360665	0	0	0	0	0	0.0944354	0	0	0.00161931	0.0377227	0.0165244	0	0	0.0250626	0	0.0161563	0	0.000184013	0.178272	0	0	0	0	0.096938
0.0065304	0.352164	0	0	0	0	0.0029201	0	0	0	0	0	0	0.000849482	0.0333953	0	0.000159278	0.000106185	0	0	0	0	0	0	0.484046	0.0205469	0	0	0	0.0103531	0.00520308	0	0.0594638	0	0	0	0	0	0	0	0	0	0	0	0	0.000318556	0	0	0	0
0	0.00135929	0	0	0.00127933	0	0.149082	0	0	0	0	0	0	0	0.0487347	0.0120337	0	0	0	0	0.069324	0	0	0	0.126374	0.00415784	0	0.000199896	0	0	0	0.0411786	0	0.00175909	0	0.0440171	0	0.00215888	7.99584e-05	0.0165514	0	0.00455763	0	0.0011594	0.309159	0	0	0	0	0
0.000127089	0.00216051	0	0	0.00324077	0	0.0275783	0	0	0	0	0	0	0	0.0110567	0.0106755	0	0.000127089	0	0	0	0	0.000444812	0.0687552	0.189617	0.00864205	0	0.000635445	0	0	0	0.0102307	0	0	0	0.079939	0.0170935	0.000953168	0.0453708	0.0374277	0	0.0293576	0.0177289	0.0600496	0.161657	0	0.0011438	0	0	0
0.000236058	0.00873414	0	0	0	0.00106226	0.0184125	0	0	0	0	0	0	0	0.0168781	0.020478	0	0	0	0	0.0253172	0	0	0.0093833	0.212511	0.00690469	0	0	0	0	0	0.15149	0	0	0.0254352	0.07365	0.00690469	0	0.00513426	0.0386545	0	0.0104456	0.000118029	0.00253762	0.0920035	0	0	0	0	0
0.00119897	0.00251783	0	0	0	0.000239794	0.106948	0	0	0	0	0	0	0	0.0397458	0.0228404	0	0	0	0	0.125412	0	0.000179845	0	0.318566	0.00251783	0	0	0	0	0	0.0539536	0	0.000899227	0.00275763	0.0724777	0.0327319	0	0.000119897	0.0133086	0	0.00521551	0	0	0.158024	0	0	0	0	0
0.000432606	0.00420246	0	0	0.00241023	0.00352265	0.143811	0	0	0	0	0	0	0	0.0110006	0.0193437	0	0	0	0	0	0	0.000123602	0.0278104	0.139176	0.0068599	0	0.000370805	0	0.000123602	0	0.0174278	0	0	0	0.0650763	0	0.00562388	0.00414066	0.0262036	0	0.00772511	0.0151412	0.0335579	0.209752	0	0	0	0	0
0	0.000470048	0	0	0.000261138	0	0.0704027	0	0	0	0	0	0	0	0.0191675	0.0240769	0	0	0	0	0.11443	0	0	0	0.159085	0.00558834	0	0.00020891	0	0	0	0.0142059	0	0	0.00767744	0.0590171	0	0	0	0.0569802	0	0.000470048	0.00130569	0	0.0997545	0	0	0	0	0
0	0.0245639	0	0	0.00274228	0	0.0884532	0	0	0	0	0.00175039	0	0	0.0231052	0.0177373	0	0	0	0	0	0.000408425	0.000641811	0	0.260109	0.00140032	0	0.000466772	0	0	0	0.0715911	0	0	0	0.0674485	0.000350079	0.00151701	0.000350079	0.00764339	0	0.00379252	0	0.0041426	0.211448	0	0	0	0	0
0	0	0	0	0.0410188	0	0.0272802	0	0.00043302	0	0	0.000196827	0	0	0.063772	0	0	0	0	0	0	7.87309e-05	0.00803055	0.00657403	0.171948	0.0542062	0	0.000472385	0	0	0	0.0283825	0	0	0	0	0	0	0.0115341	0.00275558	7.87309e-05	0.0118096	0.0560564	0.00488131	0.246743	0	0	0	0	0
0	0	0	0	0	0	0	0	0	0	0	0	0	6.89489e-05	0	0	0	0	0	0	0	0	0.000206847	0	0.000103423	0	0	0	0	0.176233	0.00751543	0.814838	0	0	0	0	0	0	0	0	0	0	0	0	0	0	0	0	0	0
0	0.0339294	0	0	0.000429486	0	0.115571	0	0	0	0	0	0	0.000195221	0.011518	0.00488052	0	0	0.000273309	0	0.0585273	0.000624707	0.000234265	0	0.271396	0.00046853	0	0	0	0	0	0.350812	0	0	0.00288927	0.0867172	0.000312354	0.000195221	0	0.00269405	0	0.000702796	0.000351398	0.000312354	0.0189755	0.000156177	0	0	0	0
0.00033313	0.00344234	0	0	0	0	0.104603	0	0	0	0	0	0	0	0.0268725	0.0156571	0	0.000111043	0	0	0.0189884	0	0.000111043	0	0.126589	0.00455277	0	0	0	0	0	0.186442	0	0	0.00066626	0.0651824	0	0	0	0.0214869	0	0.0117151	0	0.00105491	0.145356	0	0	0	0	0
0	0.108491	0	0	0.000625758	0	0.120302	0	0	0	0	0	0	0	0.0079393	0	0	7.82197e-05	0	0	0	0	0.0031679	0	0.331964	0.0598381	0	0	0	0	0	0.0698893	0	0	0	0	0	0	0	0	0	0.00801752	0.0113027	0	0.2232	0	0	0	0	0
0.000334804	0.00130878	0	0	0.0126921	0	0.0619388	0	0	0	0	0.000243494	0	0	0.0128748	0.0067874	0	0	0	0	0	9.13103e-05	0	0.00146096	0.0526556	0.00989195	0	0.000456552	0	0.000152184	6.08735e-05	0.000243494	0	0	0	0.100441	0	0.00252625	0	0.0355806	0.00176533	0.0212144	0	0.114016	0.194643	0	0	0	0	0
0	0.000908226	0	0	0.000691982	0	0.0237004	0	0	0	0	0	0	0	0.00964449	0.00700631	0	0	8.64977e-05	0	0.00488712	0.00038924	0	0.085503	0.0828216	0.000259493	0	0.000172995	0	0	0	0.000345991	0	0	0	0.0605484	0.00172995	0.000864977	0.00506012	0.0375833	0.000821728	0.00324366	0.0361128	0.0166508	0.122913	0	0	0	0	0.406928
0	0.00214712	0	0	0.00103062	0.00154593	0.0538498	0	0	0	0	0	0	8.58848e-05	0.06261	0.0170481	0.000644136	0.000214712	0	0	0.105638	0	0	0	0.179413	0.00854554	0	0.000257654	0	8.58848e-05	0	0.0101344	0	0	0.00287714	0.0717997	0	0	0	0.0342251	0	0.022373	0	0.032808	0.163568	0	0	0	0	0
0.000153716	0.000422719	0	0	0.00342018	0	0.0911536	0	0	0	0	0.00138344	0	0.000422719	0.038967	0.0275536	0	0	0.000807009	0	0.0504957	0.00188302	0.000691722	0.000422719	0.179156	0.000345861	0	0.000153716	0	0	0	0.00937668	0	0.000192145	0	0.0381984	0.0062255	0.0248251	0.00749366	0.0155638	0.00111444	0.00557221	0.00822381	0.0237876	0.22212	0	0	0	0	0
0	0.0171108	0	0	0.00658692	0	0.0491369	0	0	0	0	0.000302847	0	0	0.0131738	0.00726832	0	0	0	0	0.0112053	0	0.000151423	0	0.183752	0.00264991	0	0.000151423	0	0	0	0.008404	0	0	0.0307389	0.101378	0.000151423	0.00317989	0	0.0122653	0	0.00363416	0.0090854	0.0284676	0.221002	0	0	0	0	0.220927
0.000184596	0.0388574	0	0	0.0208131	0	0.109973	0	0	0	0	0.000276893	0	9.22978e-05	0.0221053	0	0	0	0	0	0.000276893	0.000138447	0.00973741	0	0.318658	0.0063224	0	0.00341502	0	0	0.00175366	0.253911	0.00899903	0.000184596	0	0	9.22978e-05	0.000184596	0	0.000369191	0.000461489	0.00946052	0.0156906	0.00147676	0.136139	0	0	0	0	0
0	0.00333797	0	0	0.00132128	0.000417246	0.180459	0	0	0	0	0	0	0	0.0682197	0.0210709	0	0	0	0	0.0769819	0	0	0.00132128	0.218359	0	0	0	0	0	0	0	0	0	0	0.094854	0	0	0	0	0	0.00278164	0	0	0.317246	0	0	0	0	0
0.000440048	0.00102492	0	0	0.00101378	0.00275169	0.128984	1.11404e-05	0	0	0	2.22809e-05	0	0	0.0145606	0.0246204	9.46938e-05	1.67107e-05	0	5.0132e-05	0.0902376	0	0	1.67107e-05	0.154964	3.34213e-05	0	0.00025623	0	0.000718559	0	0.00504662	2.22809e-05	0	0	0.119058	0	0	0	0.0281018	0.000133685	0.00145383	0.000618295	0.0097646	0.155159	0	2.22809e-05	0	0	3.34213e-05
0	0	0.000434452	0	0	0	0	0	0.00445313	0.00184642	0.000325839	0	0	0	0	0	0	0	0	0.00217226	0	0	0	0	0	0	0	0	0	0.129249	0	0.860432	0	0	0	0	0	0	0	0	0	0	0	0	0	0	0	0	0	0
0.000142173	0.00232216	0	0	0.000142173	0.000189564	0.104592	0	0	0	0	0	0	9.47822e-05	0.0329842	0.0221317	0	0	0	0	0.0522724	0	0.000142173	0	0.210417	0.00241695	0	0	0	0	0	0.205725	0	0	0.00312781	0.0514668	0	0	0	0.013933	0	0.00260651	9.47822e-05	0.000236956	0.18075	0	0	0	0	0.072698
0.000137419	0.000229032	0	0	0.000274839	0.000366451	0.147222	0	0	0	0	0.000183226	0	0	0.0122761	0.0106271	0	0	9.16128e-05	0	0.0763135	0.000870322	9.16128e-05	0	0.0180477	0.00297742	0	0	0	0	0	0.111676	0	0	0.00961935	0.0474555	0.00568	0	0	0.0154826	0	0.00265677	0	0.00742064	0.193028	0	0	0	0.0307819	0
0	0.000358662	0	0	0.016396	0	0.0446278	0	0	0	0	0	0	0	0.0147051	0.0140903	0	0	0	0	0.0341753	0	0.000563611	0.00773684	0.105754	0.00614849	0	0	0	0	0	0.129836	0	0	0	0.0535431	0	0	0.000461136	0.00435518	0.000256187	0.00266434	0.00978634	0.0122457	0.034534	0	0	0	0	0
0	0.00178331	0	0	0.000713323	0	0.0897995	0	0	0	0	0	0	0	0.0710153	0.0252437	7.92581e-05	0.000118887	0	0	0.0523104	0	0	0	0.257629	0.00661806	0	0	0	0	0	0.0355473	0	0	0	0.0727986	0.000158516	0	0	0.0170009	0	0.0113339	0.000673694	0	0.208687	0.000118887	0	0	0	0
0	0	0.000570451	0	0	0	0	0.0015212	0.000792293	0.000665526	0.000475376	0	0	0	0	0	0	9.50751e-05	0	0.00199658	0	0	0	0	0	0	0	0	0	0.188185	0	0.800469	0	0	0	0	0	0	0	0	0	0	0	0	0	0	0	0	0	0
0	0	0	0	0	0	0	0	0	0	0	0	0	0	0	0	0	0	0	0	0	0	6.86719e-05	0	0	0	0	0	0	0.999336	0	0.000549375	0	4.57813e-05	0	0	0	0	0	0	0	0	0	0	0	0	0	0	0	0
0	0	8.71042e-05	0	0	0	0	0	0	0	0	0	0	0	0	0	0	0	0	0	0	0	0.000130656	0	0	0	0	0	0	0.998301	0	0.00148077	0	0	0	0	0	0	0	0	0	0	0	0	0	0	0	0	0	0
0	0	0	0	0	0	0	0	0	0	0	0	0	0	0.000124034	0	0	0	0	0	0	0	0.000124034	0	0	0	0	0	0	0.264274	0.0146773	0.716335	0	0.000413445	0	0.00107496	0	0	0	0	0	0	8.2689e-05	0	0.00219126	0	0	0	0	0
0	0	0	0	0	0	9.22963e-05	0	0	0	0	0	0	6.15309e-05	0.000307654	0	0	0	0	0	0	0	0.000153827	6.15309e-05	9.22963e-05	0	0	0	0	0.270459	0.0107987	0.714804	0	0.000184593	0	6.15309e-05	0	0	0	0	0	0	0	0	0.00144598	0	0	0	0	0
8.89403e-05	0	0	0	0.000289056	0	0	0	0	0	0	0	0	4.44701e-05	0	0	0	0	0	0	0	0	4.44701e-05	0	0	0	0	0	0	0.881976	0.00633699	0.111086	0	0	0	0	0	0	0	0	0	0	0	8.89403e-05	0	0	0	0	0	0
0.000230553	0	0	0	0	0	0	0	0	0	0	0	0	0	0	0	0	0	0	0	0	0	0	0	0	0	0	0	0	0.890395	0.00534883	0.103657	0	0	0	0	0	0	0	0	0	0	0	0	9.22211e-05	0	0	0	0	0
0	0	0.077268	0	0	0	0	0.102449	0.0741635	0.0662297	0.032425	0	0	0	0	0	0	0.00103484	0	0.0348396	0	0	0	0	0	0	0	0	0	0.00620904	0.00103484	0.0044843	0	0	0	0	0	0	0	0	0	0	0	0	0	0	0	0.00896861	0	0
0	0	0	0	0	0	0	0.000402945	0	0	0	0	0	0	0	0	0	7.32628e-05	0	0	0	0	0	0	0	0	0	0	0	0.999011	0	0.000329682	0	0	0	0	0	0	0	0	0	0	0	0	0	0	0	0	0	0
6.9981e-05	0.573151	0.000307916	0	0.000286922	0.00011197	0.00437381	0.00246333	0.00532555	0.000454876	0	0	4.19886e-05	2.79924e-05	0.000706808	0.000916751	0.014626	0.000461874	4.89867e-05	0.00279924	0.00107771	0	0.000251931	5.59848e-05	0.0127715	8.39772e-05	0	0	0.000209943	0.000132964	0.00163056	0.00310016	4.19886e-05	0	3.49905e-05	0.00421985	0	0	0.000762793	0.000608834	4.89867e-05	5.59848e-05	0.00011197	2.79924e-05	0.0025683	0	6.29829e-05	0	0.000335909	6.9981e-05
0	0	6.71953e-05	0	0.000111992	0	0	4.47968e-05	0	0.000111992	0	0	0	0.000559961	0	0	0	0.000918335	0	0.000201586	0	0	0.00042557	0	0	0	0	0	0	0.996797	0	0.000156789	0	0.000111992	0	0	0	0	0	0	0	8.95937e-05	0	0	4.47968e-05	0	0	0	0	0
0	0	0.000229424	0	0.000229424	0	0	0	0	0	0.000114712	0	0	0.000573559	0	0	0	0.00126183	0	0.000114712	0	0	0.000573559	0	0	0	0	0	0	0.994953	0	0.000917694	0	0	0	0	0	0	0	0	0	0	0	0	0	0	0	0	0	0
0	0	2.52242e-05	0	3.78363e-05	0	2.52242e-05	0	0.000100897	0.000100897	0	3.78363e-05	0	0.0012486	0.000189181	0	0	0	0	7.56725e-05	0	0	0.000264854	0.000264854	0.000466647	2.52242e-05	0	0	0	0.982557	0.00445207	0.00243413	0	0.000491872	0	0	0	0	0	0	0	8.82846e-05	5.04484e-05	2.52242e-05	0.00290078	0	0	3.78363e-05	0	0
0.000541272	0.0105548	0	0	0	0	0.148579	0	0	0	0	0	0	0	0.0067659	0.00514208	0	0	0	0	0.0232747	0	0	0	0.38295	0	0	0	0	0.00135318	0	0.244114	0	0	0	0.122598	0	0	0	0.00243572	0	0.000541272	0	0	0.011908	0	0.00162382	0	0	0
0	0	0	0	0	0	0	0	0	0	0	0	0	0	0	0	0	0	0	0	0	0	0	0	0.000563426	0	0	0	0	0.079604	0	0.915164	0	0	0	0	0	0	0	0	0	0	0	0	0	0	0	0	0	0
0	0	0	0	0	0	0	0	0	0	0	0	0	0.00108969	6.05382e-05	0	0	0	0	0.000211884	0	0	9.08073e-05	0.000121076	0.000272422	0	0	0	0	0.986409	0.00417713	0.00305718	0	0.000272422	0	0	0	0	0	0	0	6.05382e-05	6.05382e-05	0	0.00172534	0	0	0	0	0
8.16693e-05	0.000163339	8.16693e-05	0	8.16693e-05	0	0	0	0	0	0	8.16693e-05	0	0.000490016	0.000245008	0	0	0.000653355	0	0	0.000939197	0	8.16693e-05	0	0.00445098	0	0	0	0	0.920658	0.00224591	0.0379354	0.0223774	0	0	0.000285843	0	0	0	0	0	0.000245008	0	0	0.00261342	0.000571685	0	0	0	0
0	0	0	0	4.40451e-05	0	0	0	0	0	0	0	0	0	4.40451e-05	0	0	0.000264271	0	0	0	0.000220226	0.000132135	0	4.40451e-05	0	0	0	0	0.990354	0.00171776	0.00218023	0	0	0	4.40451e-05	0	0	0	0	0	0	0	0	0.00303911	0.000198203	0	0	0	0
0	0.0217397	0	0	0	0	0.0133659	8.05175e-05	0	0	0	0	0	0	0.00944738	0.00126144	0.000107357	0.000161035	0	0	0.00442846	0	0	0	0.3101	0	0	0	0	0.00587777	0	0.119005	0	0	0	0.266298	0	0	0	0.00115408	0	0	0	0	0.222228	0	0	0	0	0
9.16275e-05	0.000137441	0	0	0.000160348	0	0.000458138	0	4.58138e-05	0	0	0	0	0.000251976	0.00105372	9.16275e-05	6.87207e-05	0.000549765	0	0	0.000412324	0	0.00036651	0	0.00513114	9.16275e-05	0	0	0	0.108075	0.0357118	0.815073	0.0165846	0	0	0.000916275	0	0	0	0	0	0.000458138	0.000183255	0	0.00419196	4.58138e-05	0	0	0	0
0	0	0	0	0	0	0	0	0	0	0	0	0	5.66861e-05	0	0	0	0.000906978	0	0	0	0	0.000113372	0	0.000226745	0	0	0	0	0.000538518	0.0141715	0.911456	0.0685335	0	0	0.000113372	0	0	0	0	0	0	0	0	0.000566861	0.000453489	0	0	0	0
4.80342e-05	0	0	0	0.000552393	0	4.80342e-05	0	0	0	0	7.20513e-05	0	0.000120086	0	0	0	0.000672479	0.000432308	0	4.80342e-05	0	0	4.80342e-05	0.000672479	0	0	0	0	0.000312222	0.00746932	0.985638	0	0	0	9.60684e-05	0	0	0	0	0	4.80342e-05	0	7.20513e-05	0.00122487	0.000312222	0	0	0	0
0.0016406	0.000264613	0	0	0.000264613	0.000582149	0.0128602	0	0	0	0	0.000185229	0	5.29227e-05	0.0132042	0.0151094	0	0.000185229	0	0	0.00312244	0	0	0	0.118494	0	0	0.000238152	0	0.00145537	0	0.000820301	0.000370459	0	0.031145	0.0637189	0.0405388	0.00214337	0	0.00370459	0	0.00269906	0.0043132	0.00399566	0.192056	0.000105845	0.00426027	0	0.00576857	0.453388
0.000345734	0	0	0	0.0010372	0	0.00020744	0	0	0.000138293	0	0.00020744	0	0.00269672	0.000138293	0	0	0.00041488	0.00200526	0	0	0	0.00020744	0	0.000968054	0	0	0	0	0.199073	0.225487	0.499723	0.0595353	0.000276587	0	0.000138293	0	0	0	0	0	0.000760614	0	0.000484027	0.005186	0	0	0	0	0
0	0	0	0	0.00176271	0	0.000104923	0	0	0.000146892	0	0	0	0.000923322	6.29538e-05	6.29538e-05	0	0.000608553	0.000104923	0	8.39384e-05	0.000104923	0.00102825	0	0.00155286	4.19692e-05	0	4.19692e-05	0.000755446	0.0248248	0.00365132	0.92477	0.0295043	6.29538e-05	0.000104923	0.000314769	0	0	0	6.29538e-05	0	0.000482646	0.00077643	4.19692e-05	0.001364	0.000398707	0	0	0	0
0	0	0	0	0	0	0	0	0	0	0	0.000118022	0	0.000118022	0.000177033	0.000118022	0	0	0	0	0.000295055	0.000118022	0	0	0.00171132	0	0	0	0	0.97138	0.000177033	0.021362	0.00182934	0	0	0	0	0	0	0	0	0.000118022	0	0	0.000649121	0	0	0	0	0
0	0	0	0	0	0	0.000182793	0	0	0	0	0	0	0.000121862	0.000243724	0	0.000121862	0.00712893	0	0	0	0	0	0	0.00194979	0	0	0	0	0.00134048	0.000243724	0.551609	0.428467	0	0	0	0	0	0	0	0	0	0	0	0.000913965	0.00511821	0	0	0	0
0.000486066	0.000918125	0	0	0.000594081	5.40073e-05	0.0160672	0	0	0	0	0.000243033	0	0	0.00872219	0.00947829	0	0	0	0	0.0159862	0	0.000135018	0.000648088	0.14852	0.00051307	0	0.00110715	0	0.000567077	8.1011e-05	0.0436109	0	0	0.0022413	0.0817131	0.0138799	0.000135018	0.000540073	0.00394254	5.40073e-05	0.00823612	0.00324044	0.0133668	0.292828	0.000108015	0	0	0.00167423	0
0	0	0	0	0	0	0.00012643	0	0	0	0	0	0	0	0.000189645	0	0	0.000442506	0	0	0	0	0	0	0.00202288	0	0	0	0.000948227	0.739743	0.229977	0.00341362	0.00935584	0	0	0.000505721	0	0	0	0	0	0.000316076	0.00012643	0	0.00132752	0.00101144	0	0	0	0.00025286
0	0.00375916	0	0	0.000714031	0	0	0	0	4.20018e-05	0	0	0	8.40036e-05	0	0	0	0.000336014	0	0	0	4.20018e-05	0.00201609	0	0.000735032	0	0	0	0	0.00113405	0	0.962156	0.0147636	0	0	0.000105005	0	0	0	0	0	0.000735032	0	0	0.000588025	0.000147006	0	0	0	6.30027e-05
0.00165185	0.000570639	0	0	0.00123138	0.000390437	0.00492552	0	0	0	0	0.00117131	0	0	0.0108722	0.0152571	0	0.000780875	0.000270303	0	0.0147765	0.000780875	0.00153172	0.000420471	0.16933	0.00135151	0	0.000270303	0	0.000690774	0	0.275198	0	6.00673e-05	0.00231259	0.065173	0.00066074	0	0	0.00456511	9.01009e-05	0.00399447	0.000780875	0.00129145	0.307424	0.00066074	0.00249279	0	0	0.0139356
0.000111222	0	0	0	0.00339228	0	5.56112e-05	0	0	0	0	0.000240982	0	0	0.000389278	0	0	0.00126052	0	0	0	0	0.00702554	0.000129759	0.00081563	0	0	0.000352204	0	0.000278056	0.000778556	0.958255	0	3.70741e-05	0	0.000111222	0	5.56112e-05	0	0	0	0.00417084	0	7.41482e-05	0.00659919	0.00168687	0	0	0	7.41482e-05
0.00047614	0.000317427	0	0	0.00071421	0	5.29045e-05	0	0	0	0	0	5.29045e-05	0.000132261	0	0	0	0.00343879	0	7.93567e-05	0.000105809	0.000105809	0.00164004	0	0.0242831	0.00732727	0	0	0	0.00158713	5.29045e-05	0.882658	0	7.93567e-05	0	0.000132261	0	0	0	0.000132261	0	0.00095228	0.000132261	0.000132261	0.0011639	0.00224844	0	0	0	0
0	0	0	0	0	0	0	0	0	0	0	0	0	0	0	0	0	0.000326264	0	0	0	0	0	0	0.000130506	0	0	0	0.000130506	0.994127	0.00163132	0.00267537	0	0	0	0	0	0	0	0	0	0	0	0	0.000326264	0.000391517	0	0	0	0
0.000139399	0	0	0	0.000929325	0	0.000139399	0	0	0	0	0.000185865	0	0.00125459	0	0	0	0.00236978	0.000232331	9.29325e-05	0.000511129	9.29325e-05	0.000696994	0	0.0735096	0.000650527	0	0	0.00074346	0.000139399	0.00334557	0.674783	0.224525	0	0	0.000232331	0	0	9.29325e-05	0.00037173	0	0.000975791	0.000604061	0.000557595	0.00339204	0.00153339	0	0	0	0
0	0	0	0	0	0	0	0	0	0	0	0	0	0	0	0	0.000360207	0.0152269	0	0	0	0	0	0	0	0	0	0	0	0.128528	0	0.853723	0	0	0	0	0	0	0	0	0	0	0	0	0	0	0	0	0	0
0	0	0	0	0.000398649	0	6.29445e-05	0	0.00583286	0	0	0	0.227314	0.000209815	6.29445e-05	0	0.00765825	0.0266255	0	0	0	0	0.000209815	0.00222404	0.000566501	0.00505655	0	8.39261e-05	0	0.00142674	0.000209815	0.654812	0	0	0	0.000377667	0	0	0	0	0	0	8.39261e-05	4.1963e-05	0.00182539	0.000545519	0	0	0	0
0.000374607	0.00934019	0	0	0	0	0.00541931	0	0	0	0	0	0	7.49213e-05	0	0.000224764	0	0.000324659	0	0	7.49213e-05	0	9.98951e-05	0	0.181634	0	0	0	0	0.0781429	0.0147845	0.674991	0.0153089	0	0	0	0	0	0	0	0	0	0	0	4.99476e-05	4.99476e-05	0	0	0	0
0.00105369	0	0	0	0.00100788	0	0	0.000274876	0	0	0	0.000412314	0	0.000458127	0.000183251	0	0	0.00164926	0.000183251	0	0	0	0.00183251	0	0.00343595	0	0	0	0	0.950751	0.00169507	0.0028862	0.0170881	0.000183251	0	0.000733003	0.000137438	0	0	0	0	0.00100788	0	0.000366502	0.00105369	0.000274876	0	0	0	9.16254e-05
3.46398e-05	0	0	0	0.000138559	0	6.92797e-05	0	0	0	0	0.000103919	0	8.65996e-05	0	0	6.92797e-05	0.000155879	6.92797e-05	0	0	0	3.46398e-05	0.000190519	0.00159343	0	0	0	0	0.356097	0.00845212	0.628886	0	0	0	3.46398e-05	0	0	0	0	0	0.000173199	0	0	0.000103919	0.000242479	0	0	0	3.46398e-05
0	0.00011966	0	0	0.000199434	0	0	0	0	0	0	0	0	0	7.97734e-05	0	0	0.00023932	0	0	0	0	0	0	0.000917395	0	0	0	0	0.000797734	0.0191456	0.970603	3.98867e-05	0	0	0	0	0	0	0	0	0.000159547	0	0	0.000279207	0.000398867	0	0	0	0
0	0	0	0	0	0	9.32488e-05	0	0.000186498	0	0	0	0	0	0	0	0	0.00242447	0	0	0	0	0	0	0.00321708	0	0	0	0	9.32488e-05	0	0.00107236	0.964938	0	0	0.000512868	0	0	0	9.32488e-05	0	0	0	0	9.32488e-05	0.00386982	0	0	0	0
0.00358675	0.000896687	0	0	0.0147348	0.00109057	0.0300269	0	0.00395027	0	0	0.000363522	0	0	0.0245983	0.00874876	4.84696e-05	4.84696e-05	0	0	0.00450767	4.84696e-05	0	0.023944	0.260015	0.00346557	0	0.000460461	0	0.00147832	2.42348e-05	0.00462884	9.69391e-05	0.00109057	0.0049439	0.045731	4.84696e-05	0.000169644	0.005574	0.0270945	0.000920922	0.0288394	0.0295907	0.00714926	0.303153	0	7.27044e-05	0	0.000193878	0.0136927
0	0.00938343	0	0	0	0	0	7.81953e-05	0.000117293	0	0	0	0	0	0.00113383	0	0	0.000586464	0	0	0	0	0	0	0.0593893	0	0	0	0	0.00234586	0.00758494	0.845721	0.0667787	0	0	0	0	0	0	0	0	7.81953e-05	0	0	7.81953e-05	0.000430074	0	0	0	0.000156391
0	0	0	0	0.000973307	0	0	0	0	0	0	0	0.000207087	8.28346e-05	0.000662677	0	0	0.000849055	0.000186378	0.000103543	0	0	6.2126e-05	0	0.221707	0	0	0	0.000704094	0.380314	0.286339	0.000745511	0.101017	0	0	6.2126e-05	0	0	0	0	0	0.000144961	0	0	0.000352047	0.000745511	0	0	0	0.00300275
0.000144313	0.00106791	0	0	0.000288625	0.000202038	0.0090917	0	0	0	0	0.00011545	0	0.000202038	0.016798	0.0119491	0	0.00132768	5.77251e-05	0	0.013017	0.00173175	5.77251e-05	0	0.216354	0.000779288	0	8.65876e-05	0	0.000750426	0.000490663	0.40497	0	0	0.0002309	0.0921869	0.000144313	0	0	0.00352123	0	0.00204924	0	0.000375213	0.152048	0.00129881	0.00129881	0	0.000317488	0.0002309
0	0	0	0	0	0	0	0	0	0	0	0	0	0	0	0	0	0	0	0	0	0	3.23102e-05	0	0.000403877	0	0	0	0	0.996478	0.00245557	0.000193861	0	0	0	0	0	0	0	0	0	0	0	0	0	0	0	0	0	0
0	0	0	0	0.00380545	0	0.000138885	0	0	0	0	0.000166662	0	0	0.00083331	0	0	0.000194439	0.00055554	0	8.3331e-05	0.000194439	0.00124997	0	0.000694425	0	0	0	0	0.96814	0.00302769	0.0024166	0.0118608	0	0	0	0.000249993	0	0	0	0	0.00180551	5.5554e-05	0	0.0020555	0.000305547	0	0	0	8.3331e-05
0.00176114	0.00208821	0	0	0.00218884	0	0.0231716	0	0	0	0	0	0	0.000201273	0.0210582	0.00993786	0	0.000176114	0.000427705	0	0.0450852	0.000226432	0.00394998	0	0.166881	0.00103152	0	7.54774e-05	0	0.00030191	7.54774e-05	0.261303	0	0.000125796	0.0086799	0.0134853	0	0.00173598	0.000201273	0	0.000553501	0.0120009	0.0449845	0.0148942	0.174403	0.000226432	0.000100637	0	0.00900697	7.54774e-05
0.000276911	0.000553821	0	0	0.00986809	0	0.0144749	0	0	0	0	7.55211e-05	0	0	0.0309636	0.0082318	7.55211e-05	0.00224046	0	0	0	7.55211e-05	0.00450609	0	0.159601	0.00279428	0	0.0029705	0	0.000427953	0.000453127	0.0218508	0.00130903	0	0	0.000100695	0.00156077	0	0.00815628	0.00254254	0.000654516	0.00672138	0.0163377	0.00563891	0.537937	0.00161112	0.0004783	0	0	0.0997885
7.57777e-05	0	0	0.000151555	0.000530444	0	0	0	0	0	0	0.000132611	0.00579699	5.68333e-05	3.78888e-05	0	5.68333e-05	0.000397833	5.68333e-05	0	0	0	0.00132611	0	0.000265222	3.78888e-05	0	0	0	0.00225439	0	0.98098	0	3.78888e-05	0	0	0	0	0	0	0	0.000303111	0	0	0.00140189	0.000208389	0	0	0	0
0	0	0	0	0	0	0	0	0	0	0	0	0	0	0.000108702	0	0	0	0	0	0	0	0.000163052	0	0.00277189	0	0	0	0	0.000380455	0	0.81836	0.17702	0	0	0	0	0	0	0	0	0	0	0	0.000978314	0.000217403	0	0	0	0
0	0	0.000207633	0	8.3053e-05	0	0.00012458	0	0	0	0	0	0	0.000996636	8.3053e-05	8.3053e-05	0	0.000290686	0	8.3053e-05	0	0	8.3053e-05	0	0.0014119	0	0	0	0	0.00382044	0.000290686	0.977493	0	0	0	0	0	0	0	0	0	0.00012458	0	0	0.000456792	0.000539845	0	0	0	0.00012458
0	4.04163e-05	0	0	0.00115186	0	6.06244e-05	0	0	0	0	0	0	0	4.04163e-05	0	0	0.000424371	0.00086895	0	0	0	0.000161665	0	0.000101041	0	0	0	0	0.988784	0.00270789	0.00086895	0.0039608	0	0	0	0	0	0	0	0	0.000282914	0	6.06244e-05	0.000282914	0.000161665	0	0	0	4.04163e-05
0	0	0	0	0	0	0	0	0	0	0	0	0	0	0	0	0	0.000428731	0	0	0	0	0	0	0.000114328	0	0	0	0	0.996684	0.000457313	0.00151485	0	0	0	0	0	0	0	0	0	0	0	0	0.00014291	0.000228656	0	0	0	5.71641e-05
0	0	9.93779e-05	0	0.000298134	0	3.97512e-05	0.00017888	0.000218631	0.000238507	0	0	0	0.000636019	0	3.97512e-05	0	0.000556516	0	0.000278258	0	0	0.000576392	0	0.000755272	0	0	0	0	0.00208694	3.97512e-05	0.988353	0.000636019	0	0	0	0	0	0	3.97512e-05	0	0.000397512	0	0	0.000536641	0.00067577	0	0	0	0
0.0011148	0.00013935	0	0	0.000919707	0.00406901	0.032998	0	0	5.57398e-05	0	5.57398e-05	0	0	0.00621499	0.0165826	0	0	0	0	0.0405228	8.36097e-05	0	0	0.234247	0.00142137	0	0.000752487	0	0.000836097	0	0.00281486	0.00011148	0	0.00607564	0.0421114	0.00326078	0	0.000250829	0.0137677	0.000529528	0.0146038	0.0100053	0.0203729	0.214877	0.00011148	0.0195925	0	0	0
0	0	0	0	0	0	0	0	0	0	0	0	0	0	0	0	0	0	0	0	0	0	0	0	0.000714246	0	0	0	0	0.994396	0.00258228	0.000659304	0	0	0	0	0	0	0	0	0	0	0	0	0	0	0	0	0	0
0.000128447	0.00186248	6.42233e-05	0	0.00263316	0	0.000428156	0	0	0	0	0.000342524	0	0.000128447	0.00119884	0	0	0.00096335	0	0	0	0.000342524	0.00804932	0	0.0152209	0	0	0.000278301	0	0.0565379	0.00156277	0.876584	0.0071716	0.000299709	0	0	0	0	0	6.42233e-05	0	0.00205515	0.000599418	4.28156e-05	0.0130159	0.000556602	0	0	0	0
9.60108e-05	0.00120013	0	0	0.000144016	0	0.100379	0	0	0	0	0	0	0.0017762	0.0139216	0.00528059	0	0	0	0	0.0222265	0	9.60108e-05	0	0.225817	0	0	0	0	0.00153617	9.60108e-05	0.00811291	0.000432048	0	0	0.155825	0	0	9.60108e-05	0.00139216	0	9.60108e-05	0	0	0.408766	0	0	0	0	0.000144016
0	0	0	0	0.000953222	0	0	0	0	0	0	0	0.0033944	0	0	0	0	0.000162745	0.000162745	0	6.9748e-05	0.00034874	0.000278992	0	0	0	0	0	0	0.000953222	0	0.987562	0.00327815	0	0	0	0	0	0	0	0	0.000395239	0	0	0.00123221	4.64987e-05	0	0	0	0
0	0	0	0	0	0	0	0	0	0	0	0	0	0	0.00014039	0	0	0.0014975	0	0	0	0	0	0	0.000842342	0	0	0	0	0.650803	0	0.341991	0	0	0	9.35935e-05	0	0	0	0	0	0	0	0	0.00014039	0.00102953	0	0	0	0.000421171
6.92793e-05	0.0102071	0	0	0.0167656	0	0.0567397	0	0	0	0	0.000438769	0	0.00140868	0.0063506	0	0	0.00030021	0	0	0	0.000531141	0.00344087	0	0.449368	0	0	0.000923724	0	9.23724e-05	0.000277117	0.00180126	6.92793e-05	0.000346396	0	0.30596	0	0	0	0	0	0.00189363	0	0.00346396	0.0439923	6.92793e-05	0	0	0	0
0.000279222	0.000959827	0	0	0.000907473	0	0.0286726	0	0	0	0	0.00279222	0	0	0.0106104	0.015811	3.49028e-05	0.00012216	0	0	0.133678	0.000366479	0.000785313	6.98056e-05	0.20549	0.00382186	0	0.00153572	0	8.7257e-05	0	0.0567519	0	3.49028e-05	0.0358277	0.018865	0.00537503	0.00851628	0.00179749	0.00764371	0.000436285	0.00226868	0.0189697	0.00961572	0.168336	0	0	0	0.00422324	3.49028e-05
0	0.00832655	0	0	0	0	0.012897	0	0	0	0	0	0	5.25334e-05	0.0158388	0.00661921	0	5.25334e-05	0	0	0.0241128	0	0	0	0.0635392	0.00107694	0	0	2.62667e-05	0.000131334	0.01773	0.474298	0	0	0	0.0794043	0.000630401	0	0	0.00286307	0	0.00325707	0	0	0.159885	0	0	0	0	0.000105067
0	0	0	0	9.42803e-05	0	0.000502828	0	0	0	0	0	9.42803e-05	0.000282841	0	0	0	0.000722816	0	0	0	0	9.42803e-05	0	0.00534255	6.28536e-05	0	0	0	0.806914	0.00345695	0.0598052	0.00169705	0	0	9.42803e-05	0	0	0	0	0	0	0	0	0.00113136	0.000722816	0	0	0	0
0.000276381	0.000773865	0	0	8.29142e-05	0	0	0	0	0	0	0	0	8.29142e-05	5.52761e-05	0	0	8.29142e-05	8.29142e-05	0	0	0	0.000110552	0	0.000912056	0	0	0	0.00182411	0.175723	0.0105301	0.785114	0.0236305	0	0	0	0	0	0	0	0	0	0	0	0.000110552	0.00013819	0	0	0	0
0.000204457	0	0	0.0076927	0.0371345	0	0.00117563	0.0010734	0	0	0	0.00362911	0	0.000741157	0.00148231	0	0	0.000460029	0	5.11143e-05	7.66714e-05	5.11143e-05	0.0116541	7.66714e-05	0.00373134	0.000204457	0	0	0	0.0287773	0.00991617	0.799504	0.00132897	0	0	0	7.66714e-05	0	0	0	0	0.00746269	0	0.0003578	0.044955	0.000153343	0	0	0	0
0	0	0	0	0.00091326	0	7.77242e-05	0	0	0.000116586	0.00017488	0.000330328	0	0.00608192	0.000291466	0	5.82932e-05	0	5.82932e-05	0.000116586	0	0.000757811	0.00262319	0.0014379	0.149949	0	0	0	0	0.0241139	0.00165164	0.796926	0	0.000757811	0	0.000194311	7.77242e-05	0	0	0	0	0.00145733	0.000252604	7.77242e-05	0.00289523	0	0	0	0	0
0	0.0190889	0	0	0.000176138	0	0.0476673	0	0	0	0	0	0	0	0.0205641	0.0284022	0	0	0	0	0.037055	0	0.000836654	0	0.325238	0.00455756	0	0	0	0.000572448	0	0.0572448	4.40344e-05	0	0	0.0618904	0	0	0	0.0144433	0	0.000440344	0	0	0.234373	0	0	0	0	6.60517e-05
0	0.000430081	0	0	0	0	0	0	0	0	0	0	0	0	0	0	0	0	0	0	0	0	0	0	0.00239617	0	0	0	0	0.000368641	0.000552961	0.993672	0	0	0	0.00018432	0	0	0	0	0	0.00018432	0	0	0.00141312	0.000307201	0	0	0	0
0.000101933	0.0003058	0	0	0.000645578	0	0.000475689	0	0	0	0	0.000135911	0	0.000101933	0.000373756	0.000543644	0	0.0018348	0	0	0	0	0.000951378	0	0.00587816	0.000101933	0	0	0.00146104	0.000679556	0.0150522	0.856954	0.0790323	0	0	0	0	0	0	0	0	0.000407733	0.000169889	0	0.0272162	0.000169889	0	0	0	0
0	0.000222568	0	0	0.00965391	0.000306032	0.013521	0	0	0	0	0	0	0.000639884	0.0191965	0.00614845	0	5.56421e-05	0	0	0.000751168	0	0.000584242	0	0.215585	0.000139105	0	0	0	0.000918095	8.34632e-05	0.00873581	0	0	0.0146061	0.0581182	0.0107389	0	0	0.0121856	0	0.00511907	0.00651013	0	0.331377	0.000194747	0.000166926	0	0	0.015079
0	0	0	0	0.000673401	0	0	0	0	0.00016835	0	0	0	0	0	0	0	0.000224467	0.000112233	5.61167e-05	0	0.000617284	8.41751e-05	0	0.000112233	0	0	0	0	0.246437	0	0.649747	0.0129349	0	0	0	0	0	0	0	0	0.000280584	0	0	0.000196409	0.000448934	0	0	0	0
0	0	0	0	0	0	0	0	0	0	0	0	0	0	0	0	0	0.00655488	0	0	0	0	0.000108644	0	0.123311	0.000108644	0	0	0	0.729693	0.0172383	0.105132	0	0	0	0.000651867	0	0	0	0	0	0	0	0	0.000325933	0.000869156	0	0	0	0.000144859
8.72334e-05	0.0028787	0	0	0	0	0.0503773	0	0	0	0	0	0	0.00013085	0.0137829	0.00488507	0	8.72334e-05	0	0	0.0002617	0	0.00013085	8.72334e-05	0.420116	0.000218083	0	0	0	0.00191913	8.72334e-05	0.0172286	4.36167e-05	0	0.00039255	0.239674	8.72334e-05	0	0	0.00244254	0	0.000218083	0	0	0.0475858	0	0	0	8.72334e-05	0.0197584
0	0	0	0	0.000284252	0	0	0	0	0.000406075	0	8.1215e-05	0	8.1215e-05	0	0	0	0.00064972	0.000121822	0.000121822	0.00016243	0	0	0	0.000609112	0	0	0	0	0.374767	0.0453586	0.222001	0.00016243	0	0	0	0	0	0	0	0	0.000203037	8.1215e-05	0	0.00097458	0.000771542	0	0	0	0.00032486
0	7.48372e-05	0	0	0.000424078	0	0	0	0	0	0	0.000149674	0.0419088	9.9783e-05	0.000199566	0	4.98915e-05	0.000598698	0.00017462	0	0	0	0.00017462	0	0.000498915	0	0	0	0	0.945843	0.00199566	0.00394143	0	0.000124729	0	0.000249457	9.9783e-05	0	0	0	0	0.000274403	4.98915e-05	4.98915e-05	0.00122234	0.000424078	0	0	0	0.000124729
0	0.000249522	0	0	0.00166348	0.00041587	0.000582217	0	0	0	0	0	0	0	0.00249522	0	0	0.000332696	0	0	0	0	0.000748565	0.000166348	0.0192963	0	0	0	0	0.00149713	0.00116443	0.010064	0.000166348	0	0	0.000249522	0	0	0	0.0240373	0	0.0101472	0.0140564	0	0.0278633	0.000914913	0	0	0	0
0	0	0	0	0	0	0	0	0	0	0	0	0	7.19295e-05	0	0	0	0	0	0	0	0	0	0	0	0	0	0	0	0.999317	0	0.000359648	0	0	0	0	0	0	0	0	0	0	0	0	0	0	0	0	0	0
0.00017334	0.000817176	0	0	0	0	0.00931085	4.95258e-05	0	0	0	0	0	0	0.00227819	0.0192903	0	0.000148577	0	0	0.00418493	0	0	9.90516e-05	0.25845	0.000247629	0	0	0	0.000321918	0	0.158012	0	0	4.95258e-05	0.200381	0.00113909	0	0	0.00126291	0	0.000569547	0	0	0.0586385	0.000148577	0.000520021	0	0	0.245945
0.0017808	0	0	0	0.000445199	0	0.194969	0	0.000250424	0	0	5.56499e-05	0	0.000389549	0.00450764	0	0	0.0010017	0	0	0	0.000222599	0.00016695	0	0.60202	5.56499e-05	0	0	0	0.000918223	0.0163332	0.00470241	0.135869	0	0	0	0	0	0	0	0	0.000278249	0	0	0.00564846	0.000918223	0	0	0	0.00016695
0	0	0	0	0	0	0	0	0	0	0	0	0.00676213	0	0	0	0	0	0	0	0	0	0.000596659	0	0.00109387	0	0	0	0	0.690931	0	0.290274	0.00934765	0	0	0	0	0	0	0	0	0	0	0	0.000397772	0	0	0	0	0
0.000222901	0.000485138	0	0	0.0162193	0	0.081136	0	0.000603144	0	0	0	0	0.000170454	0.0167045	0	0	0.000236013	3.93355e-05	0	0.0649298	0	0.000157342	0.000118006	0.00128496	0.00165209	0	0.000773598	0	0.000222901	5.24473e-05	0.00152097	0	0	0	0.173824	0	0	0.00226835	0.00456292	3.93355e-05	0.00857514	0.00437935	0.0469797	0.552297	0.000104895	0	0	0	0
0.000124543	0.000394387	0	0.000166058	0.00294753	0	0	0	0	0	0	6.22717e-05	0	0.00404766	0	8.30289e-05	0.000518931	0.000622717	0	0	4.15144e-05	0	0.000145301	6.22717e-05	0.00558369	0.000186815	0	0	0	0.000249087	8.30289e-05	0.797742	0.163359	4.15144e-05	0	8.30289e-05	0	0	0	0	0	0.000145301	4.15144e-05	4.15144e-05	6.22717e-05	0.000518931	0	0	0	0
0.000132816	0.00223131	0	0	0.000345322	0	5.31265e-05	0	0	0	0	0	0	7.96897e-05	7.96897e-05	0	0.000185943	0.00114222	0	0	0	0	0.00111566	0	0.160203	0.000371885	0	5.31265e-05	0.000185943	0.108192	0.652128	0.000796897	0.0432715	0	7.96897e-05	0.000159379	0	0	0	0	0	0.000106253	0.000132816	0	0.000292196	0.000185943	0	0	0	0
0.00018457	0	0	0	0.000147656	0	0	0	0	0	0	0.00018457	0	0.000110742	0.00036914	0.000406054	0	0.00653378	0.000959764	0	7.3828e-05	7.3828e-05	0.000590624	0	0.000147656	0	0	0	0.00018457	0.730196	0.0036914	0.247361	0.000590624	0	0	0	0.000147656	0	0	0	0	0.000775194	0	0	0.0018457	0.0036914	0	0	0	7.3828e-05
0.00438269	0	0	0.0106158	0.00275947	0	0	0.000162322	0.00314904	6.49287e-05	0	0	0	0.000454501	0.0221407	0	0	0.00103886	0	0	0	0	0.0051943	0	9.73931e-05	0	0	0.00344122	0	0.145246	0.663085	0	0	0.000162322	0	0.000162322	0	0	0	0	0	0.000194786	0	0	0.00123365	0.000876538	0	0	0	0
0	8.66776e-05	0	0	0	0	0.000288925	0	5.77851e-05	0	0	0	0	0	0.000144463	0	0	0.00132906	0	0	0	0	5.77851e-05	0	0.000375603	0	0	0.000664529	0	0.600676	0.0579873	0.00124238	0.331918	0	0	0	0	0	0	0	0	8.66776e-05	0	0	0.000808991	0.00138684	0	0	0	0
0	0.00757826	0	0	0.00124008	0	0.0728616	0	0.000165344	0	0	0	0	0.000220459	0.0109127	0.000744048	0	0.000606261	5.51146e-05	0	8.2672e-05	0	0.00101962	0.000578704	0.109651	0.00887346	0	0.00628307	0	0.00104718	0	0.205247	5.51146e-05	0	0	0.00879078	0	0	0	0.0256559	0	0.000606261	0.00958995	8.2672e-05	0.290978	8.2672e-05	0	0	0	0.000275573
1.13118e-05	0.000220581	0	0	0.000582559	0.000526	0.21497	0	0	0	0	1.69677e-05	0	0	0.0263283	0.00948497	0	5.65592e-06	0	1.13118e-05	0.0621811	0	0	0	0.226683	1.13118e-05	0	3.95914e-05	0	0.000808796	2.26237e-05	0.00921349	0.000333699	0	0.0117926	0.162065	0	1.13118e-05	1.13118e-05	0.0136534	0	0.00179858	2.82796e-05	0.00206441	0.123486	0	0	0	0.0853648	3.39355e-05
0.001046	0	0	0	0.00697335	0	0	0	0	0	0	0	0	0.00013075	0.0039443	8.71669e-05	0	0.000305084	0	0	0	0	0.002092	0.00161259	0.462486	0	0	0	0	0.390115	0.00740918	0.0775349	0	0	0	0	0	0	0	0	0	0.0039443	0.00115496	0	0.0389418	0	0	0	0	0
0.000154973	0	0	0	7.74863e-05	0	0	0	0.00011623	0	0	0	0.00306071	0.000193716	0	0	0	0.00123978	0	0	0	0	7.74863e-05	0	0.000348689	0.00011623	0	0.000426175	0	0.0928286	0.0121266	0.839797	0.0287862	0	0	0	0	0	0	0	0	7.74863e-05	0	0.00011623	0.00275077	0.000193716	0	0	0	0
0	6.06355e-05	0	0	0.000212224	0	0.00294082	0	9.09532e-05	0	0	0	0.00133398	9.09532e-05	0.000363813	0	0	0.00524497	0	0	6.06355e-05	0	6.06355e-05	0.000454766	0.00194033	0.000181906	0	0	0	0.651407	0.0239813	0.290656	0.0157652	0	0	0	0	0	0	0	0	0.000333495	6.06355e-05	0	0.00066699	0	0	0	0	0
0	0	0	0	0	0	0	0	0	0	0	0	0	0	0	0	0	0	0	0	0	0	0.000198112	0	0.232159	0	9.90561e-05	0	0	0.0252452	0.00171226	0.737402	0.00271697	0	0	0	0	0	0	0	0	0	0	0	0	0	0	0	0	0
0.00049505	0.0126238	0	0	0.0139439	0	0.0166667	0	0	0	0	0	0	0	0.0040429	0.0343234	0	0	0	0	0	0	0.000412541	0	0.337294	0	0	0	0	0	0	0.000742574	0	0	0	0	0	0	0	0	0	0.00222772	0.0125413	0	0.238449	0	0	0	0	0
0	0.0172013	0	0	0	0	0.0209205	0	0	0	0	0	0	0.0013947	0.0083682	0	0	0	0	0	0.0083682	0.0009298	0.0083682	0	0.58159	0.0041841	0	0	0	0	0	0.0069735	0.0018596	0	0	0	0	0	0.0009298	0.0158066	0	0.0037192	0.0209205	0	0.200837	0	0	0	0	0
0	0.00288779	0	0	0.00391914	0	0.0245462	0	0	0	0	0.000412541	0	0	0.0226898	0.0109323	0	0	0	0	0	0.00123762	0	0	0.286304	0.00268152	0	0	0	0	0	0.0905528	0	0	0	0.0383663	0	0	0	0	0	0.00371287	0	0.00536304	0.198432	0	0	0	0	0
0	0.00301659	0	0	0	0	0.0174531	0	0	0	0	0	0	0	0.003663	0.00840336	0	0	0	0	0.0051713	0	0	0	0.283991	0	0	0	0	0	0	0.132945	0	0	0.00215471	0.108166	0.00215471	0	0	0.00840336	0	0.000861883	0	0	0.0769231	0	0	0	0	0.333549
0	0.00267023	0	0	0	0	0.0606142	0	0	0	0	0	0	0	0.0397864	0.00961282	0	0	0	0	0.0384513	0	0	0	0.613885	0.000534045	0	0	0	0	0	0.0178905	0	0	0	0.115888	0	0	0	0.0058745	0	0	0	0	0.071028	0	0	0	0	0
0	0	0	0	0	0	0.0110565	0	0	0	0	0	0	0	0.027846	0.0025935	0	0	0	0	0.035763	0	0	0.0045045	0.101829	0.0004095	0	0	0	0	0	0	0	0	0.011466	0.001092	0	0	0	0.004914	0	0.000955501	0.0167895	0.0132405	0.372918	0	0	0	0	0
0	0.00140252	0	0	0	0	0.0340112	0	0	0	0	0	0	0	0.0298036	0.0150771	0	0	0	0	0.0413745	0	0.000701262	0	0.378682	0.00525947	0	0	0	0	0	0.00175316	0	0	0.00420757	0.0396213	0	0	0	0.0210379	0	0.00280505	0	0.00175316	0.109397	0	0	0	0	0
0.00151553	0	0	0	0.0114193	0	0	0	0	0	0	0	0	0.000281958	0.0077891	0	0	0.000281958	0	0	0	0	0.00507525	0.0033835	0.626194	0	0	0	0	0.216755	0.00504	0.0676347	0	0	0	0	0	0	0	0	0	0.006767	0.0020442	0	0.0384873	0	0	0	0	0
0.000988061	0.00156443	0	0	0.0736105	0	0.00395224	0	0.000823384	0	0	0	0	0	0.015562	0	0	0.000988061	0	0	0	0.00238781	0	0.14508	0.194483	0	0	0.000247015	0	0	0	0	0	0	0	0	0	0	0.000329354	0.00197612	0	0.00419926	0.106793	0	0.294524	0	0	0	0	0
0	0.0190234	0	0	0.00644442	0	0.0928864	0	0	0	0	0	0	0	0.0902218	0.0777668	0	0	0	0	0	0	0.000743587	0	0.36634	0.0573181	0	0.000433759	0	0	0	0.0362498	0	0	0	0	0	0	0.000805552	0	0	0.00613459	0.001797	0.000123931	0.241294	0	0	0	0	0
0.000395935	0.00270556	0	0	0.00178171	0	0.0232942	0	0	0	0	0.000593903	0	0	0.194338	0.0145836	0	0	0	0	0.0461924	0	0	0	0.091395	0.00125379	0	0.000329946	0	0	0	0.000461924	0	0	0	0.0500198	0	6.59892e-05	0.0042893	0.012406	0	0.0042893	0.00079187	0.00666491	0.169064	0	0	0	0	0
0.000135501	0.000542005	0	0	0.00155827	0	0.0155149	0	0	0	0	0	0	0	0.0135501	0.021748	0	0	0	0	0.0409214	0	0	0	0.49458	0.000338753	0	0.000135501	0	0	0	0.0113144	0	0	0	0.184756	0	0	0	0	0	0	0	0	0.075542	0	0	0	0	0
6.79625e-05	0	0	0	0.0347288	0	0.117575	0	5.09719e-05	0	0	0.000356803	0	5.09719e-05	0.00378891	0.00825744	0	0.000101944	0.000526709	0	0.0119784	0.000186897	0.00056069	0.0696446	0.214235	0.00237869	0.000254859	0.000220878	0	0	0	0.0263355	0.000356803	0	0	0.000203887	0.000373794	5.09719e-05	0.00180101	0.00152916	6.79625e-05	0.000696615	0.00402678	0.01084	0.146612	0	0	0	0	0
0.0031785	0.00173373	0	0	0.0512895	0	0.0387199	0	0	0	0	0	0	0.000866864	0.0484722	0.0117749	0	0	0.000216716	0	0	0.0603193	0.0283176	0.00772954	0.246406	0.00346746	0.000288955	0	0	0.00274507	0	0.0216716	0.000939103	0.000144477	0	0.000650148	0.000216716	0.0013003	0	0.00772954	0.000577909	0.0220328	0.0179152	0.0105468	0.280503	0	0	0	0	0
0.000526215	0.000191351	0	0	0.00272675	0	0.00526215	0	0	0	0	0.000143513	0	0	0.00540566	0.00904133	0	0	0	0	0.0270283	0.00923268	0	0.00387486	0.123852	0	0	0	0	0	0	9.56755e-05	0	0	0	0.0190873	0.000334864	0	0	0.00392269	0.000621891	0.00133946	0.00110027	0.052191	0.202401	0	0	0	0	0
0	0.00544107	0	0	0.00167863	0	0.0536583	0	0	0	0	0.000173651	0	0	0.113857	0.0280157	0	0	0	0	0.0341514	0.000405186	0	0	0.305221	0.00150498	0	0.000347303	0	0	0	0.0997916	0	0.000347303	0	0.135911	0.00046307	0	0	0.0142973	0	0.000868257	0	0	0.177414	0	0	0	0	0
0	0.00456437	0	0	0.000402739	0	0.0469862	0	0	0	0	0	0	0	0.0326218	0.00335616	0	0	0	0	0.0624245	0	0.000268492	0	0.765203	0.000536985	0	0.000268492	0	0	0	0	0	0.000402739	0	0.00805477	0	0	0	0.00443012	0	0.00107397	0	0	0.0128876	0	0	0	0	0
0	0.0012975	0	0	0.00537535	0	0.023911	0	0	0	0	0	0	0	0.00278035	0.00648749	0	0	0	0	0	0.000370714	0.002595	0	0.540315	0	0	0	0	0	0	0.000370714	0	0	0	0	0	0	0	0	0	0.00222428	0.00926784	0.000370714	0.0995366	0	0	0	0	0
0	0.00179265	0	0	0	0	0	0	0	0	0	0	0	0	0	0	0	0	0	0	0	0	0	0	0.00298775	0	0	0	0	0.100388	0.00059755	0.867344	0.0262922	0	0	0	0	0	0	0	0	0	0	0	0	0	0	0	0	0
0.000194005	0.00164904	0	0	0.00126103	0	0.0578136	0	0	0	0	0.000291008	0	0	0.0343389	0.0132894	0	0	0	0	0.0586866	0	0	0	0.456882	0.00135804	0	0	0	0	0	0.0261907	0	0	0.00291008	0.0213406	0.00106703	0	0	0.00824522	0	0.00232806	0	0	0.113299	0	0	0	0.133379	0
0	0.00278681	0	0	0	0	5.80585e-05	0	0.000232234	0	0	0	0	0	0	0	5.80585e-05	0.000145146	0	0	0	0	0	0	0.00685091	0	0	0	8.70878e-05	0.768114	0.00554459	0.204772	0.00609614	0	0	0	0	0	0	0	0	0	0	0	0.000522527	0	0	0	0	8.70878e-05
0	0.00468689	0	0	0	0	0.000557471	4.12942e-05	0.000268412	0	0	0	0	4.12942e-05	4.12942e-05	0	6.19412e-05	0.000289059	0	0	0	0	0	0	0.00712324	0.000123882	0	0	0	0.192018	0.000825883	0.784259	0.00526501	0	0	0	0	0	0	0	0	0	0	0	0.000949766	0	0	0	0	0
0	0	0	0	6.89774e-05	0	0	0	0	0	0	0	0	0	0	0	0	0	0	0	0	0	0	0	0	0	0	0	0	0.998551	0	0.00137955	0	0	0	0	0	0	0	0	0	0	0	0	0	0	0	0	0	0
0	0.000916158	0	0.000166574	8.32871e-05	0	0.0148806	0	0.000277624	0	0	0	0.000138812	5.55247e-05	0	0	5.55247e-05	0.000249861	0	0	0	0	8.32871e-05	0	0.00388673	0	0	5.55247e-05	5.55247e-05	0.865436	0.00657968	0.0952526	0.00644087	0	0	0	0	0	0	0	0	0	0	0	0	5.55247e-05	0	0	0	0
0	0.00107399	0	0	0.000116107	0	0.00127718	0	0.000232214	0	0	0	0	0	0	0	8.70802e-05	8.70802e-05	0	0	0	0	8.70802e-05	0	0.0134394	0	0	0	0	0.670111	0.0062988	0.261357	0.0372413	0	0	0	0	0	0	0	0	0	0	0	0	5.80535e-05	0	0	0	0
0	0.000168545	0	0	4.81556e-05	0	0	0	0	0	0	0	7.22335e-05	0	0	0	0.000577868	0	0	0	0	0	0	0	0.0240778	9.63113e-05	0	0	0.000313012	0.729341	0.114827	0.111191	0	0	0	7.22335e-05	0	0	0	0	0	0	0	0	4.81556e-05	0	0	0	0	4.81556e-05
0	0.00122017	0	0.000112979	0.000135575	0	0.00962581	0	0	0	0	0	0	0	0.000135575	0	0	0	0	0	0	0	0	0	0.0244713	0	0	0	0	0.777273	0.00253073	0.183388	0	0	0	0	0	0	0	0	0	4.51916e-05	0	0	0.000158171	0	0	0	0	0
4.1978e-05	8.3956e-05	0	8.3956e-05	0	0	0.0143565	8.3956e-05	4.1978e-05	0	0	0	0.00104945	0	0	0	0	6.2967e-05	0	6.2967e-05	0	0	6.2967e-05	0	8.3956e-05	0	0	6.2967e-05	0	0.929939	0.00463857	0.0468894	0.0013433	0	4.1978e-05	0	0	0	0	0	0	0	0	0	0	8.3956e-05	0	0	0	0
0	0.000288675	0	0	0	0	0	0	0	0	0	0	0	0	0	0	0	0	0	0	0	0	0	0	0.0138275	0	0	0	0	0.570855	0.00297336	0.404752	0.00626425	0	0	0	0	0	0	0	0	0	0	0	0	0	0	0	0	5.77351e-05
0	0.0491316	0	0	0.000472965	0	0	0	5.67558e-05	3.78372e-05	0	0	3.78372e-05	0	0.000245942	0	3.78372e-05	0	0	0	0	0	0.000113512	0	0.000870256	7.56744e-05	0	0	3.78372e-05	0.346532	0.0246888	0.560464	0	0	0	3.78372e-05	0	0	0	0	0	0	0	0	0	7.56744e-05	0	0	0	0
0	0.000161616	0	0	0	0	0	0	0	0	0	0	0	0	0	0	0	0	0	0	0	0	0	0	0.0029899	0	0	0	0	0.86901	0.000929293	0.0976566	0.000323232	0	0	0	0	0	0	0	0	0	0	0	0.0213737	0	0	0	0	0
0	0.0039522	0	0	7.49232e-05	0	0	0	0	0	0	0	0	0	0	3.74616e-05	0	0	0	0	0	0	0	0	0.00708024	7.49232e-05	0	0	0	0.91912	0.00275343	0.0616993	0	0	0	0	0	0	0	0	0	0	3.74616e-05	0	0.000636847	0.000149846	0	0	0	0
0	0.000314911	0	0	0	0	0.000134962	0	0	0	0	0	0	0	0	0	0	4.49873e-05	0	0	0	0	0	0	0.0147558	4.49873e-05	0	0	0	0.97303	0.00130463	0.00946982	0	0	0	0	0	0	0	0	0	0	0	0	0.00024743	0	0	0	0	0
0	0.00518529	0	0	0	0	0.000507257	0	0	0	0	0	0	0	0.000112724	0	0	0	0	0	0	0	0	0	0.00803156	5.63618e-05	0	0	0	0.71216	0.00171904	0.260504	0.00622798	0	0	0	0	0	0	0	0	0	0	0	0.00169086	0	0	0	0	0
0	0.00245913	0	0	0	0	4.68406e-05	0	0	0	0	0	4.68406e-05	4.68406e-05	9.36812e-05	0	0	4.68406e-05	0	0	0	0	0	0	0.00758818	4.68406e-05	0	0	0	0.828681	0.00271675	0.149679	0.00491826	0	0	0	0	0	0	0	0	0	0	0	0.00105391	4.68406e-05	0	0	0	0
0	0.000102465	0	0	4.09861e-05	0	0	0	0	0	0	0	4.09861e-05	0	4.09861e-05	0	0	0	0	0	0	0	0	0	0.0126442	4.09861e-05	0	0	0	0.366109	0.00073775	0.517511	0.0993299	0	0	0	0	0	0	0	0	0	0	0	0	0	0	0	0	0
0	0.000170258	0	0	0	0	0.000316194	0	0	0	0	0	0	0	0	0	0	0	0	0	0	0	0	0	0.000826969	0	0	0	0.000291871	0.970253	0.00761298	0.0179014	0.00177555	0	0	0	0	0	0	0	0	0	0	0	0	4.86452e-05	0	0	0	0
0	0.000313589	0	0	0	0	0.000295143	0	0	0	0	0	0	0	0	0	0	0	0	0	0	0	3.68929e-05	0	0.000793197	0	0	0	0.000498054	0.944771	0.00796886	0.0415598	0.00346793	0	0	0	0	0	0	0	0	0	0	0	0	0	0	0	0	0
0	0	0	0	0	0	0.000149751	0	0	0	0	0	0	0.000898506	0.000973382	0	7.48755e-05	0	0	7.48755e-05	0	0	0.000748755	0.000112313	7.48755e-05	0	0	0	0	0.944405	0.0039684	0.0265059	0	0.000187189	0	0	0	0	0	0	0	0.000786193	0.00033694	0	0.0115683	0	0	0	0	0
0	0	0	0	0	0	4.96586e-05	0	0	0	0	0	0	0	0	0	0	0	0	0	0	0	0	0	0.00116698	0	0	0	0	0.390937	0.00399752	0.601415	0.00238361	0	0	0	0	0	0	0	0	0	0	0	0	0	0	0	0	0
0	0.000173671	0	0	6.51268e-05	0	0.000173671	0	0	0	0	0	0	0	0	0	0	0	0	0	0	0	4.34179e-05	0	0.000738104	0	4.34179e-05	0	0.000217089	0.0156521	0.00188868	0.979311	0.000781521	0	0	0	0	0	0	0	0	0	0	0	0.000369052	0	0	0	0	0
0	0	0	0	0	0	0	0	0	0	0	0	0	0	0	0	0	0	0	0	0	0	0	0	0.00119503	0	0	0	0	0.979021	0.000318674	0.0194657	0	0	0	0	0	0	0	0	0	0	0	0	0	0	0	0	0	0
0	0	0	0	0	0	0	0	0	0	0	0	0.000486492	0	0	0	0	0	0	0	0	0	0	0	0.000454059	0	0	0	0	0.987351	0.000924334	0.00883793	0.00194597	0	0	0	0	0	0	0	0	0	0	0	0	0	0	0	0	0
0	0	0	0	0	0	0	0	0	0	0	0	0	0	0	0	0	0	0	0	0	0	0	0	0.000539792	0	0	0	0	0.0098422	7.19722e-05	0.989546	0	0	0	0	0	0	0	0	0	0	0	0	0	0	0	0	0	0
7.82748e-05	0	0	0	0.000430512	0	0	0	0	0	0	0	0	0.000136981	0	0	0	0	0	0	0	0	0.00264178	0	0.00136981	0	0	0	0.000117412	0.945951	0.00115455	0.0427968	0.00473563	0	0	0	0	0	0	0	0	0.000371805	0	0	5.87061e-05	0	0	0	0	0
0	0	0	0	0	0	0	0	0	0	0	0	0	0	0	0	0	0	0	0	0	0	0	0	0.0010811	0	0	0	0	0.88099	0.00311924	0.0752517	0.0393981	0	0	0	0	0	0	0	0	0	0	0	0	0	0	0	0	0
0	0.000240114	0	0	3.69406e-05	0	0.000221643	0	0	0	0	0	0	0	0	0	0	0	0	0	0	3.69406e-05	0	0	0.000683401	0	0	0	0.000424817	0.965627	0.00700024	0.0210746	0.00398958	0	0	0	0	0	0	0	0	0	0	0	0	0	0	0	0	0
0	0.000123084	0	0	0	0	0.000348739	0	0	0	0	0	0	0	0	0	0	0	0	0	0	0	0	0	0.0300121	0	0	0	0.000615422	0.934232	0.00650296	0.0129034	0.010216	0	0	0	0	0	0	0	0	0	0	0	0	0	0	0	0	0
0	0	0	0	0	0	0	0	0	0	0	0	0	0	0	0	0	0	0	0	0	0	0	0	0.00321413	0	0	0	7.69853e-05	0.720909	0.00130875	0.264868	0.00881481	0	0	0	0	0	0	0	0	0	0	0	0	0	0	0	0	0
0	0.00208361	0	3.82314e-05	7.64628e-05	0	0.00672873	0	0.000286736	0	0	0	0	0	9.55785e-05	0	0	0.000229388	0	0	0	0	0	0	0.00667138	0	0	3.82314e-05	0	0.230899	0.00200715	0.747959	0.000286736	0	3.82314e-05	0	0	0	0	0	0	0	0	0	7.64628e-05	0	0	0	0	0
0	0	0	0	0.000206313	0	0	0	0	0	0	0	0	0.000103157	0	0	0	0	0	0	0	0	0.000584554	0	0.00099718	6.87711e-05	0	0	0	0.292724	0	0.700399	0	6.87711e-05	0	0	0	0	0	0	0	0	0	0	0	0	0	0	0	0
0	0.000202733	0	0.00166241	0	0	0	0	0	0	0	0	0	0	0	0	6.08199e-05	0.00012164	0	0	0	0	0	0	6.08199e-05	6.08199e-05	0	0	0	0.963103	0.000932571	0.0113733	0	0	0	4.05466e-05	0	0	0	0	0	0	0	0	0	0	0	0	0	0
0	0.000239124	0	0	7.35767e-05	0	5.51826e-05	0	0	0	0	0	0	0	3.67884e-05	0	0	0	0	0	0	0	0	0	0.0293019	3.67884e-05	0	0	0	0.107974	0.000643797	0.8559	0.00206015	0	0	0	0	0	0	0	0	0	0	0	0.000183942	5.51826e-05	0	0	0	3.67884e-05
0	0.000134859	0	0	0	0	0	0	0	0	0	0	4.49529e-05	0	0	0	4.49529e-05	0	0	0	0	0	0	0	0.00213526	4.49529e-05	0	0	0	0.919624	0.00123621	0.0766222	0	0	0	4.49529e-05	0	0	0	0	0	0	0	0	0	0	0	0	0	0
0	0.00044671	0	0	0.0160409	0	4.061e-05	0	0	0	0	0	0	0	0	0	0	4.061e-05	0	0	0	0	0	0	0.00190867	0.00012183	0	0	0	0.71372	0.00337063	0.252899	0.000609149	0	8.12199e-05	0	0	0	0	0	0	0	0	0	8.12199e-05	6.09149e-05	0	0	0	0
0	0.00227835	0	0	0	0	0.000130191	0	0	0	0	0	4.33971e-05	0	8.67943e-05	0	0	0	0	0	0	0	0	0	0.00538124	0	0	0	0	0.74285	0.00101983	0.247754	0	0	0	0	0	0	0	0	0	0	0	0	0.000216986	4.33971e-05	0	0	0	4.33971e-05
0	0.000360544	0	0	6.36254e-05	0	0.0055142	0	0	0	0	0	0	0	0.000127251	0	0.000381752	0	0	0	0	0	0	0	0.00394477	4.24169e-05	0	0	0	0.911942	0.000742296	0.0741024	0	0	0	0.000445378	0	0	0	0	0	0	0	0	0.000381752	0	0	0	0	6.36254e-05
0	0.00519418	0	0	4.80943e-05	0	0	0	0	0	0	0	0	7.21414e-05	4.80943e-05	0	0	0	0	0	0	0	4.80943e-05	0	0.0450162	4.80943e-05	0	0	0	0.805964	0.00050499	0.138463	0	0	4.80943e-05	0	0	0	0	0	0	0	0	0	0.00084165	0	0	0	0	0
0	0.00149131	4.32264e-05	0	0.000929368	0	6.48396e-05	0.000129679	0.00378231	0	0	0	6.48396e-05	0	8.64528e-05	0	0.000302585	0.00330682	0	0	4.32264e-05	0	4.32264e-05	0	0.0288752	0	0	0	0	0.145846	0.00118873	0.809307	0	0	6.48396e-05	4.32264e-05	0	0	0	0	0	0	0	0	0	0.000108066	0	0	0	0
0	0.00388753	0	0	0	0	0.000319523	0	0	0	0	0	0	0	0	0	0	0.000266269	0	0	0	0	0	0	0.00324848	0	0	0	0	0.944723	0.000585792	0.0449728	0.000266269	0	0	0	0	0	0	0	0	0	0	0	0	0.000958569	0	0	0	0
0	0.000856235	5.5241e-05	0	0.000276205	0.000193343	0.0165447	0	0	0	0	0.000386687	0.000276205	0	0.00301063	0.00428118	0.000828615	0	0	0	0.00676702	0	0.000165723	0.000635271	0.0343599	0.00234774	0	0	0	0.60116	0.000745753	0.137191	0.00265157	0	0.0141693	0.0212125	0	0	0	0.00171247	0.000303825	0.000497169	0	0	0.0357685	5.5241e-05	0.000441928	0	0.00339732	0.0192515
0	0.000679763	0	0.000101965	0	0	0.0961016	0	0	0	0	0	0	0	5.09823e-05	0	0	0	3.39882e-05	0	0	0	0	0	0.0139521	0	0	0.000526817	0.00484331	0.0450003	0.775508	0.0582387	0.00380668	0	0	0	3.39882e-05	0	0	0	0	0	0	0	0	0	0	0	0	0
0	0.000247141	0	0	0	0	0.000131809	0	0	0	0	0	0	0	0	0	0	0	0	0	0	0	0	0	0.000461331	0	0	0	0.000444855	0.973787	0.00721653	0.0173658	0.000131809	0	0	0	0	0	0	0	0	0	0	0	0	0	0	0	0	0
0	0.000207443	0	0	0	0	0.000539352	0	0	0	0	0	0	0.000228187	0	0	0	0	0	0	0	0	0.000165954	0	0.00464672	0	0	0	0.000269676	0.93032	0.00958387	0.019956	0.033751	0	0	0	0	0	0	0	0	0	0	0	0	0	0	0	0	0
0	0.000114456	0	0	0	0	0.000130807	3.27016e-05	3.27016e-05	0	0	0	4.90525e-05	0.000147157	0	0	0	0	0	0	0	0	0	0	0.000572279	0	0	0	0.000163508	0.959761	0.00678559	0.031786	0.000212561	0	0	0	0	0	0	0	0	0	0	0	0	0	0	0	0	0
0	0.000252354	0	0	0	0	0.00029967	0	0	0	0	0	0	0	0	0	0	0	0	0	0	0	0	0	0.00102519	0	0	0	0.000410075	0.97008	0.0111982	0.0159456	0.000457392	0	0	0	0	0	0	0	0	0	0	0	0	0	0	0	0	0
0	0.00014646	0	0	0	0	0.00021969	0	0	0	0	0	0	0	0	0	0	0	0	0	0	0	0	0	0.000629778	0	0	0	0.000278274	0.955857	0.00426199	0.0383432	7.323e-05	0	0	0	0	0	0	0	0	0	0	0	0	0	0	0	0	0
0	3.29739e-05	0	0	0	0	3.29739e-05	0	0	0	0	0	0	0	4.94609e-05	0	4.94609e-05	9.89218e-05	0	0	0	3.29739e-05	0	0	0.00184654	0	0.000346226	0	0	0.85536	0.000675965	0.0735813	0.0187457	0	0	0	0	0	0	0.000197844	0	0	0	0	0.000610017	0.0384476	0	0	0	0
0	0	0	0	0	0	0	0	0.000679105	0	0	0	0	0	0.000321681	0	0	0.000107227	0	0	0	0	0.000125098	8.93559e-05	0.000178712	0	0.00107227	0	8.93559e-05	0.683662	0.000589749	0.0761491	0.00452141	0	0	0	0	0	0	0	0	0	0	0	0	0.200729	0	0	0	0
0	0.000878716	0	0	0	6.27654e-05	0.00259431	6.27654e-05	0	0	0	4.18436e-05	0	0	0	0.000146453	0	4.18436e-05	0	0	0.000648576	0	4.18436e-05	0.000209218	0.00330565	0.000167375	0.000313827	0	0	0.856225	0.000878716	0.0874532	0.0289767	0	0.000439358	0.00127623	0.000376593	0	0	0	6.27654e-05	4.18436e-05	4.18436e-05	0.000251062	0.000648576	0.00236417	6.27654e-05	0	0	0
0	0	0	0	0	0	0	0	0	0	0	0	0	0	0	0	0	0	0	0	0	0	0	0	0	0	0	0	0	0.192503	0	0.806648	0	0	0	0	0	0	0	0	0	0	0	0	0	0	0	0	0	0
0	6.60604e-05	0	0	0	0	0.00217999	0	0	0	0	0	0	0	4.40403e-05	0	0	0	0	0	0	4.40403e-05	4.40403e-05	0	0.00702442	0	0.000220201	0	0	0.948165	0.000418382	0.0293969	0.00825755	0	0	0	0	0	0	0	0	0	0	0	8.80805e-05	0.003281	0	0	0	0
0	0.00428778	0	0	0.000160792	0	0	0	0	0	0	0	0	0	8.93288e-05	0	0	5.35973e-05	0	0	0	0	0	0	0	0	0.000214389	7.1463e-05	7.1463e-05	0.101263	0.0313544	0.829579	0.00880782	0	0	0	0	0	0	0	0	0	0	0	0.00012506	0.0175978	0	0	0	0
0	7.64146e-05	0	0	0	0	3.82073e-05	0	0	0	0	0	0	0	0	0	0	0.000133726	0	0	0	0	0	3.82073e-05	0.00332404	0	0.000439384	0	0	0.0540442	0.00588393	0.853609	0.00508157	0	0	0	0	0	0	0	0	0	0	0	0	0.0724029	0	0	0	0
0	3.88538e-05	0	0	0	0	0.00429335	0	0	0	0	0	0	0	0	0	0	0.000155415	0	0	0	0	0	0	0.00559495	0	0.00118504	0	7.77076e-05	0.681302	0.00495386	0.0999709	0.0279942	0	0	0	0	0	0	0	0	0	0	0	0	0.161768	0	0	0	0
0	9.58846e-05	0	0	0	0	3.83539e-05	0	0	0	0	0	0	0	0	0	0	0.000153415	0	0	0	0	9.58846e-05	0	0.000153415	0	0.00132321	0	3.83539e-05	0.145802	0.00118897	0.7125	0.00671192	0	0	0	0	0	0	0	0	0	0	0	3.83539e-05	0.0975338	0	0	0	0
0	0.000882893	0	0	0	0	0	0	0	0	0	0	0	0	0	0	0	0	0	0	0	0	0	0	0.00151858	0	0.000229552	0	0.000264868	0.910881	0.00593304	0.0693954	0.00450275	0	0	0	0	0	0	0	0	0	0	0	0.000388473	0.00489123	0	0	0	0
0	0	0	0	0	0	0	0	0	0	0	0	0	3.70069e-05	0	0	3.70069e-05	0.000129524	0	0	0	0	0	0	0.000832655	3.70069e-05	0.000166531	0	0.000555103	0.0811006	0.0021279	0.88909	0.00727185	0	0	0	0	0	0	0	0	0	0	0	0	0.00227592	0	0	0	0
0.000318372	0.0470742	0	0	0.0231715	0	0.0280067	2.48728e-05	0.000452685	0	0	1.98982e-05	0	1.98982e-05	0.0593315	0.0405924	0.000149237	2.48728e-05	0	1.49237e-05	0.0042433	1.49237e-05	0.0008407	0.000149237	0.202962	0.0224203	0	9.94911e-06	0	0.0016217	0.00010944	0.0201022	0.000194008	0	0	0.00039299	0	0	7.46183e-05	0.031479	0	0.00613363	2.98473e-05	0.000159186	0.135407	0	0	0	0	0.000198982
0	0.00117255	0	0	0	0	0	0	9.38042e-05	0	0	0	0	0	0	0	9.38042e-05	0.000140706	0	0	0	0	0	0	0.00884105	0	0	0	7.03532e-05	0.772947	0.00260307	0.137587	0.0650767	0	4.69021e-05	0	0	0	0	0	0	4.69021e-05	0	0	0	0	0	0	0	0
0.00041997	0	0.00104992	0	0.00330726	0	0.000367473	0.000209985	0.00110242	0.00356974	0.000997428	0.000262481	0	0.00761195	0.00178487	0	0	0	0.000209985	0.00493464	0.000104992	0.00372723	0.00650953	0.000944931	0	0	0	0	0	0.912436	0.00251982	0.000892435	0	0.000524962	0	0	0	0	0	0	0	0.00362224	0.000997428	0.000104992	0.0154339	0	0	0	0	0
0	0.000240676	0.000157365	0	0.000277703	0	0.000518379	0.00112933	1.85135e-05	0.000120338	2.77703e-05	1.85135e-05	0.000231419	0	0.000435068	0	0.000194392	0.000518379	0	0.000379528	0	1.85135e-05	0.000240676	0	0.00437845	0.000120338	0.00207352	3.70271e-05	5.55406e-05	0.865805	0.000907164	0.010886	0.0607707	0	0	4.62839e-05	0	0	0.00220311	0	0	6.47974e-05	4.62839e-05	6.47974e-05	0.00561886	0.00100899	0	1.85135e-05	0	1.85135e-05
0	0.00123006	0	0	0	0	3.51444e-05	0	0	0	0	0	8.78611e-05	0	0	0	0.000123006	8.78611e-05	0	0	0	0	0	0	0.00249526	8.78611e-05	0.000105433	0	0.000720461	0.903546	0.00892669	0.0695333	0.00330358	0	0	0	0	0	0	0	0	0	0	0	7.02889e-05	0.00497294	0	0	0	0
0	0.000167907	3.73127e-05	0	0	0	0.000242533	7.46255e-05	0	3.73127e-05	0	0	9.32818e-05	0	0	0	0.000354471	0.000429096	0	0.000111938	0	0	0	0	0.000690286	0.000130595	0.013955	0	0	0.920225	0.023619	0.0044029	0	0	0	0	0	0	0	0	0	0	0	0	0.00156713	0.00110073	0	0	0	0
0	3.1353e-05	1.56765e-05	0	0	0	0.000339658	1.0451e-05	0	0	0	1.0451e-05	2.61275e-05	0	1.0451e-05	0	5.22551e-05	0.000114961	0	3.65785e-05	0	0	0	3.1353e-05	0.000522551	5.22551e-05	0.00179757	0	0	0.00125412	0	0.982939	0	0	0	0	0	0	1.0451e-05	0	0	0	0	2.61275e-05	1.0451e-05	0.000344883	0	0	0	0
0	7.33622e-05	0	0	0	0	3.66811e-05	0	0	0	0	0	0.000110043	0.000128384	0	0	0.000110043	0.000311789	0	0	0	0	0	0	0.00625413	0.000146724	0.000165065	0	0.000733622	0.0752329	0.0073729	0.884968	0.00350304	0	0	0	0	0	0	0	0	0	0	0	0.000110043	0.0156628	0	0	0	0
0	0.00525497	0	0	0.000196816	0	7.87262e-05	0	0	0	0	0	0.000137771	0	0.000137771	0	0.000177134	0.000295223	0	0	0	0	0	0	0.000688854	9.84078e-05	0.00025586	5.90447e-05	0.00062981	0.795981	0.0381035	0.0547147	0.00769549	0	0	3.93631e-05	0	0	0	0	0	0	0	0	0.000236179	0.0796906	0	0	0	0
0	0.000151381	0	0	0	0	8.65033e-05	4.32517e-05	0	0	0	0	0.000237884	0	0	0	0.000173007	0.00051902	0	0	0	0	0	0	0.00127592	0.000129755	0.000865033	0	0.000605523	0.674791	0.00112454	0.113471	0.00434679	0	0	0	0	0	0	0	0	0	0	0	0	0.158669	0	0	0	0
0	8.32743e-05	0	0	0	0	0.00372653	0	0	0	0	0	0.000166549	0	0	0	0.000187367	0.000562102	0	0	0	0	0	0	0.00674522	0.000124912	0.000541283	0	0.000499646	0.875526	0.00422617	0.0616022	0.0175917	0	0	0	0	0	0	0	0	0	0	0	0	0.0220469	0	0	0	0
0	0.000190022	0	0	3.45495e-05	0	0.00236664	0	0	0	0	0	3.45495e-05	5.18242e-05	0.000138198	0	6.90989e-05	0.000172747	0	0	0	0	0	0	0.00770453	8.63737e-05	0.000103648	0	0.000276396	0.96089	0.000224572	0.0148563	0.00198659	3.45495e-05	0	0	0	0	0	0	0	3.45495e-05	0	0	0.00103648	0.00668532	0	0	0	0
0	0.000634208	0	0	0	0	0.00234169	0.000113832	0	0	0	0	6.5047e-05	0	4.87852e-05	0.000146356	0.000113832	0.000292711	0	0	0.000455329	0	3.25235e-05	0.000130094	0.0045045	0.00027645	0.000113832	0	0.000455329	0.917016	0.000715517	0.0481185	0.011367	0	0.000439067	0.00123589	0.000260188	0	0	4.87852e-05	0	0	0	0.000260188	0.000552899	0.00121963	0	0	0	0
0.00130704	0	0.000115327	0.0139353	0.0100142	0	0.00138392	0.000153769	0.555991	9.61058e-05	5.76635e-05	0.000211433	0.000153769	0.0760581	0.00547803	0.000384423	0	0	7.68846e-05	0.000230654	0.000134548	0.000518971	0.0226233	0	0	0	0	0.00620843	0	0.000115327	0.173471	0	0	0.00616999	0	0.00309461	0	9.61058e-05	0	0	0.00261408	0.00849575	0.0103794	0.000557414	0.0756353	0	0	7.68846e-05	0	0
0.000529942	0	0.000189265	0.0177152	0.011848	0	0.00102203	0	0.594405	7.5706e-05	0.000189265	0.000416383	0	0.0685517	0.00685139	0	0	0	0.000151412	0.000340677	0	0.000605648	0.0273677	0	0	0	0	0.00662427	0	7.5706e-05	0.151677	0	0	0.00458021	0	0.00132485	7.5706e-05	0	0	0	0.00234688	0.0101825	0.00984177	0.000643501	0.054319	0	0	0	0	0
0	0.00108876	0	0	0	0	0.000435502	0	0	0	0	0	0	0	0	0	0	0	0	0	0	0	0	0	0.00135006	0	0	0	0.00187266	0.287127	0.0161136	0.648572	0.0427445	0	0	0	0	0	0	0	0	0	0	0	0	0	0	0	0	0
0	0.000545829	0	0	0	0	0.000242591	0	0	0	0	0	0	0.000161727	0	0	0	0	0	0	0	0	0.000222375	4.04318e-05	0.00107144	0	0	0	0.00125339	0.0572514	0.0145959	0.498888	0.424554	0	0	0	0	0	0	0	0	0	0	0	0.000505398	0	0	0	0	0
0	0.00158597	0	0	0	0	3.91596e-05	0	0	0	0	0	0	0	0	0	0	0	0	0	0	0	0	0	0.00342647	0	0	0	0	0.00391596	0	0.990719	0	0	0	3.91596e-05	0	0	0	0	0	0	0	0	0	0	0	0	0	0
0	8.38504e-05	0	0	0.000628878	0	4.19252e-05	4.19252e-05	0	0	0	0	0	0.000104813	8.38504e-05	0	0.000104813	0.000356364	0.000293476	0	0	0.000754654	8.38504e-05	0	0.000125776	0	0	0	4.19252e-05	0.978094	0	0.00528258	0.0105232	0	0	0	0	0	0	0	0	0.000712728	0	0	0.000985242	0	0	0	0	0
0	7.71962e-05	0	0	5.14642e-05	0	0	5.14642e-05	0	0	0	0	0	0.000180125	0	0	5.14642e-05	0	0	0	0	7.71962e-05	0	0	0.000360249	0	0	0	0	0.0315475	7.71962e-05	0.965751	0	0	0	0	0	0	0	0	0	5.14642e-05	0	0	0.000257321	7.71962e-05	0	0	0	0
0	0	0	0	8.90571e-05	0	0	0	0	0	0	0	0	0.000178114	0.000178114	0	0	0	4.45286e-05	0	0	4.45286e-05	0	0	6.67928e-05	0	0	0	0	0.971702	0.0217522	0.00396304	0	0	0	0	0	0	0	0	0	0	0	0	0.000423021	0	0	0	0	0
0	4.83349e-05	0	0	7.25023e-05	0	0	0	0	0	0	0	0	0.00137754	0	0	0	0	4.83349e-05	0	0	9.66697e-05	0	0	0.000628353	0	0	0	0	0.0074194	0	0.988569	2.41674e-05	0	0	0	0	0	0	0	0	0	0	0	0	4.83349e-05	0	0	0	0
0	0	0.000526676	0.00984884	0.00737347	0	0.000474009	0.000526676	0.214937	0.000105335	0.000526676	0.000105335	0.000368673	0.0154316	0.00100068	0	0	0	0	0.000948017	0.000105335	0.00021067	0.00310739	0	0	0	0	0.000421341	0	0.000790014	0.719229	0	0	0.000632011	0	0	0.000158003	0	0	0	0	0.00110602	0.000316006	0.000105335	0.00363407	0	0	0	0	0
0	0	0	0	0	0	4.59158e-05	6.88737e-05	0	0	0	0	0	0.000160705	0	0	0	0	0	0	0	6.88737e-05	4.59158e-05	0	0.000344368	0	0	0	4.59158e-05	0.986593	6.88737e-05	0.00996373	0	0	0	0	0	0	0	0	0	0	0	0	4.59158e-05	0.000390284	0	0	0	0
0	7.08855e-05	0	0	0.000141771	0	3.54428e-05	0	0	0	0	0	3.54428e-05	0.000496199	0	0	0	3.54428e-05	8.86069e-05	0	0	5.31642e-05	0	0	8.86069e-05	0	0	0	0	0.991919	0.00012405	0.00577717	0	0	0	0	0	0	5.31642e-05	0	0	3.54428e-05	0	0	0	5.31642e-05	0	0	0	0
0	0	0	0	0	0	0	0	0	0	0	0	0	0.00016697	0	0	0	0	0	0	0	3.71044e-05	0	0	0.00016697	0	0	0	0	0.990501	0.00198508	0.00510185	0	0	0	0	0	0	0	0	0	0	0	0	0	0	0	0	0	0
0	0	0	0	4.50511e-05	0	0	0	0	0	0	0	0	0.00040546	0.000585665	0	0	0	0	0	0	0	0	0	0.000225256	0	0	0	0.000743344	0.822183	0.00225256	0.0134252	0.158715	0	0	0	0	0	0	0	0	0	0	0	9.01023e-05	0	0	0	0	0
0	0	0	0	0	0	0	0	0	0	0	0	0	0	2.61732e-05	0	0	7.85196e-05	0.000104693	0	0	7.85196e-05	5.23464e-05	0	0.000130866	0	0	0	0	0.00991965	0	0.986599	0	0	0	0.000706677	0	0	0	0	0	0.000104693	0	0	0	0	0	0	0	0
0	0.00028271	0	0	0	0	0.00028271	0	0	0	0	0	0	5.30082e-05	0	0	0	0	0	0	0	0	0	0	0.000848131	0	0	0	0.000530082	0.0485732	0.00335719	0.940807	0.00416998	0	0	0	0	0	0	0	0	0	0	0	0	0	0	0	0	0
0	0.00470719	0	5.55967e-05	3.70645e-05	0	0.000352113	0	0	0	0	0.000611564	0	0	0.00033358	0	0	0	0.000129726	0	0	0	0	0	0.372053	0	0	0	0.00350259	0.050834	0.543162	0.0156783	0.00207561	0	0	0	0.000129726	0	0	0	0	0.000222387	0	0	0.0005745	0	0	0	0	0
0	0	0	0	0	0	0	0	0	0	0	0	0.0107742	0	0	0	0	0	0	0	0	0	0.000461752	0	0.401262	0	0	0	0	0.580576	0.00246268	0.000461752	0	0	0	0	0	0	0	0	0	0	0.000615669	0	0.00123134	0	0	0	0	0
0	7.17399e-05	0	0	0	0	0	0	3.58699e-05	0	0	0	0	5.38049e-05	0	0	0	0	0	0	0	0	0	0	0.0163926	0	0	0	0	0.850925	0.00281579	0.107986	0.012124	0	0	0	0	0	0	0	0	0	0	0	7.17399e-05	0.000932618	0	0	0	0
0	0.00912262	0.000210817	0	0.000153321	0	0	0	7.66607e-05	0.000229982	0	0	0	5.74955e-05	5.74955e-05	0	0	0	0	0.000843267	0	0.000210817	0.000134156	0	0.0230174	0.000996589	0.000153321	0	0	0.095845	0.00130323	0.695887	0.160815	0	0	0	0	0	0	0	0	7.66607e-05	0.000114991	0	0.000172486	0.00389053	0	0.000421634	0	0
0	0	0	0	0	0	0	0	0	0	0	0	0	0	0	0	4.04768e-05	0.000101192	0	0	0	0	4.04768e-05	0	0.00135597	6.07152e-05	6.07152e-05	0	0.000688106	0.808929	0.00313695	0.152456	0.0142074	0	0	0	0	0	0	0	0	6.07152e-05	0	0	0	0.000910728	0	0	0	0
0	0	0	0	0.00124983	0	0	0	0	0	0	0	0.0146276	0	0	0	0	0	9.25797e-05	0	0	0	0.000370319	0	0.216035	0	0	0.00013887	0	0.76369	0.00148128	0.000555478	0	0	0	0	0	0	0	0	0	0.00013887	0.00013887	0	0.00148128	0	0	0	0	0
0	0.000798366	0	0	0	0	0	0	0	0	0	0	0	0	0	0	0	0	0	0	0	0	0	0	0.0012811	0	0	0	0.0001671	0.92306	0.0059599	0.0566283	0.00438173	0	0	0	0	0	0	0	0	0	0	0	0	0.0070739	0	0	0	0
0	0.000188932	3.77865e-05	0	0.000132253	0	0.00228608	3.77865e-05	0	0	0	0	0.000226719	0.000151146	0.000302292	0	0.000132253	0.000358971	0	0	0	0	3.77865e-05	0	0.00413762	0.000226719	0.000226719	9.44662e-05	0.000944662	0.654197	0.00273952	0.269059	0.0448148	0	0	0	0	0	0	0	0	3.77865e-05	0.000415651	0	0.00423208	0.00523343	0	0	0	0
0	0.00487032	0	0	0	0	0.00223718	0	0	0	0	0	0.000158384	3.95961e-05	0	0	5.93942e-05	0.000158384	0	0	0	0	0	0	0.010196	0.000118788	7.91922e-05	0	0.000653336	0.107286	0.00241536	0.776341	0.0879034	0	0	0	0	0	0	0	0	0	0	0	3.95961e-05	0.0030291	0	0	0	0
0	5.78135e-05	0	0	0	0	3.85423e-05	0	0	0	0	0	0	0	0	0	0.000134898	3.85423e-05	0	0	0	0	0	0	0.00888401	0.000115627	0	0	0.000346881	0.909368	0.00142607	0.0656376	0.00913453	0	0	0	0	0	0	0	0	0	0	0	0	0.00148388	0	0	0	0
0	0.000164422	0	0	0	0	0	0	0	0	0	0	0.000131538	0	0	0	0.00014798	0.00014798	0	0	0	0	3.28845e-05	0	0.009109	0.000131538	8.22112e-05	0	0.000772785	0.292803	0.000937207	0.655782	0.00420921	0	0	0	0	0	0	0	0	0	0	0	0	0.00200595	0	0	0	0
0	3.91719e-05	0	0	0	0	0	3.91719e-05	0	0	0	0	3.91719e-05	0	0	0	0	3.91719e-05	0	0	0	0	0	0	0.000254617	0	0.000332961	0	0	0.0865699	0.00164522	0.851303	0.00875492	0	0	0	0	0	0	0	0	0	0	0	0.000156688	0.0166089	0	0	0	0
0	0	0	0	0	0	0.00457392	0	0	0	0	0	0	0	0	0	0	0	0	0	0	0	0	0	0.00700811	0	0.000294458	0	0	0.0923421	0.00594806	0.853654	0.0227714	0	0	0	0	0	0	0	0	0	0	0	0	0.0115035	0	0	0	0
0	0.00056742	0	0	0	0	0	0	0.000309502	0	0	0	0	0	0.000103167	0	0	0.000103167	0	0	0	0	0	0	0.00330135	0	0	0	0	0.841071	0.00340452	0.128443	0.000670587	0	0	0	0	0	0	0	0	0	0	0	0.00954297	0.000103167	0	0	0	0
0	0.0334534	0	0	0.000447465	0	0	0	0.000234387	0	0	0	0	0	0	0	0	0.000255695	0	0	0	0	6.39236e-05	0	0.00268479	0	0	0	4.26158e-05	0.687009	0.0151286	0.229358	0	0	0	4.26158e-05	0	0	0	0	0	0	0	0	0	0	0	0	0	4.26158e-05
0	0.000768925	0	0	0	0	0	0	0	0	0	0	0	7.44121e-05	0	0	7.44121e-05	9.92162e-05	0	0	0	0	0	0	0.0061514	0	0	0	7.44121e-05	0.118291	0.000768925	0.871813	4.96081e-05	0	0	0	0	0	0	0	0	0	0	0	0	0	0	0	0	0
0	0	0	0.0107496	0.000629244	0	0	0	0.42023	0	0	7.86555e-05	0	0.000393278	0.000157311	0	0	0	0	0	0	0	0.00165177	0	0	0	0	0.00330353	0	0.000262185	0.148344	0	0	7.86555e-05	0	0	0	0	0	0	0	0.00188773	0.00500773	0	0.400619	0	0	0	0	0
0	0.0104947	0	0	4.23173e-05	0	0.00078287	0	0.000275062	0	0	0	0	0	4.23173e-05	0	4.23173e-05	0.000296221	0	0	4.23173e-05	0	0	0	0.00846346	0	0	0	0	0.816131	0.00554357	0.1512	0.00201007	0	8.46346e-05	0	0	0	0	0	0	0	0	0	0.000105793	0	0	0	0	8.46346e-05
5.36812e-05	0.00233513	0	0	0.000241565	0.000214725	0.011622	8.05218e-05	0.00177148	0	0	0.000187884	0	0	0.00348928	0.00236197	0.000993102	0.0019862	0	0	0.00421397	0	0.000483131	0.00045629	0.0358322	0.00169096	0	5.36812e-05	8.05218e-05	0.190488	0.000751537	0.565558	0.00458974	0	0.0118367	0.0181174	0.000214725	0	0	0.00088574	0.000241565	0.000536812	0	0	0.0223582	0	0.000348928	0	0.00214725	0.012293
0	0.00105743	0	0.0015997	0	0	0	0	0.000189794	0	0	0	0	5.4227e-05	0	0	0.000135567	0.00054227	0	0	0	0	5.4227e-05	0	0.00216908	0	0	0	0.000108454	0.886205	0.00479909	0.0309365	0.00303671	0	0	0	0	0	0	0	0	0	0	0	0	0	0	0	0	0
0	0.000619591	0	0	0	0	0	0	0.000290433	0	0	0	0	0	0	0	3.87244e-05	0.000329158	0	0	0	0	0	0	0.0124499	0	0	0	0	0.0376014	0.000271071	0.942204	0.000658315	0	0	0	0	0	0	0	0	0	0	0	0	0	0	0	0	3.87244e-05
0	0.000529088	0	0	0	0	4.60077e-05	0	0.000138023	0	0	0	0	0	0	0	0	0.000138023	0	0	0	0	0	0	0.00253042	0	0	0	0	0.910285	0.00259943	0.0821697	0	0	0	0	0	0	0	0	0	0	0	0	0	0	0	0	0	0
0	0.00118287	0	0	0.00760981	0	0	0	0.00021686	0	0	0	0	9.85727e-05	9.85727e-05	0	0	0.000571721	0	0	0	0	0	0	0.00291775	3.94291e-05	0	0	0	0.328129	0.00185317	0.634059	0.00319375	0	0	3.94291e-05	0	0	0	0	0	0	0	0	9.85727e-05	0	0	0	0	0
0	0.000510004	0	0	0.000882699	0	0.00351118	0	0.000215771	0	0	0	0	0	0.00100039	0	0.000294233	0.000117693	0	0	0	0	0.000156924	0	0.00306002	0	0	0	3.92311e-05	0.910769	0.00358964	0.0686151	0	0	0	0.000156924	0	0	0	0	0	3.92311e-05	0	0	0.00392311	0	0	0	0	0
0	0.000288906	0	0	0	0	9.6302e-05	0	0	0	0	0	0.000115562	0	0	0	0.000346687	0.000250385	0	0	0	0	0	0	0.0049114	0.000173344	0.000250385	0	0.00117488	0.545898	0.00188752	0.29844	0.126252	0	0	0	0	0	0	0	0	0	0	0	0	0.00354391	0	0	0	0
0	0.000161458	0	0	0	0	7.17592e-05	0	0	0	0	0	0.0013096	0	0	0	0.000143518	0.000125579	0	0	0	0	3.58796e-05	0	0.00428761	0.000161458	0.000143518	0	0.000574073	0.849306	0.00089699	0.0980769	0.0368125	0	0	0	0	0	0	0	0	0	0	0	0.000107639	0.00242187	0	0	0	0
0	7.28093e-05	0	0	3.64047e-05	0	0.000163821	0	0	0	0	0	5.4607e-05	0	0	0	0.00023663	0.000436856	0	0	0	0	0	0	0.00364047	0.000145619	0.000273035	0	0.000345844	0.874094	0.000400451	0.0665477	0.014398	0	0	0.000109214	0	0	0	0.000109214	0	0	0	0	0.000436856	0.0224435	0	0	0	0
0	0	0	0.0114223	0.00114223	0	0	0	0.40668	0	0	0	0	0.000319825	0.000228446	0	0	0	0	0	0	0	0.00260429	0	0	0	0	0.0029698	0	0.000182757	0.0750217	0	0	0	0	0	0	0	0	0	0	0.00191895	0.00333531	0	0.413625	0	0	0	0	0
0	0	0	0	3.56856e-05	0	0.000107057	0	0.000785083	0	0	0	0.000214114	0	7.13712e-05	0	0.0001249	0.000285485	0	0	0	0	7.13712e-05	0	0.0033366	0.000160585	0.000303328	8.9214e-05	0.000356856	0.893371	0.000481756	0.0459452	0.00123115	0	0	0	0	0	0	0	0	3.56856e-05	0	0	0.00269426	0.0247301	0	0	0	0
0	0.000128285	0	0	0	0	4.8107e-05	0	0	0	0	0	0.00011225	6.41427e-05	0	0	9.6214e-05	0.000320713	0	0	0	0	8.01783e-05	0	0.00059332	0.000128285	0.000128285	0	0.000625391	0.148234	0.00226103	0.826991	0.0124437	0	0	0	0	0	0	0	0	0	0	0	0	0.00214878	0	0	0	0
0	6.19988e-05	0	0	0	0	6.19988e-05	0	0	0	0	0	6.19988e-05	4.13326e-05	0	0	0.000268662	0.000351327	0	0	0	0	0	0	0.00650988	0.00016533	0.000144664	0	0.000454658	0.876085	0.0020253	0.0921923	0.0124204	0	0	0	0	0	0	0	0	0	0	0	0	0.00289328	0	0	0	0
0	7.34682e-05	0	0.000146936	0	0	0	0	0.00311015	0	0	0	4.89788e-05	0	0	0	0.000244894	0.000122447	0	0	0	4.89788e-05	7.34682e-05	0	0.00217956	4.89788e-05	4.89788e-05	0	0.000783661	0.882402	0.00269383	0.0258853	0.0431503	0	0	0	0	0	0	0	0	0	0	0	0.000269383	0.00952638	0	0	0	0
0	0.00120678	0	0	0.000134087	0	0.000871567	0.000648088	0	0	0	0	0.000201131	0	0.000357566	0.000111739	0.00189957	0.00645853	0	0	0.000804523	0	0.000156435	0	0.00683845	0.00239122	0.000201131	0	0.00817932	0.0504615	0.000715132	0.804613	0.00339688	0	0	0	4.46957e-05	0	0.00243592	0	0	8.93915e-05	0.000223479	0	0.00272644	0.0918944	0	0	0	0
0	0.0112491	0	0	0	0	0.000989599	0	0	0	0	0	8.07836e-05	0	0	0	0.000161567	0.00010098	0	0	0	0	0	0	0.00672523	0.000121175	0.000141371	0	0.000727052	0.904635	0.00105019	0.0232859	0.0442088	0	0	0	0	0	0	0	0	0	0	0	0	0.00240331	0	0	0	0
0	0.000106779	0	0	0	0	0.00519656	3.55929e-05	3.55929e-05	0	0	0	0.000106779	0	0	0	7.11858e-05	0.000533893	0	0	0	0	0	0	0.00110338	0.000160168	0.000177964	0	0.000587283	0.203485	0.000462708	0.695663	0.0407895	0	0	0	0	0	0	0	0	0	0	0	0	0.0449538	0	0	0	0
0.00291834	0	0.000547188	0.0695451	0.0677471	0	0.00250143	0.00323102	0.0512012	0.000442962	0.000990151	0.00182396	0.000911981	0.120877	0.0214967	0.000208453	0	0.000286623	0.00132889	0.00200636	0.00234509	0.00323102	0.0796811	0	0	0	0	0.00250143	0	0.000599302	0.274975	0	0	0.0124029	0	0.00122466	0.000234509	5.21132e-05	0	0	0.000208453	0.0243369	0.00239721	0.00185002	0.14649	0	0	0	0	0
0.000154947	0.00258244	0	0	0.0177672	0	7.74733e-05	0	0	0	0	0	5.16489e-05	0	0.00945175	0.000103298	0	0.000361542	0	0	0.000103298	0	0	0	0.0384526	0.000955504	0	0	0	0.40157	0.00142034	0.45952	0.0125507	0	0	0.000103298	0	0	0	0.000335718	0	0.000284069	5.16489e-05	0.00108463	0.0143326	5.16489e-05	0	0	0	0
0	0.00181598	0	0	4.84262e-05	0	0.000290557	0	0	0	0	0	0	0	0.000121065	0	0.00104116	0	0	0	0	0	0.000217918	0	0.00624697	9.68523e-05	0	0	0	0.833995	0.0326392	0.0852058	0.00104116	0	0	4.84262e-05	0	0	0	0	0	0	0	0	0.00263923	9.68523e-05	0	0	0	0
0	0	0	0	0	0	3.29554e-05	0	0	0	0	0	0	0	0	0	0	0	0	0	0	0	0	0	0.00926048	0	0.000131822	0	0	0.918748	0.00126878	0.0552828	0.00543765	0	0	0	0	0	0	0	0	0	0	0	3.29554e-05	0.0022904	0	0	0	0
8.85182e-05	0.05963	2.08278e-05	0	7.81043e-05	1.04139e-05	0.195183	0.000416556	1.04139e-05	4.68626e-05	4.16556e-05	0	0	0.000109346	0.000130174	5.20695e-05	0	0.000130174	0	0.000244727	0.000145795	0	0.000145795	0	0.648765	0.000551937	0	3.12417e-05	0	0.00023952	1.04139e-05	0.0710645	0	0	0	0.000411349	1.04139e-05	1.04139e-05	0.000124967	1.56209e-05	0	2.08278e-05	4.16556e-05	3.12417e-05	0.000817491	0	0	4.68626e-05	1.04139e-05	9.37251e-05
0.00290011	0	0.00037594	0.0715897	0.0794307	0	0.00263158	0.00273899	0.0489259	0.000214823	0.00134264	0.00134264	0.000966702	0.122825	0.0236842	0.000161117	0	0.000322234	0.00161117	0.00177229	0.00241676	0.0038131	0.0887755	0	0	0	0	0.0028464	0	0.000805585	0.289098	0	0	0.00875403	0	0.000698174	0.000268528	0	0	0	0.000214823	0.0293233	0.00139635	0.00204082	0.114393	0	0	0.000107411	0	0
0	0.00499878	0.000243447	0	0.000227217	0	0	3.24596e-05	3.24596e-05	9.73789e-05	0	0	0	3.24596e-05	0	0	8.11491e-05	0	0	0.000714112	0	0.000162298	0.000275907	0	0.0175282	0.000389516	0.000243447	0	0	0.844957	0.000697882	0.0859693	0.0344234	0	0	0	0	0	0	0	0	9.73789e-05	8.11491e-05	0	0.000535584	0.00331088	0	0.000308366	0	0
0	7.95545e-05	0	0	0	0	0	0	0	0	0	0	0	0	0	0	0	0	0	0	0	0	0	0	0.0130668	0	3.97772e-05	0	0	0.850975	0.00310263	0.106523	0.025358	0	0	0	0	0	0	0	0	0	0	0	0	0.000656325	0	0	0	0
0	0.000130804	0	0	0.000174406	0	0	0	0	0	0	0	0	0.000109004	4.36015e-05	0	0	0	0	0	0	0	0.000152605	0	0.00124264	0	0.000109004	0	0	0.847002	0.00174406	0.11271	0.00913451	0	0	0	0	0	0	0	0	0.000174406	0	0	0.000218007	0.000610421	0	0	0	0
0	0.000118175	0	0	3.93918e-05	0	0.00279682	0	0	0	0	0	0	0	7.87836e-05	0	0	0	0	0	0	5.90877e-05	5.90877e-05	0	0.00340739	0	7.87836e-05	7.87836e-05	0	0.121721	0.00378161	0.72989	0.129461	0	0	0	0	0	0	0	0	7.87836e-05	0.000354526	0	0.00366344	0.00157567	0	0	0	0
0	0.00590992	0	0	0	0	0.00274514	0	0	0	0	0	0	0	0	0	0	0	0	0	0	0	0	0	0.0115051	0	5.24549e-05	0	0	0.400143	0.00416142	0.148272	0.411893	0	0	0	0	0	0	0	0	0	0	0	0	0.00361939	0	0	0	0
0	5.36097e-05	0	0	0	0	0.00393138	0	0	0	0	0	0	0	0	0	0	8.93495e-05	0	0	0	0	0	0	0.000268049	0	0.000125089	3.57398e-05	0	0.858631	0.00101858	0.0983381	0.034203	0	0	0	0	0	0	0	0	0	0	0	0	0.00268049	0	0	0	0
0	0.0127202	0	0	0	0	0.00118411	0	5.38232e-05	0	0	0	0	0	3.58822e-05	0	0	0	0	0	0	3.58822e-05	3.58822e-05	0	0.00687143	0	0	0	0	0.924827	0.0013097	0.0359001	0.015232	0	0	0	0	0	0	0	0	0	0	0	8.97054e-05	0.000538232	0	0	0	0
0	6.40547e-05	0	0	0	0	0	0	0	0	0	0	0	0	0	0	0	0	0	0	0	0	0	0	0.00587168	0	8.54062e-05	0	0	0.121725	0.00320273	0.847059	0.0188107	0	0	0	0	0	0	0	0	0	0	0	0	0.000832711	0	0	0	0
0	4.10956e-05	0	0	0	0	4.10956e-05	0	0	0	0	0	0	0	0	0	0	0	0	0	0	0	8.21912e-05	0	0.000452052	0	8.21912e-05	0	0	0.614318	0.00452052	0.349395	0.0285614	0	0	0	0	0	0	0	0	0	0	0	0.000246574	0.00113013	0	0	0	0
0	0.114784	0	0	0.000490878	0	0.0775587	0	0	0	0	0	0	0.000736317	0.000899943	0	0	0	0	0	0	0	0.00106357	0	0.505195	0.0018817	0	0	0	0.2861	0	0.000409065	0	0	0	0	0	0	0	0	0	0.000981756	0.000245439	0	0.00899943	0	0	0	0	0
0	0	0	0	0	0	0	0	0	0	0	0	0	0	0	0	0	0	0	0	0	0	0	0	0.00146508	0	0	0	0	0.962469	0.00235137	0.0307306	0	0	0	0	0	0	0	0	0	0	0	0	0	0	0	0	0	0
0	0	0	0	8.56722e-05	0	3.42689e-05	0	0	0	0	0	0	0	0	0	0	0	0	0	0	0	0	0	0.630033	0	0	0	0	0.35129	0.000445495	0.0169117	0.000582571	0	0	0	0	0	0	0	0	3.42689e-05	0	0	0.000171344	0	0	0	0	0
0	0	0	0	0	0	0	0	0	0	0	0	0	0	0	0	0	0	0	0	0	0	0	0	0.001195	0	3.62122e-05	0	0	0.0653268	0.000144849	0.93317	0	0	0	0	0	0	0	0	0	0	0	0	0	0	0	0	0	0
0	0.0377208	0	0	0.00125356	0	0.0904558	0	0	0	0	0.00011396	0	0.00034188	0.000683761	0.0002849	0	0	5.69801e-05	0	0	0	0.00564103	0.00039886	0.661339	0.00262108	0	0	0	0.185014	5.69801e-05	0.0002849	0	8.54701e-05	0	0	0	0	0	0	0	0.00176638	0.00039886	0	0.00373219	0	0	0	0	0
0	0	0	0	0	0	3.2282e-05	0	0	0	0	0	0	0	0	0	0	0	0	0	0	0	0	0	0.00109759	0	3.2282e-05	0	0	0.975998	0.00171095	0.0210156	0	0	0	0	0	0	0	0	0	0	0	0	0	0	0	0	0	0
0	0	0	0	0	0	6.97058e-05	0	0	0	0	0	0	0	0	0	0	0	0	0	0	0	0	0	0.0103629	0	0.000255588	0	0	0.259492	0.00295088	0.711766	0.0116641	0	0	0	0	0	0	0	0	0	0	0	0	0.00241647	0	0	0	0
0	0	0	0	0	0	0	0	0	0	0	0	0	0	0	0	0	0	0	0	0	0	0	0	0.00169643	0	0	0	0	0.0198616	0.000209672	0.978156	0	0	0	0	0	0	0	0	0	0	0	0	0	0	0	0	0	0
0	0	0	0	0	0	0	0	0	0	0	0	0	0	0	0	0	0	0	0	0	0	3.29723e-05	0	0.000956196	0	0	0	0	0.980316	0.000379181	0.0182337	0	0	0	0	0	0	0	0	0	0	0	0	0	0	0	0	0	0
0	0	0	0	0	0	0	0	0	0	0	0	0	0	0	0	0	0	0	0	0	0	0	0	0.00104053	0	3.52721e-05	0	0	0.967885	0.000705442	0.0300519	0.000176361	0	0	0	0	0	0	0	0	0	0	0	0	0	0	0	0	0
0	0	0	0	0	0	0	0	0	0	0	0	0.000351254	0	0	0	3.90282e-05	0	0	0	0	0	0	0	0.00183433	0	0.000234169	0	3.90282e-05	0.898019	0.000800078	0.0819592	0.0127232	0	0	0	0	0	0	0	0	0	5.85423e-05	0	0	0.00212704	0	0	0	0
0	9.58865e-05	0	0	0	0	3.19622e-05	0	0	0	0	0	0	0	0	0	0	3.19622e-05	0	0	0	3.19622e-05	0	0	0.0011826	0	7.99054e-05	0	3.19622e-05	0.0707642	0.00135839	0.867964	0.052354	0	0	0	0	0	0	0	0	0	0	0	0	0.00250903	0	0	0	0
0	0.000590413	0	0	9.57426e-05	0	0.000319142	4.78713e-05	0	0	0	0	0	0	4.78713e-05	7.97855e-05	0.000861684	0.000941469	0	0	0.000446799	3.19142e-05	7.97855e-05	0	0.00248931	0.00105317	0.0002234	0	0.0021223	0.0184145	0.000446799	0.954825	0.001117	0	0	0	0	0	0	0	0	0	0.000159571	0	0.001117	0.0121114	0	0	0	0
0	9.10394e-05	0	0.000273118	0	0	0	0	0.00232151	0	0	0	0	4.55197e-05	4.55197e-05	0	0	0	0	0	0	0	0	0	0.00186631	0	0.000409677	0	0	0.543619	0.00336846	0.0470902	0.372693	0	0	0	0	0	0	0	0	0	0	0	0.000227599	0.00605412	0	0	0	0
0	0	0	0	0	0	0	0	0	0	0	0	0	0	0	0	0	0	0	0	0	0	4.1848e-05	0	0.00608889	0	0.000272012	0	0	0.346836	0.00353616	0.595957	0.0401113	0	0	0	0	0	0	0	0	0	0	0	0	0.00393371	0	0	0	0
0	0	0	0	0	0	0	0	0	0	0	0	0	0	3.72613e-05	0	0	0.000353982	0	0	0	0	0.000130415	0	7.45226e-05	3.72613e-05	0.00027946	0	0	0.151598	0.00380065	0.799646	0.0364602	0	0	0	0	0	0	0	0	5.58919e-05	0	0	9.31532e-05	0.00467629	0	0	0	0
0	0	0	0	0	0	0.00286309	0	0	0	0	0	0	0	0	0	0	3.06213e-05	0	0	0	3.06213e-05	0	0	3.06213e-05	0	0.000137796	0	0	0.0815598	0.000566494	0.877392	0.0282328	0	0	0	0	0	0	0	0	3.06213e-05	0	0	0	0.00767064	0	0	0	0
0	0.0122418	0	0	0	0	0.000952362	0	0	0	0	0	0	0	0	0	0	3.96818e-05	0	0	0	0	3.96818e-05	3.96818e-05	0.00680542	0	0.000238091	0	0	0.913752	0.00101188	0.0440071	0.01496	0	0	0	0	0	0	0	0	0	0	0	0	0.00386897	0	0	0	0
0	9.41686e-05	0	0	0.0010594	0	0.00275443	0	0	0	0	0	0	0	0.000188337	0	0	0	0	0	0	7.06265e-05	9.41686e-05	0	0.00266026	9.41686e-05	0.000565012	0.000141253	0	0.238835	0.00334299	0.660993	0.0530169	0	0	0	0	0	0	0	0	9.41686e-05	0.000376674	0	0.00708619	0.00760412	0	0	0	0
0	0.00039958	0	0	0	0	0.000310784	0	0	0	0	0	0	0	0	0	0	0	0	0	0	0	0	0	0.000503174	0	0	4.43977e-05	0.000843557	0.0328691	0.00457297	0.954433	0.00455817	0	0	0	0	0	0	0	0	0	0	0	0	0	0	0	0	0
0	0	0	0	6.6769e-05	0	0	0	0	0	0	0	0.00600921	0.000133538	0	0	0	0	0	0	0	0	0.000333845	0	0.000567537	0	0	6.6769e-05	0	0.988749	0.00166923	0.000500768	0.0015023	0	0	0	0	0	0	0	0	0.000233692	0	0	0.000100154	0	0	0	0	0
0	6.8426e-05	0	0.000205278	0	0	4.56173e-05	0	0.00310198	0	0	0	0	0	0	0	0	0	0	0	0	0	0	0	0.00460735	0	0.000114043	0	0	0.887006	0.00376343	0.0366991	0.0442488	0	0	0	0	0	0	0	0	0	0	0	4.56173e-05	0.00166503	0	0	0	0
0	0.000665967	0	0	9.98951e-05	0	0.000466177	9.98951e-05	0	0	0	0	0	0	9.98951e-05	3.32984e-05	0.000532774	0.000532774	0	0	0.000382931	1.66492e-05	9.98951e-05	0	0.00372942	0.000982302	3.32984e-05	0	0.00286366	0.0225263	0.000665967	0.955796	0.00233089	0	0	0	0	0	0	0	0	3.32984e-05	4.99476e-05	0	0.000965653	0.00474502	0	0	0	0
0	7.37445e-05	0	0	0.000122907	0	0.000147489	0	0	0	0	0	0	0	4.9163e-05	0	0.000147489	0	0	0	4.9163e-05	0	0	0	0.00533419	0	0.000417885	0	9.8326e-05	0.154372	0.00145031	0.648509	0.0203535	0	0	4.9163e-05	0	0	0	0.000196652	0	0	0	0	0.000737445	0.149136	0	0	0	0
0	0	0	0	0	0	0	0	0.000837184	0	0	0	0	6.69748e-05	0.000234412	0	0	0	0	0	0	0	6.69748e-05	0	0.000368361	0	0.000251155	6.69748e-05	3.34874e-05	0.0899806	0.000686491	0.874221	0.00365012	0	0	0	0	0	0	0	0	0	0	0	0	0.012022	0	0	0	0
0	0	0	0	0	0	0.000230984	0	0	0	0	0	0	0	0	0	0	0	0	0	0	0	0	0	0.0590075	0	0	0	0	0.0775395	0.00172349	0.804037	0.053606	0	0	0	0	0	0	0	0	0	0	0	0	0.000621879	0	0	0	0
0	0.000109663	0	0	0	0	0	0	0	0	0	0	0.000420375	0	0	0	0	0	0	0	0	0	0	0	0.00319851	0	0.000109663	0	0	0.887815	0.00146218	0.0886444	0.0167419	0	0	3.65544e-05	0	0	0	0	0	0	0	0	0	0.000530039	0	0	0	0
0	0.00498312	0	0	0.000191046	0	0	0	0	0	0	3.1841e-05	0	0	0.000111444	0	0	4.77616e-05	0	0	0	0	3.1841e-05	0	0.000238808	0	3.1841e-05	0	0	0.849137	0.0398332	0.067503	0.0250271	0	0	0	0	0	0	0	0	0	0	0	0.000159205	0.00698911	0	0	0	0
0	6.8106e-05	0	0	0	0	3.4053e-05	0	0	0	0	0	0	0	0	0	0	3.4053e-05	0	0	0	3.4053e-05	0	0	0.00573793	0	0.000204318	0	0	0.0754274	0.0149322	0.886621	0.00783219	0	0	0	0	0	0	0	0	0	0	0	0	0.00798543	0	0	0	0
0	0.000607496	0	0	6.23072e-05	3.11536e-05	0.00294402	4.67304e-05	0	0	0	0	0	0	3.11536e-05	0.000140191	0	0	0	0	0.000514035	0	0	9.34609e-05	0.00364497	0.000140191	7.7884e-05	0	0	0.910745	0.00140191	0.0595813	0.0119786	0	0.000404997	0.000887878	0.000202499	0	0	3.11536e-05	0	0	4.67304e-05	0.000202499	0.000545188	0.000623072	0	0	0	0
0	0	0	0	0	0	0	0	0.54773	0	0	0	0	0	0	0	0	0	0	0	0	0	0	0	0	0	0	0.000515488	0	0.00135901	0.26393	0	0	0	0	0	0	0	0	0	0	0	0	0	0	0	0	0	0	0
0	3.88976e-05	0	0	3.88976e-05	0	0.00258669	0	0	0	0	0	0	0	0	0	0	0	0	0	0	0	0	0	0.00958827	0	5.83465e-05	0	0	0.952506	0.000641811	0.0254391	0.00698213	0	0	0	0	0	0	0	0	0	0	0	9.72441e-05	0.00132252	0	0	0	0
0	0	0	0	0	0	0	0	0	0	0	0	4.30682e-05	0	0	0	0	0	0	0	0	6.46023e-05	0	0	0.00221801	0	4.30682e-05	0	0	0.347668	0.00566347	0.619988	0.0232137	0	0	0	0	0	0	0	0	0	0	0	0	0	0	0	0	0
0	0	0	0	0	0	0	0	0	0	0	0	0	0	0	0	0	0	0	0	0	0	0	0	0.000863228	0	0	0	0	0.100416	0.000562102	0.83163	0.0663883	0	0	0	0	0	0	0	0	0	0	0	0	0	0	0	0	0
0	0.0010567	0	0	0	0	0	0	0.000159502	0	0	0	0	0	0	3.98756e-05	3.98756e-05	0.000159502	0	0	0	0	0	0	0.0155714	0	0	0	0	0.946148	0.0049047	0.0273347	0.00165484	0	0	0	0	0	0	0	0	0	0	0	0.000119627	3.98756e-05	0	0	0	0
0	0	0	0	0	0	0	0	0	0	0	0	0	3.75368e-05	0	0	0	0	0	0	0	0	7.50737e-05	0	0.00197068	0	0.000262758	0	0	0.973968	0.00360354	0.0194628	0.000300295	0	0	0	0	0	0	0	0	0	0	0	3.75368e-05	0	0	0	0	0
0	0	0	0	0	0	0	0	0	0	0	0	0	3.01178e-05	0	0	0	0	0	0	0	0	4.51766e-05	0	0.000843297	0	4.51766e-05	0	0	0.0599494	0.00317742	0.935834	0	0	0	3.01178e-05	0	0	0	0	0	0	0	0	0	0	0	0	0	0
3.89856e-05	9.7464e-05	0	5.84784e-05	0	0	0.00561393	0	0	0	0	5.84784e-05	7.79712e-05	0	0	0	0	0	0	0	0	0	0	0	0.216955	0	0	0.000155942	0.00438588	0.145982	0.0695698	0.554551	0.00101363	0	0	0.000116957	0	0	0	0	0	3.89856e-05	0	0	0.000194928	0	0	0	0	0
3.33272e-05	0.000133309	0	0	3.33272e-05	0	0.000199963	0	0	0	0	0	0	0	0	0	0	0	0	0	0	0	0.000166636	0	0.000499908	0	0.000199963	0	0.000333272	0.0299945	0.000733199	0.966939	0.000316609	0	0	0	0	0	0	0	0	4.99908e-05	0	0	0	3.33272e-05	0	0	0	0
0	0	0	0	0	0	0	0	0	0	0	0	0	0	0	0	0	0	0	0	0	0	0.000220342	0	0.000572889	0	0	0	0	0.965759	0.000484752	0.0144544	0.0170765	0	0	0	0	0	0	0	0	4.40684e-05	0	0	0.00134409	0	0	0	0	0
0	0	0	0	0	0	4.15446e-05	0	0	0	0	0	0	0	0	0	0	0	0	0	0	0	0	0	0.000623169	0	0	0	0	0.164205	0.0029289	0.83189	0	0	0	0	0	0	0	0	0	0	0	0	0	0	0	0	0	0
0	0	0	0	0	0	0	0	0	0	0	0	0	0	0	0	0	0	0	0	0	0	0	0	0.00123767	0	0	0	0	0.872538	0.000327618	0.0939172	0.0315788	0	0	0	0	0	0	0	0	0	0	0	0	0	0	0	0	0
0	0.00250998	0	0	0	0	0	0	0	0	0	0	0	0	0	0	0	0	0	0	0	0	0	0	0.0177981	0	0	0	0.00233885	0.919909	0.0334664	0.0225898	0.0010078	0	0	0	3.803e-05	0	0	0	0	0	0	0	7.60601e-05	0	0	0	0	0
0	9.82922e-05	0.00518491	0	0.00722447	0	0.00560265	0.000442315	0	0.000860057	0.000614326	0	0	0	0.0124094	9.82922e-05	0	0.000393169	0	0.00341565	0.00024573	0	0.0577467	0.00673301	0.244059	0	0	7.37191e-05	7.37191e-05	0.00108121	0	0.0031945	0	0	7.37191e-05	0.185453	0	0	0	0.000589753	0	0.152377	0.134611	0.00125323	0.0208379	0	0	0.000368596	0	0.00056518
0	0.00059512	0.150665	0	0.000198373	0	0.000991867	0.0105138	0.00337235	0.0351121	0.00882761	0	0.0312438	0	0.00238048	0	0	0.00704225	0	0.0662567	0.000495933	0	0	0.000198373	0.00466177	0	0	0.000694307	0.00218211	0.204325	0.00991867	0.152351	0	0	0.000198373	0.00128943	0	0.000396747	0	0	0	0	0	0	0.00247967	0	0	0.00733981	0	0.000991867
0	0.00102892	0.0282383	0	0.0004573	0.00102892	0.0521322	0.00240082	0.00022865	0.00605922	0.00148622	0	0	0	0.00868869	0.00377272	0	0.000914599	0	0.0136047	0.0687093	0	0.00022865	0	0.0737396	0.0013719	0	0.00022865	0.000800274	0.00354407	0	0.000571625	0.00102892	0	0.00102892	0.0350977	0	0	0	0.0120041	0	0.00846004	0.00022865	0.00022865	0.121985	0	0	0.00102892	0	0.392935
0	0	0.0480976	0	0	0	0	0.00789663	0.00358938	0.017229	0.0143575	0	0.00143575	0	0.0028715	0	0	0.0028715	0	0.0538406	0	0	0	0	0	0	0	0	0	0.333812	0.00143575	0.0423546	0.0028715	0	0	0	0	0	0	0	0	0	0	0	0	0	0	0.005743	0	0
0	0	0.0618007	0	0.00106553	0	0.00106553	0.0127864	0.00213106	0.0213106	0.00905701	0	0.00213106	0	0.00266383	0	0	0.00426212	0	0.0692595	0	0	0	0	0	0	0	0	0.00106553	0.167288	0	0.0218434	0.0330314	0	0	0.0015983	0	0.00106553	0	0	0	0	0	0	0.00266383	0	0	0.0101225	0	0
0.0003738	0.00330669	0.00661338	0	0	0.000316292	0.0518719	0.000402553	0.000488815	0.00138018	0.000488815	0.000172523	0	0.000172523	0.0104089	0.00310541	0	0.000201277	0	0.003738	0.0369199	0	0.00083386	8.62614e-05	0.0310541	0.000115015	0	0	0.000143769	0.000632584	0	0.0216229	0	0	0.000172523	0.0698718	5.75076e-05	0	0	0.0194951	0	0.000287538	0.000172523	0	0.0986256	0	0	0.000316292	0	0.602651
0.000220051	0	0.000396092	0.0276824	0.00853798	0	0.000528123	0	0.146114	0	0.000132031	0	0.000220051	0.0554969	0.00255259	8.80204e-05	0	0	0.000176041	0.000132031	0	0	0.00963824	0	0	0	0	0.000484112	0	0.000748174	0.697342	0	0	0.00250858	0	0.000132031	0.000132031	0	0	0	0	0.00277264	0.00180442	0	0.01734	0	0	0	0	0
0	0	0.00607983	0	0	0	0	0.000793021	0	0.00158604	0.000528681	0	0	0	0	0	0	0	0	0.00898758	0	0	0	0	0	0	0	0	0	0.0547185	0	0.358974	0.521279	0	0	0	0	0	0	0	0	0	0	0	0	0	0	0.00237906	0	0
0	0	0.0105475	0	0	0	0	0.00218994	0.000625698	0.00263687	0.00201117	0.000938547	8.93855e-05	0.000402235	0.000357542	0	0	0.000715084	0	0.0161341	0	0	0.00049162	0.000268156	0.000402235	0.000268156	0	8.93855e-05	0	0.787844	0.0049162	0.034324	0.0156872	0	0	0.000178771	0	0.000134078	0	0	0	0	0	0.000402235	0.00049162	0	0	0.00201117	0	8.93855e-05
0	0	0.00694869	0	0	0	0	0.000667074	5.55895e-05	0.00194563	0.00155651	0.000222358	0.000111179	0	0	0	0	0.000222358	0	0.00917227	0.000166769	0	0.000277948	0.000111179	0.000889432	0	0	0	0.000111179	0.915282	0.000778253	0.0224582	0	0	0	0.000111179	0	0	0	0	0	0.000111179	0.000111179	0	0.000222358	0	0	0.00116738	0	0
0	0	0.011578	0	0	0	0	0.00107204	0	0.00385935	0.00150086	0	0	0	0	0	0	0	0	0.0156518	0	0	0	0	0	0	0	0	0	0.0398799	0	0.855918	0	0	0	0	0	0	0	0	0	0	0	0	0	0	0	0.00192967	0	0
0	0.00118064	0.00157418	0	0.200315	0	0.0200708	0.000787092	0	0	0	0	0	0	0.0491932	0	0	0	0	0.00196773	0	0.000787092	0.00118064	0	0.0369933	0.0102322	0	0	0	0.264069	0.00275482	0.017316	0.00865801	0	0	0	0	0	0	0.0287288	0	0.0452578	0.00629673	0	0.20976	0	0	0.000787092	0	0
0	0.00507798	0.010156	0	0.0232136	0	0.0012695	0.000362713	0	0.000362713	0.000362713	0.0237577	0	0	0.00217628	0.000362713	0	0.000362713	0	0.00689155	0.000725426	0	0	0	0.0121509	0.00743562	0	0	0	0.678273	0.0252086	0.00870511	0.0186797	0	0.0012695	0	0.00145085	0.00272035	0	0.023395	0.00108814	0.0302865	0	0.031012	0.00634748	0	0	0.000725426	0	0
0	0	0.0623377	0	0	0	0	0.0147186	0.00519481	0.0181818	0.0121212	0.0017316	0	0	0.0034632	0	0	0.0025974	0	0.0666667	0.0017316	0	0	0	0.00519481	0	0	0	0	0.246753	0	0.00779221	0	0	0	0	0	0	0	0	0	0	0	0	0.0017316	0	0	0.00952381	0	0
0	0	0.0245555	0	0.00169348	0	0	0	0	0.0084674	0.0084674	0	0.03895	0	0.00169348	0	0	0	0	0.0135478	0	0	0.0042337	0	0.00169348	0	0	0	0	0.65453	0	0.0042337	0.00169348	0	0	0	0	0	0	0	0	0.00592718	0	0	0.00169348	0	0	0	0	0
0.000652873	0.00667939	0.00110486	0	0.0031137	0.000853757	0.0253616	0	0	0.000200884	0.000251105	0.000150663	0	0	0.0720671	0.00331458	0	0	0	0.000753315	0.0218461	0	0	0	0.0539875	0.0175773	0	0.000652873	0	0.00165729	0	0.00326436	0.000100442	0	0	0.0244576	0.0169747	0	0.00467055	0.0572519	0	0.0509743	0.00657895	0.00984331	0.148604	0	0	0.000200884	0	0
0	0.0291007	0.00610918	0	0.0032845	0	0.0934113	0.000656901	0	0.000788281	0.000656901	0	0	0	0.0170794	0.00807988	0	0.000525521	0	0.00453262	0.176969	0	0	0	0.280365	0.0160941	0	0	0	0.00157656	0	0.00124811	0	0	0	0.126322	0.00032845	0	0	0.0302831	0	0.00032845	0.00026276	0	0.172568	0	0	0.00039414	0	0.00026276
0.00014072	0	0	0.0273934	0.00014072	0	0	0	9.3813e-05	0	0	0	0	0	0	0	0	0.0132745	0	0	0	0	0.00497209	0	0	0	0	0.00745814	0	0.374267	0.0126648	0	0.395656	9.3813e-05	0	0	0	0	0	0	0	0.00182935	0.0192317	0	0.00820864	0	0	0	0	0
0	0.00300752	0.0150376	0	0.0103808	0.000242542	0.0100897	0.00252244	0.000679117	0.00528741	0.00184332	0	9.70167e-05	9.70167e-05	0.0286684	0.000873151	9.70167e-05	0.0005821	0	0.0171235	0.00703371	9.70167e-05	0.0023284	0	0.0504487	0.0046568	0	0.000436575	9.70167e-05	0.168421	0.00198884	0.165317	0.0701916	0	0	0.0128547	0.00436575	0.000436575	0.00145525	0.0182877	0	0.0217803	0.00242542	0.00242542	0.0608295	0	0	0.00363813	0	0
0	0	0.0595094	0	0.00321673	0.00147433	0.008846	0.00951615	0.00214448	0.0104544	0.00455703	0	0.000268061	0	0.00214448	0.000268061	0	0.000804182	0	0.0394049	0.0130009	0	0	0	0.00241255	0.000536121	0	0.000402091	0.00107224	0	0	0	0	0	0.00991824	0.00763973	0	0.000268061	0	0.00415494	0	0.00348479	0.00348479	0.0104544	0.031095	0	0	0.00455703	0.00294867	0
0	0.00144444	0.00333333	0	0.00296296	0.000111111	0.0187407	7.40741e-05	0.000148148	0.00062963	0.000185185	0	0	0	0.0112593	0.000851852	0	0.000185185	0	0.00366667	0.0237037	0	0	0	0.0182963	0.00337037	0	0.000111111	0	0.00137037	0	0.00062963	0.000111111	0	0.00648148	0.0241481	0.0261111	0.00107407	0.000481481	0.0393333	0	0.0454444	0	0.0301481	0.134926	0	0.00218519	0.000222222	0.00414815	0.486407
0	0.072805	0.00787283	0	0.0421384	0	0.125965	0.000824773	0	0.00127465	0.000899753	0.000149959	0	0	0.0260928	0.0161955	0	0.000449876	0	0.00667316	0.00179951	0	0.000674814	0	0.21954	0	0	0.000224938	0	0.00449876	0	0.0626078	0	0	0	0.196671	0	0	0	0.0481368	0	0.00112469	0.00449876	0.000224938	0.129714	0	0	0.000674814	0	0
0	0	0.00237835	0	0	0	0	0.000642797	0.000192839	0.000385678	0.00147843	0.00469242	0	0.00173555	0.000128559	0	0	0.000128559	0	0.00321399	0	0	0.000128559	0.00115704	0	0.00263547	0	0	0	0.753487	0.00244263	0.00167127	0.0899274	0	0	0	0	0	0	0.000642797	0	0	0	0.00134987	0.000899916	0	0	0.000771357	0	0.000128559
0	0.141879	1.72665e-05	0	1.72665e-05	1.1511e-05	0.259912	0.000120865	4.02885e-05	0	0	0	0	0	0.00821885	8.05769e-05	1.1511e-05	3.4533e-05	0	7.48214e-05	0.00017842	0	1.1511e-05	0	0.472146	1.1511e-05	0	0.000126621	0	0.000633104	0.0979643	0.00436842	0	0	2.3022e-05	0.000684904	0	1.72665e-05	1.72665e-05	6.90659e-05	0	2.3022e-05	0	4.6044e-05	0.000397129	0	0	0	1.72665e-05	6.90659e-05
0	0	0.0819793	0	0	0	0.0014771	0.00443131	0.0014771	0.0228951	0.00960118	0	0	0	0	0	0	0	0	0.0694239	0	0	0	0	0.00738552	0	0	0	0.0014771	0.217873	0	0.167651	0.0125554	0	0	0.00221566	0	0	0	0	0	0.00590842	0	0	0.0014771	0	0	0.00886263	0	0.00369276
0	0.0286283	0.116588	0	0	0	0.000497884	0.00497884	0.00282134	0.0209941	0.00290432	0	0	0	0.00174259	0	0	0.00273836	0	0.0469671	0.000580865	0	0.000331923	0	0.0867978	0	0	0	0.00190856	0.110364	0.00323625	0.380466	0.0341051	0	0	0.000912787	0	0.000165961	0	0.000165961	0	0	0	0	0.00174259	0	0	0.00290432	0	0.000580865
0	0.00166667	0.0644444	0	0	0	0	0.00777778	0.00111111	0.0183333	0.00777778	0.00277778	0	0	0.00166667	0	0	0.000555556	0	0.0505556	0	0	0	0	0.00166667	0	0	0	0	0.0594444	0.0122222	0.459444	0.00111111	0	0	0	0	0	0	0.00222222	0	0.00333333	0	0.00277778	0.00111111	0	0	0.00666667	0	0
0	0	0	0	0	0	0	0	0	5.61026e-05	0	0	0	0	0	0	0	0	0	0	0	0	0.000112205	0	0	0	0	0	0	0.99871	5.61026e-05	0.000645179	0	0	0	0	0	0	0	0	0	5.61026e-05	0	0	5.61026e-05	0	0	0	0	0
0	0.0269628	0.0123608	0	0	0	0.0225482	0.000543331	6.79163e-05	0.0025129	0.000882912	0	0	0	0.00767454	0.00149416	0	0.000339582	0	0.00828579	0.00162999	0	0	0.000271665	0.134882	0.000950829	0	0	0.000135833	0.151589	0.000135833	0.240695	0.00129041	0	0	0.154102	0	0	0.000271665	0.0192882	0	0.00142624	0	0.000203749	0.0383727	0	0	0.000475414	0	0.000271665
0	0.000674555	0.00736389	0	0	0	0.0932573	0.00047781	0.000337278	0.00151775	0.000702662	0	8.43194e-05	0	0.011355	0.00399112	0	0.000337278	0	0.00550887	0.031676	0	8.43194e-05	0.000112426	0.00716715	0.000618342	0	0	0.000140532	0.00421597	0	0.228309	0	0	0.000927513	0.1192	0	0	5.62129e-05	0.00846005	0	5.62129e-05	8.43194e-05	0.000168639	0.0986537	0	0	0.000646449	0.105399	0.000309171
0	0.392981	0.0316362	0	0	0	0	0.00148295	0	0.00543747	0.00247158	0	0	0	0.00543747	0	0	0.00197726	0	0.017301	0	0	0	0	0.256055	0	0	0	0	0.17301	0.0311419	0.00543747	0	0	0	0.00197726	0	0	0	0	0	0	0	0	0.00395452	0	0	0.000988631	0	0
0	0.000268889	0.215869	0	0	0	0.00100222	0.0147156	0.00826224	0.0468112	0.0133711	0	0.000782224	0	0.00420445	4.8889e-05	0.000195556	0.00811557	4.8889e-05	0.118947	0.00022	7.33335e-05	0.000146667	9.7778e-05	0.00317778	0.000293334	0	0.000757779	0.00618446	0.0160356	0.00168667	0.00691779	0.00264001	0	0	0.00129556	0	0.000464445	0	0.000415556	0	0.000268889	0	0.000171111	0.00244445	0	0	0.00992447	0	0.000782224
0.000262416	0.00255855	0.00741324	0	0	0	0.0106278	0.000328019	0	0.00104966	0.000328019	0	0.000328019	0	0.00603556	0.00354261	0	0.000328019	0	0.00400184	0.0162698	0	0	0	0.0695401	0.00157449	0	0	0.000328019	0.050187	0.000787247	0.00314899	0.00118087	0	0.0017057	0.0756413	0.00183691	0	0	0.00977498	0	0.00596995	0	0.000524831	0.10162	0	0	0.000131208	0	0.527783
0	0	0.0050399	0	0	0	0	0.00188996	0	0.000419992	0.00230995	0	0	0	0	0	0	0	0	0.00566989	0	0	0.00167997	0	0.00104998	0	0	0	0	0.889122	0.00566989	0.0134397	0.0052499	0	0	0.000629987	0	0	0	0	0	0.000839983	0	0	0.000419992	0	0	0.000419992	0	0
0	0	0	0	0	0	0	0	0	0	0	0	0	0	0	0	0	0	0	0	8.83783e-05	0	0	0	0	0	0	0	0	0.000412432	0.00164973	0.935513	0.0622478	0	0	0	0	0	0	0	0	0	0	0	0	0	0	0	0	0
0	0.00259815	0.00144342	0	0.0150115	0	0.0135681	0	0	0	0.00115473	0	0	0	0.0176097	0.00461894	0	0	0	0.000577367	0.0248268	0	0	0.00894919	0.00433025	0.0297344	0	0	0	0.00663972	0.000577367	0.00433025	0	0.00259815	0	0.01097	0	0	0.00923788	0.0534065	0	0.0349307	0.0158776	0.112875	0.051963	0	0	0	0	0.000866051
0	0.00434886	0.0162094	0	0.0178699	0	0.106152	0.00221396	0.000316281	0.00415118	0.00138373	7.90701e-05	0	0	0.00023721	0.00921167	0	0.00126512	0	0.0122559	0.169368	0	7.90701e-05	0	0.0596584	0.00015814	0	0.000118605	0.00023721	0.0252234	0.000276745	0.312367	0	0	0	0.126552	0	0	0	7.90701e-05	0	0	0	0.00015814	0.0636119	0	0	0.00154187	0	0
0	0.00409848	0.00567254	0.000831576	0.00193044	0	0.0123251	0.000742479	8.90974e-05	0.00163345	0.000653381	0	0	0	0.0129785	0.00397969	0	0.000593983	0	0.00617742	0.0035936	0	8.90974e-05	5.93983e-05	0.0793561	0.00436577	0	0	8.90974e-05	0.00166315	0	0.310297	0	0	0	0.067328	0	5.93983e-05	0	0.0183541	0	0.00035639	0.000326691	5.93983e-05	0.0718125	0	0	0.000950373	0.000118797	0.000445487
0	0	0.00258118	0	0	0	0.00233139	0.000291424	4.1632e-05	0.000749376	0.00041632	0	0	0	0	0	0	8.32639e-05	0	0.00203997	0	0	0	0	0.0599084	0	0	0	0	0.158576	0.00661948	0.69438	0.0514571	0	0	8.32639e-05	0	0	0	8.32639e-05	0	0	0	0	8.32639e-05	0	0	0.000374688	0	0.000249792
0	0	0.00105263	0	0	0	0	0.000657895	0.000657895	0.000263158	0.00118421	0	0	0	0	0	0	0.000263158	0	0.00342105	0	0	0	0	0	0	0	0	0	0.656447	0.00578947	0.282763	0	0	0	0	0	0	0	0	0	0	0	0	0	0	0	0.000526316	0	0
0	0.000109175	0.000196515	0	0.000152845	0	0.00030569	0	0	0.00021835	0	0	0	0	0.00021835	0	0	4.367e-05	0.00030569	0.00039303	0	0.00139744	0.000807896	0	0.0029914	0	0	0	0	0.982554	0.00030569	0.00576444	0	0	0	4.367e-05	0	0	0	0	0	0.00048037	0.00017468	0	0.0004367	0	0	6.5505e-05	0	8.73401e-05
0	0	0.00484709	0	0	0	0	0.00044973	9.994e-05	0.00074955	0.0009994	0	0	0	9.994e-05	0	0	0.00014991	0	0.00339796	0.00014991	0	0.00024985	0	0.00034979	9.994e-05	0	0.00019988	0	0.963122	0.00129922	0.00079952	0.00614631	0	0	0.00014991	0	0	0	0	0	0	0	0	9.994e-05	0	0	0.00054967	0	0.00054967
0	0	0.00163014	0	0.00611302	0	0	0.000996196	0.000588661	9.05633e-05	0.00104148	0.00104148	0	0.00253577	0.0012226	0	0	0	0.000860351	0.00425648	0	0.00434704	0.0123619	0.00027169	0.00475457	9.05633e-05	0	0	0	0.238046	0.000452817	0.520105	0.129098	0	0	0	0	0	0	0	0.000316972	0.0136751	0.000135845	9.05633e-05	0.00135845	0	0	0.00027169	0	0
0	0	0.0035769	0	0.000766479	0	0	0.00102197	0.000510986	0.00281042	0.00127747	0	0	0	0.00153296	0	0	0	0	0.00664282	0	0	0.00587634	0	0.0283597	0	0	0	0	0.00970874	0.886817	0.00408789	0	0	0	0.000510986	0	0.000510986	0	0	0	0.0035769	0.00178845	0	0.00178845	0	0	0.00229944	0	0
0	0	0.00526237	0	0	0	0.000751767	0.00135318	0	0.00526237	0.00090212	0.000300707	0	0	0	0	0	0.000300707	0	0.0163885	0	0	0.000300707	0	0.188693	0	0	0	0	0.52759	0.187641	0.00285671	0	0	0	0	0	0	0	0	0	0.000601413	0	0	0	0	0	0.00330777	0	0
0	0	0	0	0	0	0	0	0	0	0	0	0	0.000207278	0	0	0	0.00050339	0	0	0	0	0	0	0	0	0	0	0	0.000473779	0	0.916408	0.0822895	0	0	0	0	0	0	0	0	0	0	0	0	0	0	0	0	0
0	0	0.00844917	0	0	0	0	0.00218043	0	0.00313437	0.00299809	0	0	0	0	0	0	0.000408831	0	0.011311	0	0	0	0.000272554	0.000817661	0	0	0	0	0.857318	0.00218043	0.00599618	0.00476969	0	0	0.000272554	0	0	0	0	0	0	0	0.000272554	0.000272554	0	0	0.00585991	0	0
0	0	9.21319e-05	0	4.6066e-05	0	0	0	0	6.90989e-05	0	0	0.00145108	9.21319e-05	0	0	0	0	0	4.6066e-05	0	0	0	0	0	0	0	0	0	0.988092	0.00536669	0.00301732	0	0	0	0	0	0	0	0	0	0	0	0	0	0	0	0	0	0
0.000110738	0	0	0.00173489	0.0152265	0	0	0	0.000369126	0	0	5.53689e-05	0	0.00764091	0.00328522	0	0	0.0248791	0.000147651	0	9.22816e-05	0.000110738	0.0120704	0	7.38253e-05	0	0	0.000572146	0	3.69126e-05	0.051124	0	0.80368	0	0	5.53689e-05	0	0	0	0	3.69126e-05	0.0136761	0.00123657	0	0.0191946	0	0	0	0	0
0	0	0.0104646	0.000230222	0.00154877	0	0.000125576	0.00929259	0.00379866	0.00434282	0.00708455	0.00029301	0.000115111	0.000104646	0.00575555	0	0	0.0015383	0.000188363	0.0152365	2.09293e-05	0.000533696	0.00302428	0.00027208	8.3717e-05	2.09293e-05	0	2.09293e-05	0.00284638	0.00013604	0.000324404	0.856352	0	0	0	0	0	3.13939e-05	2.09293e-05	4.18585e-05	0	0.00285684	0.000449979	0.000198828	0.000983675	0	0	0.00448933	0	0
3.42983e-05	0.00121187	0	0	0.000182924	0	0.138325	0	0	0	0	0	0	0	0.0213335	0.0167147	0	0	0	2.28655e-05	0.0264897	0	0	0	0.0741185	0.00124617	0	0.00020579	0	0.000137193	0	0.178705	0	0	0	0.175836	0.000217222	0	0	0.00344126	0	5.71638e-05	0	0.000217222	0.111344	0	0	0	0.00213792	0
9.18449e-05	0	0	0	0.000627607	3.0615e-05	4.59225e-05	1.53075e-05	4.59225e-05	0	0	0.00319927	0	9.18449e-05	0.00668937	0	0	0	0.00130879	0	0.000711798	0.00146187	0.000420956	0.00238797	7.65374e-05	0	0	5.35762e-05	0	7.65374e-05	0	0.929425	0.0234587	0.000137767	0	0	0.00121695	0	0	0	0	0.0103326	0	0.000811297	0.0102101	0	1.53075e-05	0	0	0
0.00157137	0	0	0	0.000698385	0	0	0	0	8.72981e-05	0	0	0.0155391	0.00161502	0	0	0	8.72981e-05	0	0	0	0	0.00183326	0.000218245	0	0.000261894	0	0	0	0.963073	0.00327368	0.000611087	0.0021388	0	0	8.72981e-05	0	0	0	0	0	0.000218245	0.000130947	0	0.000654736	0	0	8.72981e-05	0	0
0.00133263	0.12792	0	0	0.0147768	0	0.00754761	0	0	0	0	0.00833776	0	8.2552e-05	0.0778112	0.0294357	0	0	0.00515361	0	5.89657e-05	0.0164632	0.000908072	0	0.362734	0	0	0.0053423	0	0.00018869	0.000342001	0.000377381	4.71726e-05	0.000153311	0	0	0.00198125	0.0106138	0	0	0.0135032	0.063058	0.0121116	0.0163807	0.182298	0	0	0	0	0
8.58822e-05	0.0231146	0	0	0.000711595	0	0.0183052	4.90755e-05	0	0	0	0	0	0	0.00452722	0.00161949	0	0.00011042	0.000257647	0	0.00233109	0.000196302	0.000920166	0	0.389206	7.36133e-05	0	8.58822e-05	0	0.00785209	0.00137412	0.507233	0	0	0	0	0	0	0	0.00624486	0	0.00450268	0.00186487	0.00217159	0.0245868	0	0	0	0	0
2.29769e-05	0.0312141	0	0	2.29769e-05	0	0.131876	0	0	0	0	0	0	0	0.0433804	0.00426221	0	0	0	0	0	0	9.19075e-05	0	0.487995	0	0	0	0	6.89307e-05	0	0.0316277	0	0	0	0.152084	0	0	0	0	0	3.44653e-05	0	3.44653e-05	0.0299504	0	0	0	0	0
0	0	0	0	0.000117149	0	0	0	0	0	0	0	0	0.000146436	0	0	0	0	0	0	0	0	9.76238e-05	0	0.000517406	0	0	0	0	9.76238e-05	0.00153269	0.99713	0	0	0	0	0	0	0	0	0	0.000126911	0	0	0	0	0	0	0	0
0	0	0	0.000175665	0	0	0	0	0.748975	0	0	0	0	0.000409884	0	0	0	0	0	0	0	0	0	0	0	0	0	0	0	0.00163954	0.239489	0	0	0	0	0	0	0	0	0	0	0	0	0	0	0	0	0	0	0
0	0	0	0	0	0	0	0	0	0	0	0	0	4.63704e-05	0	0	0	0	0	0	0	0	0.000162296	0	6.95555e-05	0	0	0	0	0.998794	9.27407e-05	0.000556444	0	0	0	0	0	0	0	0	0	0.000208667	0	0	0	0	0	0	0	0
0	0.000614491	0	0	1.39657e-05	0	0.00162002	0	0	0	0	0	0	4.18971e-05	1.39657e-05	2.79314e-05	0	0	0	2.79314e-05	0	2.79314e-05	6.98285e-05	0	0.0143847	0.0014664	0	0	0	0.000125691	0	0.925172	0	0	0	2.79314e-05	0	0	0	0	0	2.79314e-05	0.000237417	0	0	0	0	0	0	0
0.000414954	0	0	7.90389e-05	0.000750869	0	3.95194e-05	0	0	0	0	0	0	0.000197597	0.00148198	0	0	0	0	0	0	0	0.000493993	9.87986e-05	5.92792e-05	0.000612551	0	7.90389e-05	0	0.0731702	0.689476	0	0.065543	0	0	0	0	0	0	0	0	9.87986e-05	0	0	0.0041693	0	0	0	0	0
0.00814498	0	0	0	0.0458711	0.000222136	0.00135133	0	0.0009811	0	0	0.00303586	0	0.0145684	0.0253235	0	9.25566e-05	0	0.0227874	9.25566e-05	0.000536828	0.014698	0.0836897	0.0568668	0.00340608	1.85113e-05	0	0.00183262	0	0	0.00042576	0	0	0.00299883	0	0	0.000222136	0	0	0	0.000111068	0.0900205	0	0.00514615	0.243072	0	0	0	0	0
6.1799e-05	0	0	0	6.1799e-05	0	0	9.26985e-05	9.26985e-05	9.26985e-05	0	0	0	0	0	0	0	0	0	0.000339894	0	0	0.000185397	0	0	0	0	0	0	0.000432593	0.00268826	0.979452	0.015975	9.26985e-05	0	0	0	0	0	0	0	6.1799e-05	0	0	6.1799e-05	0	0	0	0	0
0.000117397	0	0.00081004	0	0.000469588	0	0	0.000575246	3.52191e-05	0.00038741	0.000751341	7.04382e-05	0	0.000176096	0.00120919	0	0	0	0.000563506	0.0015379	0	0.00116223	0.000563506	0	0.800425	0	0	2.34794e-05	0	0	0.133387	0	0	0	0	0	0	0	0	0	0	0.00111527	2.34794e-05	0.000164356	0.00197227	0	0	0.000117397	0	0
0	0	0	0	0	0	0	0	0	0	0	0	0	0	0	0	0	4.55882e-05	0	0	0	0	0	0	9.11764e-05	0	2.27941e-05	0	0.000296323	0.000170956	0.00143603	0.997857	0	0	0	0	0	0	0	0	0	3.41912e-05	0	0	0	0	0	0	0	0
0.00122812	0	5.84821e-05	0	0.0292118	2.9241e-05	0.394052	1.46205e-05	0	0	0	0.00182757	0	0.00321652	0.00839218	0	0	0	0.00747109	0	0.000263169	0.0262292	0.00720792	0.00247087	0.403395	0	0	0.00134509	0	0.000131585	2.9241e-05	0.000263169	0	0.00162288	0	0	0.00206149	8.77231e-05	0	7.31026e-05	5.84821e-05	0.048043	0	0.00347968	0.0180417	0	0	0	0	0
6.60709e-05	0	0	0	0	0	0	0	0	0	0	0	0	0	0	0	0	0	0	0	0	0	9.91064e-05	0	0.000132142	0	0	0	0	0.998447	0.000759816	0.000462496	0	0	0	0	0	0	0	0	0	0	0	0	0	0	0	0	0	0
0.00172944	0.00225073	0	3.9863e-05	0.000269842	0.00348955	0.0925803	1.83983e-05	0.000242244	0	0	0	0	0	0.0260091	0.0301671	0.000104257	8.58588e-05	1.53319e-05	1.53319e-05	0.0276711	9.19915e-06	9.19915e-06	1.53319e-05	0.116832	0.00205754	0	0.000101191	9.19915e-06	0.00133694	6.74605e-05	0.017782	0.00083099	0	0.00496448	0.0529258	0	0	5.21285e-05	0.00592119	0	0.00602851	0.000101191	0.00183983	0.142568	0	0.00854601	6.13277e-06	6.13277e-06	0.257021
0.00316669	0.000147803	0	6.65115e-05	0.00686177	2.58656e-05	0.00171082	0.000140413	0.0044304	3.69508e-05	0	0.000129328	2.58656e-05	0.000155193	0.0121938	6.28164e-05	7.75967e-05	0.0147286	0	4.4341e-05	5.54262e-05	9.60721e-05	0.00258286	0.00024018	0.827277	0.000347338	0	0.0128256	2.21705e-05	0.00139305	0.000181059	0.00345121	0.000214315	0.00182168	0	0.00021801	0	0	3.69508e-05	2.58656e-05	0	0.000727931	9.2377e-05	0.000254961	0.0129365	0	7.39016e-06	1.47803e-05	7.39016e-06	0.000118243
0.000119804	0	0	0	0.00343437	0	0	0	0	0	0	7.9869e-05	0.0126193	7.9869e-05	0.000159738	0	0	7.9869e-05	7.9869e-05	0	0	0	0.000399345	0	0.000958428	0	0	0	0	0.972805	0.00147758	0.000638952	0.00235614	0	0	0	0	0	0	0	0	0.000119804	0	0	0.00299509	0	0	0	0	0
0	0	0	0	0.000110767	0	0.00016615	0	0	0	0	0.00016615	0	0.0003323	0.000941515	0	0	0	0	0	0	0	0.00188303	0.000110767	0.000110767	0	0	0	0	0.985268	0	0.000719982	0	0	0	0	0	0	0	0	0	0.000941515	0	0	0.00808595	0	0	0	0	0
0	0.000315714	0	2.03687e-05	0.000315714	0	4.07373e-05	0	0	0	0	0	0	0	7.12904e-05	0	0	0	0	0	0	0	0.000213871	0	0.0023424	4.07373e-05	0	0	0	0.000122212	0.000295346	0.974081	0.0186068	0	0	0	0	0	0	0	0	0.000152765	0	0	0.000366636	0	0	0	0	2.03687e-05
0	0	0	9.45224e-05	0	0	0	0	0.716291	0	0	0	0	0	0	0	0	0	0	0	0	0	0	0	0	0	0	0.00226854	0	0.000472612	0.160357	0	0	0	0	0	0	0	0	0	0	0	0	0	0	0	0	0	0	0
0	0	0	0	0	0	0	0	0	0	0	0	0	0	0	0	0	0	0	0	0	0	0	0	0	0	0	0	0	0.00031077	5.65036e-05	0.999576	0	0	0	0	0	0	0	0	0	0	0	0	0	0	0	0	0	0
0	0	0	0	0	0	0	0	0	0	0	0	0	0	0	0	0	0	0	0	0	9.36242e-05	0	0	0.000187248	0	0	0	0	0.000561745	0	0.999157	0	0	0	0	0	0	0	0	0	0	0	0	0	0	0	0	0	0
0	0	0	0	4.05754e-05	0	0.000243452	0	0	0	0	0.000101438	0	4.05754e-05	0.000730356	0	0	4.05754e-05	0	0	0	0	0.00277941	0.000182589	4.05754e-05	0	0	0	0	0.989248	0	0.000628918	0	0	0	0	0.000121726	0	0	0	0	0.000547767	0	0	0.00424012	0	0	0	0	0
0	0	0	0	0	0	0	0	0	0	0	0	0	0	0	0	0	0	0	0	0	0	0	0	0	0	0	0	0	0.783845	0.00782281	0.207412	0	0	0	0	0	0	0	0	0	0	0	0	0	0	0	0	0	0
7.13547e-06	0.00661101	0	0	0.00169467	0.00385672	0.162756	2.85419e-05	1.07032e-05	7.13547e-06	0	0.000388883	0	2.14064e-05	0.0261479	0.0154019	0.000442399	0.00103821	0	5.70837e-05	0.00553355	0	0.000264012	3.21096e-05	0.216016	0.00161262	0	0	0	0.00188733	7.13547e-06	0.143922	0	8.20579e-05	0.0103	0.115298	0.00218702	1.42709e-05	0	0.0148489	0	0.00191944	1.78387e-05	2.49741e-05	0.156734	0	0.0112812	1.78387e-05	7.13547e-06	4.63805e-05
0	0	0	0	0.00198483	0	0	0	0	0	0	0.000132322	0	0	0.000308751	0	0	0	8.82145e-05	0	0	0	0.000793931	0	0.501764	0	0	0.000352858	0	0.477417	0.00882145	0.000926253	0.00207304	0	0	0	0	0	0	0	0	0.000749824	8.82145e-05	0.000132322	0.0036168	0	0	0	0	0
0.000159579	0	0	0	0.000159579	0	0	0	0	0	0	0	0	0.000558525	0	0	0.00287242	0.000638315	0	0	0	0	0.000478736	0	0	0	0	0	0	0.939839	0.00215431	0.00183516	0.0422086	0	0	0	0.000159579	0	0	0	0	0	0	0	0.000159579	0	0	0	0	0
0.00122577	0	0.000306443	0.00298782	0.0173906	0	0	0	0.0874129	0	0.000153221	0	0.00206849	0.106182	0.00245154	0	0.000153221	0	0.000229832	0	0	0.000383054	0.0233663	0	0	0	0	0.00122577	0	0.000766107	0.683215	0.00107255	0	0.00160883	0	0	0	0	0	0	0.000153221	0.00689497	0.000842718	0.000229832	0.00505631	0	0	0	0	0
0.000145571	0	0	0.0227819	0.0120096	0	0	0	0.304607	0	0	0	0	0.00123735	0.000873426	0	0	0	0	0	0	0	0.00989883	0	0	0	0	0.00371206	0	0.000218357	0.296164	0	0	0	0	0	0	0	0	0	0	0.0176141	0.00065507	0	0.0374117	0	0	0	0	0
0	0	0	0	0	0	0	0	0	0	0	0	0	0	0	0	0	0	0	0	0	0	0	0	0	0	0	0	0	0.000434162	0	0.999566	0	0	0	0	0	0	0	0	0	0	0	0	0	0	0	0	0	0
0.000113753	0.067626	0	0	0.00443636	0	0.0413491	0	0	0	0	0.00182004	0	0.000341258	0.00392447	0.000341258	0	0	0.000113753	0	0	0.000113753	0.0270731	0.00102377	0.736719	0.0179729	0	0.000568764	0	0.0572745	0	0.000568764	0	0.00159254	0	0	0.000739393	0	0	0	0	0.00932772	0.00329883	0.000170629	0.0116597	0	0	0	0	0
0	0	0	0	0	0	0	0	0	0	0	0	0	0	0	0	0	0	0	0	0	0	7.65492e-05	0	7.65492e-05	0	0	0	0	0.991082	0.00191373	0.00658323	0	0	0	0	0	0	0	0	0	0	0	0	0	0	0	0	0	0
1.55668e-05	0.0121888	0	0.000228313	0.00353366	0	0.204356	6.22671e-05	3.11336e-05	5.18893e-05	0	0.00038917	1.03779e-05	0	0.0104713	0.000233502	0.000186801	1.55668e-05	8.82118e-05	5.70782e-05	0.00033728	0.00194066	0.00029058	0	0.741384	3.63225e-05	0	0.000233502	0	0.000747206	5.18893e-05	0.00111562	4.15114e-05	5.18893e-05	7.78339e-05	0.000690128	0.000181613	6.74561e-05	0.000280202	4.15114e-05	0.000129723	0.0014996	0.000363225	0.000845795	0.00817256	0.000207557	1.55668e-05	0	1.03779e-05	0.00033728
0	0.000631154	0	0	0.00290331	0	0.000336615	0	0	0	0	0	0.00395523	0.000168308	0	0	0	0.000294538	0	0	0	0	0.000168308	0.000799461	0	0.000462846	0	8.41538e-05	0	0.593747	0.00786838	0.367752	0.0200707	0	0	0	0	0	0	0	0	0.000420769	0.000126231	0	0.000126231	0	0	0	0	0
0.000863151	0	0	0.0241682	0.000235405	0	0	0	0.000627746	0	0	0	0	0.000235405	0.000392341	0	0.000706215	0.00886692	0	0	0	0	0.00933773	0	0	0.00141243	0	0.0100439	0	0.382925	0.0612053	0	0.281073	0	0	0	0	0	0	0	0	0.000235405	0.00117702	0	0.0047081	0	0	0	0	0
0	0	0	0	0	0	0	0	0	0	0	0	0	0	0.000200461	0	0	0	0	0	0	0	0	0	0.203702	0	0	0	0	0.000300692	0	0.791554	0	0	0	0	0	0	0	0	0	0	0	0	0	0	0	0	0	0
0	0	0	0	0.00048707	0	0.000177117	0	0	0	0	0	0	0	0	0	0	0	0	0	0	0	0.000265675	0	0.00159405	0	0	0	0	0.989196	0.000797024	0.000354233	0.00580057	0	0	0	0	0	0	0	0	0.000265675	0	0	0.000929862	0	0	0	0	0
0.000138581	0	0	0	0.00682511	0	0	0	0	0	0	0	0	0.00502356	0.00114329	0	0.000103936	0	0	0	0	0	0.013962	0	0	0	0	0.000692905	0	0.884112	0.0076566	0.000554324	0.00821092	0	0	0	0	0	0	0	0	0.0039842	0.0138581	0	0.0195399	0	0	0	0	0
0	0	0	0	0.000863496	0	0	0	0	0	0	0	0.00813125	0.00287832	0.000215874	0	0	0.0177736	0	0	0	0.000287832	0.00035979	0.000215874	0.000431748	0	0	0	0	0.562352	0.00388573	0.377492	0.018781	0	0	0	0	0	0	0	0	0.00187091	0	0	0.0035979	0	0	0	0	0
0	0.0746641	0	3.87429e-05	4.52001e-05	5.81144e-05	0.00772276	3.87429e-05	0	0	0	0	0	0	0.00723847	0.00428109	5.81144e-05	0.000148515	0	3.87429e-05	2.58286e-05	1.29143e-05	1.93715e-05	3.87429e-05	0.262774	3.87429e-05	0	0.000807144	0	3.22858e-05	2.58286e-05	0.367477	0	0	0	0.000154972	0	0	1.29143e-05	0	0	5.16572e-05	6.45715e-05	0	0.0844531	0	0	0	1.29143e-05	9.04001e-05
0	0	0	0	9.03424e-05	0	0	0	0	0	0	0	0	0.000316198	0.00492366	0	9.03424e-05	0.63321	0	0	0	0	0.00415575	0	0.10299	0	0	0	0	0.00763393	0	0.0388924	9.03424e-05	0	0	0	0	0	0	0	0	0.00112928	0.0754359	0	0.0145451	0	0	0	0	0
0	0	0	0	0	0	0	0	0.609807	0	0	0	0	0.00276243	0	0	0	0	0	0	0	0	0	0	0	0	0	0	0	0.111188	0.271409	0.00276243	0	0	0	0	0	0	0	0	0	0	0	0	0	0	0	0	0	0
0	0	0	0	0	0	0	0	0	0	0	0	0	0	0	0	0	0	0	0	0	0	0.000109529	0	0.0191128	0	0	0	0	0.829135	0.00219058	0.139978	0.00920044	0	0	0	0	0	0	0	0	0	0	0	0	0	0	0	0	0
0	0	0	0	0.000113839	0	0	0	0	0	0	0	0.00455356	0.000303571	0.000189732	0	0	0.00284598	0	0	0	0	0.000265624	0.000113839	0.000758927	0	0	0	0	0.295109	0.00375669	0.690661	0.00102455	0	0	0	0	0	0	0	0	0	0	0	7.58927e-05	0	0	0	0	0
0	0	0	0	0	0	0	0	0	0	0	0	0	0	0	0	0	0	0	0	0	0	0	0	0	0	0	0	0	0.972865	0.00256177	0.0243368	0	0	0	0	0	0	0	0	0	0	0	0	0	0	0	0	0	0
0	0.102435	0	0	0.00012894	3.36366e-05	0.120767	3.92427e-05	7.28794e-05	0	0	0	0	0	0.0302113	0.000106516	0.00020182	5.04549e-05	1.68183e-05	4.48488e-05	0.000325154	0	0.000168183	0	0.582715	3.36366e-05	0	0	0	0.00181077	0.00225365	0.103562	0.00608823	0	0	0.000510155	2.24244e-05	0	1.12122e-05	6.16671e-05	0	0.000448488	0	6.72732e-05	0.0304916	0	1.12122e-05	0	9.53038e-05	2.24244e-05
0	0	0	0	0	0	0	0	0	0	0	0	0	0	0	0	0	0	0	0	0	0	7.20877e-05	0	0	0	0	0	0	0.000324394	0	0.999459	0	0	0	0	0	0	0	0	0	0	0	0	7.20877e-05	0	0	0	0	0
0.000787756	0.0238202	0	0	0.0142546	0	0.00937805	0	0	0	0	0.000262585	0	0.00221322	0.00341361	0.000675219	0	0.00157551	0.000562683	0	0	7.50244e-05	0.00851527	0	0.138833	0.0494036	0	0.001538	0	0.0336484	0.00206317	0.668092	0.0144797	0.000525171	0	0	0.000150049	0	0	0	0	0.00315102	0.00101283	0.000487658	0.00457649	0	0	0	0	0
0.00014997	0	0.00284943	0.00014997	0.00394921	9.998e-05	0.00394921	0	0.0014997	0.00189962	0.00269946	0.00054989	0.00029994	0.00339932	0.00389922	0	0	0	0	0.00484903	0	0	0.00019996	0	0.00244951	0	0	0.0009998	0	0.881624	0.0110978	0.00159968	0	0.00029994	0	0.00029994	0.00109978	0	0	0	0	0.00309938	0	0.00559888	0.0192462	0	0	0.00244951	0	0
0	0	0.00239527	0	0.00258313	0.00023483	0.00479053	0.00230133	0.00154988	0.00169078	0.0020665	0.000422694	0.000140898	0.0049784	0.0049784	0	0	0	0	0.00436784	0	0	0	0	0.0022074	0	0	0.000610558	0	0.897802	0.0101916	0.00201954	0	0.000140898	0	0	0.000845388	0.000140898	0	0	0	0.00385121	0	0.00324065	0.0246102	0	0	0.0024892	0	0
0.000314549	0	1.57275e-05	0	0.00290958	0	0.000471824	0.00190302	0.00012582	0	4.71824e-05	0.000157275	3.14549e-05	0.00130538	0.000361732	0	0	9.43648e-05	0	0.000330277	0	0	0.00317695	0	0.00965667	0	0	0	0	0.953494	0.0128651	0.000912194	0	7.86374e-05	0	0	0	0	3.14549e-05	0	0	0.00136829	0	0.000141547	0.00191875	0	0	0	0	0
0.000325804	0	0	0	0.00266073	0	0.000271503	0.00124891	0	0	0.000108601	0	0	0.000651607	0.000325804	0	0	0	0	0.000380104	0	0	0.00211772	0	0.00678758	0	0	0	0	0.963564	0.0108058	0.00146612	0	0.000162902	0	0	0	0	0	0	0	0.00130321	0	0	0.00108601	0	0	0	0	0
0	0	0	0	0	0	0	0	0	0	0	0	0	0	0	0	0	0	0	0	0	0	0	0	0	0	0	0	0	0.998506	0.000718246	0.000775706	0	0	0	0	0	0	0	0	0	0	0	0	0	0	0	0	0	0
0	0	0	0	0	0	0	0	0	0	0	0	0	0	0	0	0	0	0	0	0	0	0	0	0	0	0	0	0	0.997802	0.000839329	0.00135891	0	0	0	0	0	0	0	0	0	0	0	0	0	0	0	0	0	0
0	0.00341878	3.82521e-05	0	0.000334706	0.00236685	0.147041	0.000219949	0.000205605	4.30336e-05	0	0	0	0	0.0526588	0.0312424	0.00060247	2.86891e-05	0	0.000181697	0.0541219	0	1.43445e-05	0	0.209727	8.60672e-05	0	0	0	0.00085589	9.56302e-06	0.00229991	0.000210386	0	0	0.165392	9.08487e-05	0	0	0.00470979	0	0.000492495	0	9.56302e-06	0.132386	0	0	4.30336e-05	0	0.000267765
0	0	0	0	0.00043218	2.1609e-05	0	3.24135e-05	2.1609e-05	5.40225e-05	4.3218e-05	0	0.0147914	0.000259308	0.000151263	0	0	0	0.000140459	0	2.1609e-05	0.000270113	0.000388962	0	0	0	0	0	0	0.960866	0.00951877	0.000410571	0.00995095	0	0	5.40225e-05	2.1609e-05	0	0	0	0	0.000497007	3.24135e-05	4.3218e-05	0.000853556	0	0	0	0	0
0	0	0	0.000133743	0.000200615	0	0	0	0	0	0	0	0.0267487	0.000133743	0	0	0	0	0.000133743	0.000133743	0	0.000133743	0.000200615	0	0	0	0	0	0	0.944229	0.013575	0.000668717	0.0110338	0	0	0	0.000133743	0	0	0	0.000133743	0.000869333	0	0	0	0	0	0	0	0
0	0	0	0	0	0	0	0	0	0	0	0	0.00195312	0.00102459	6.40369e-05	0	0	0.000960553	0	0	0	0	0.000224129	0	9.60553e-05	0	0	0	0	0.0412398	0.00060835	0.953445	0.000128074	6.40369e-05	0	0	0	0	0	0	0	0	0	0	0	0	0	0	0	0
0.000494468	0	0	0	0.0108783	0.000309043	0.00191606	0	0	0	0	0	0	0.000803511	0.00686075	0	0	0	0	0	0	0	0.0141542	0	0.0136597	0.000185426	0	0	0	0.863774	0.010013	0.00828234	0	0.00043266	0	0	0.000123617	0	0.00135979	0	0	0.0150195	0.000494468	0.00426479	0.0106311	0	0	0	0	0
0.000210597	0	0	0	0.00817117	8.42389e-05	0.000884508	0	0.000210597	0	0	0.000168478	0	0.000589672	0.00581248	0	0	0	0	0	0	0	0.0113301	0	0.00901356	8.42389e-05	0	0	0	0.903083	0.00787634	0.00383287	0	0.000126358	0	0	0	0	0.000463314	0	0	0.011625	0.000673911	0.00315896	0.00745514	0	0	0	0	0
0.000193493	0	0	0	0.000359344	0	0	0	0	0	0	8.29256e-05	0.00439506	0.000359344	0	0	0	0	0	0	0	0	0.000691047	0	0.0155347	0	0	0	0	0.976228	0.000221135	0.000608121	0	0	0	0	0	0	0	0	0	0.000138209	0	0	0.000608121	0	0	0	0	0
0.00045447	0	0	0	0.000289208	0	0	0	0	0	0	0	0.00557759	0.000908941	0	0	8.2631e-05	0	0	0	0	0	0.0016113	0	0.0111139	0	0	0	0	0.977524	0.000123946	0.00115683	0	0	0	0	0	0	0	0	0	0.000330524	0	0	0.000289208	0	0	0	0	0
0.000206402	0	5.16005e-05	0	0.0210186	0.000137601	0.000326803	0.00632966	0.00227042	0.00240802	0.00228762	0.000877208	0.000894408	0.00132441	0.00417964	0	3.44003e-05	8.60008e-05	0.000344003	0.0120229	0	3.44003e-05	0.0158929	0	0.00337123	0	0	3.44003e-05	0	0.79248	0.00686286	0.000172002	0	0.00220162	0	0.000206402	0.000808407	0.000619206	0	0	0.000309603	0.00954609	0	0.00326803	0.0392508	0	0	0.00350883	0	0
0.000343899	0	0.00080243	0	0.0253339	0.000114633	0.000630481	0.00561701	0.00240729	0.00194876	0.00326704	0.00097438	0.00143291	0.00154754	0.00682066	0	0.000229266	0	0.000343899	0.0104316	0	0	0.0212071	0	0.00298046	0	0	0	0	0.788101	0.0076804	0.000917063	0	0.00263656	0	0.000687797	0.000630481	0.000515848	0	0	0.0010317	0.0118072	0	0.00309509	0.0323265	0	0	0.00298046	0	0
8.857e-06	0.000460564	0	0.000239139	4.4285e-05	0	0.0639874	2.21425e-05	0	8.857e-06	0	0.00183783	0	0	0.0188964	0.0235021	7.52845e-05	0	0	8.857e-06	0.0683584	0	4.87135e-05	0	0.173407	0.000376423	0	7.0856e-05	0	0.000336566	0.00118684	0.00260396	0.00113812	0	0.038249	0.0813737	0	0.027036	0.0301182	9.29985e-05	0.000327709	0.000677561	0.0317391	0.029795	0.170865	0	0	0	0	4.4285e-05
0.00157083	0	0	0	0.00122344	0	9.06249e-05	0	0	3.02083e-05	0	0.000135937	0.0144245	0.0058302	0.00018125	0	3.02083e-05	0	0	0	0	7.55207e-05	0.0058302	0	0.00516562	0	0	0	0	0.954234	0	0.000347395	0	6.04166e-05	0	0	3.02083e-05	0	0	0	0	0.000996873	0	6.04166e-05	0.00264323	0	0	0	0	0
0.000115128	0	0	0	0.000537263	0	0	0	0	0	0	0	0.0106685	0.00234093	0.000230256	0	0.000153504	0	0	0	0	0	0.00280144	0	0.00257119	0	0	0	0	0.97164	0	0.000575639	0	0	0	0	0	0	0	0	0	0.000652391	0	0	0.0011129	0	0	0	0	0
0.000994865	9.62773e-05	0	0	0.000288832	0	6.41849e-05	0	0	0	0	0.000288832	0.0025353	0.00131579	0.000353017	0	6.41849e-05	0	0	0	0	0	0.00478177	0	0.00202182	0	0	0	0	0.966239	0	0.000417202	0	0	0	0	6.41849e-05	0	0	0	0	0.00198973	0	0	0.0146983	0	0	0	0	0
0.000675143	0.000112524	0	0	0.000712651	0	0.000487604	0	0	0	0	0.00161284	0.00573872	0.00172537	0.000525112	0	0.000600128	0	0	0	0	0	0.0122276	0	0.00172537	0	0	7.50159e-05	0	0.95079	0	0.000600128	0	0	0	0	0.000112524	0	0	0	0	0.004726	0	0	0.014103	0	0	0	0	0
0.0012246	0	0	0	0.004766	0.000132389	0.00337592	0	0.00731449	6.61945e-05	0	0	0	0.000297875	0.00608989	0	0	0	0.000297875	0.00036407	0	0	0.00701661	0	0.0814192	0.00036407	0	9.92917e-05	0	0.800192	0.0210829	0.000529556	0	0.000330972	0	0	0.000198583	0	0.000132389	0	0	0.00916794	0.000132389	0.000893625	0.0203548	0	0	9.92917e-05	0	0
0.000860133	0	0	0	0.00640321	0.000143355	0.00401395	0.000812348	0.00406174	0	0.000238926	0.000286711	0	9.55703e-05	0.00826683	0	0	0	0.000382281	0.000477852	0	0	0.0156257	0	0.0595403	0.000621207	0	0	0	0.80303	0.0209777	9.55703e-05	0	0.000382281	0	0	0	0	0	0	0	0.0125197	0.000143355	0.000621207	0.0307736	0	0	9.55703e-05	0	0
0	0	0	0	0	0	8.06972e-05	0	0	0	0	0.000121046	0.00641543	0.000363138	8.06972e-05	0	8.06972e-05	0	0	0	0	0	0.000806972	8.06972e-05	0.00641543	0	0	0	0	0.982569	0	0.000524532	0	0	0	0	0	0	0	0	0	0.000564881	0	0	0.0014122	0	0	0	0	0
8.99604e-05	0	0	0.00690446	0.00771411	0	0.00242893	0	0.331662	0	0	0.000202411	0	0.000157431	0.00649964	0	0	0	0	0	0	0	0.00809644	0.00240644	0	0	0	0.0020466	0	0.000224901	0.0392452	0.000472292	0.0268982	4.49802e-05	0	0.0584293	0	0	0	0.000719683	0.000742173	0.00391328	0	0.0123021	0.242376	0	0.00319359	0	0	0.0121447
0.000528907	0	0	0.0113105	0.0123683	0	0.00333618	0	0.313723	0	0	0.000813703	0	0	0.00838114	0	0	0	0	0	0	0	0.0122462	0.00370235	0	0	0	0.00280727	0	0.00134261	0.0511005	0.000488222	0.0423939	0	0	0.05285	0	0	0	0.000813703	0.00146466	0.0074047	0	0.0140364	0.225152	0	0.0030107	0	0	0.0160299
3.10222e-05	0.00404839	0	0.000217155	9.30665e-05	0	0.11866	0.00108578	9.30665e-05	0.00103924	0.000325733	0	0	0	0.00189235	0.0100822	0.00187684	0.000294711	0	0.000480844	0.000217155	3.10222e-05	0	6.20444e-05	0.304002	0.000108578	0	4.65333e-05	0	0.000232666	0	0.320211	3.10222e-05	0	0	0.128618	4.65333e-05	0	9.30665e-05	0	0	0.000108578	6.20444e-05	7.75555e-05	0.0331782	0	0	0.0001396	0	0.000403288
0.0145199	0.000180458	0	0	0.00445592	0	0	2.77627e-05	0.000347034	6.94068e-05	0	4.16441e-05	0.000152695	0.010411	6.94068e-05	0	0	0.000763475	0	0.000138814	0	0	0.00918947	2.77627e-05	6.94068e-05	0.00040256	0	6.94068e-05	0	0.585697	0.000596899	0.234956	0.000374797	5.55255e-05	0	0	4.16441e-05	0	0	0	0	0.00220714	0	8.32882e-05	0.000374797	0	0	0	0	0
0.00792927	0.000317171	0	0	0.00368711	0	7.92927e-05	0	0.000198232	0	0	0	0	0.00551084	0	0	0	0.000555049	0	0.000118939	0	0.000118939	0.00416287	0	0	0	0	0	0	0.622408	0.000792927	0.247512	0.000356817	0.000198232	0	0	7.92927e-05	0	0	0	0	0.00166515	0	0	0.000237878	0	0	0	0	0
0	0	0	0	3.35227e-05	0	0	0	0	0	0	3.35227e-05	0.00598381	0	3.35227e-05	0	0	0	0	0	0	0	0.000318466	0	0.000871591	0	0	0	0	0.990178	5.02841e-05	0.000519602	0	5.02841e-05	0	0	0	0	0	0	0	0.000201136	0	0	0.000821307	0	0	0	0	0
0	0	0	0	0	0	0	0	0	0.000132211	0	8.81407e-05	0.00546472	0	8.81407e-05	0	0	0	0	0	0	0	8.81407e-05	0	0.000220352	0	0	0	0	0.991318	0	0.00211538	0	0	0	0	0	0	0	0	0	0	0	0	0.000352563	0	0	0	0	0
0	0	0	0	0.00014186	0	0	0	0	0	0	0	0.0310106	0	0.000170232	0	0	0	0	0	0	0.00028372	0.00014186	0	0	0	0	0	0.000822788	0.895534	0.00147534	0.0619361	0.00442603	0	0	0	0.00014186	0	0	0	5.6744e-05	0.000368836	0	0.00028372	0.00014186	0	0	0	0	0
0	0	0	0	0.000186632	0	5.33234e-05	0	0	0	0	5.33234e-05	0.0299677	0	0.000133308	0	0	0	0	0	0	0.000293279	7.99851e-05	0	0	0	0	0	0	0.909377	0.00431919	0.0490308	0.00431919	0	0	0	0	0	0	0	0	0.000613219	0	0.000266617	0.000586557	0	0	0	0	0
0.0022249	0.000204119	0	0.000796065	0.0344553	0	0.0126962	0	0.150681	0	0	0.000387826	0	6.12357e-05	0.00624605	0	0	0	0	0	0	0	0.0189423	0.00195954	0	0	0	0.00232696	0	0.00053071	0.0308832	0	0.0362107	6.12357e-05	0	0.0664816	0	0	0	0.000285767	0.000489886	0.0168807	0	0.00410279	0.297504	0	0.00128595	0	0	0.0101447
0.00183504	0	0	0.000752835	0.0461111	0	0.0165153	0	0.153625	0	0	0.000752835	0	0.000188209	0.0102103	0	0	0	0	0	0	0	0.0221616	0.0031525	0	0	0	0.00362302	0	0.000329365	0.0385828	0.00150567	0.0425352	0	0	0.0524161	0	0	0	0.000470522	0.000752835	0.0203736	0	0.00611678	0.265751	0	0.000611678	0	0	0.00762245
0.000453111	0	0	0	0.00178008	0	0.000517841	0	0	0	0	0.00089004	0.00131079	0.000922405	0.00436929	0	0	0	0	0	0	0.0023141	0.00346306	0	0.000436929	0	0	0	0	0.938701	0.00012946	6.47302e-05	0	0.00108423	0	0.00019419	0.00190954	0	0	0	0	0.00453111	0.000307468	0.000728214	0.0323651	0	0	0	0	0
8.46203e-05	0	0	0	0.00148085	0	0.000634652	0	0	0	0	0.000211551	0.00169241	0.000380791	0.00380791	0	0	0	0	0	0	0.00236937	0.00270785	0.000169241	0.000380791	0	0	0	0	0.957563	0.000211551	0.000338481	0	0.000803893	0	8.46203e-05	0.000634652	0	0	0	0	0.0041887	0.000169241	0.000211551	0.0114237	0	0	0	0	0
0	0.111775	8.67988e-06	0	8.67988e-06	1.30198e-05	0.180034	0.000499093	5.20793e-05	1.30198e-05	8.67988e-06	0	8.67988e-06	1.30198e-05	0.00187485	0.000108498	1.30198e-05	6.50991e-05	0	0.00068137	0.000338515	0	0	4.77393e-05	0.649259	8.67988e-06	0	8.67988e-06	0	0.00158408	0.000125858	0.008758	0.000104159	8.67988e-06	4.77393e-05	0.000763829	0	1.73598e-05	6.50991e-05	0.000104159	0	1.30198e-05	3.47195e-05	0.000112838	0.00408822	0	3.03796e-05	1.30198e-05	1.30198e-05	0.000221337
0	0	0	0	0	0	0	0	0	0	0	0	0.027603	0	0	0	0	0	0	0	0	0.00027115	0	0	0	0	0	0	0.000433839	0.91551	0.00206074	0.0505965	0.000813449	0.00010846	0	0	0	0	0	0	0	0.00027115	0	0	0	0	0	0	0	0
0	0	0	0	0	0	0	0	0	0	0	0	0.0365886	0	0	0	0	0	0	0	0	0	5.31039e-05	0	0	0	0	0	0.000955871	0.906431	0.00286761	0.050608	0.000796559	0	0	0	0	0	0	0	0	0	0	0	0	0	0	0	0	0
0.00146755	0	0	0.000133413	0.000333533	0	0.00266827	0	0.125675	0	0	0.00747115	0	0	0.0020012	0	0	0	0	0	0	0	0.00020012	0.0617704	0	0	0	0.00040024	0	0	0.0991261	0	0.160696	0	0	0.0114068	0	0	0	0.00280168	0.0049363	0	0	0.013408	0.184644	0	0.0150757	0	0	0.00126743
0	0	0	0.0001191	0.000198499	0	0.00242169	0	0.142364	0	0	0.0114336	0	0	0.00246139	0	0	0	0	0	0	0	0.000357299	0.0602247	0	0	0	0.000436699	0	0.0001191	0.113859	0	0.143753	0	0	0.00666958	0	0	0	0.00734448	0.00547858	0.000396999	0	0.0216761	0.0983763	0	0.00976617	0	0	0.000833697
0	0	0	0	0	0	0	0	0	0	0	0	0.0279	0	0	0	0	0	0	0	0	0	8.14598e-05	0	0	0	0	0	0	0.867221	0.00285109	0.100806	0.000610948	0	0	0	0	0	0	0	0	0	0	0	0	0	0	0	0	0
0	0	0	0	0.000133027	0	0	0	0	0	0	0	0.0244105	0	0	0	0	0	0	0	0	0	9.97705e-05	0	0	0	0	0	0	0.88563	0.00239449	0.0850377	0.00152981	0	0	0	0	0	0	0	0	0	0	0	0	0	0	0	0	0
0	0	0	0.000206569	0.00714728	0	0.00115679	0	0.272878	0	0	0.00169386	0	0	0.00301591	0	0	0	0	0	0	0	0.00446189	0.0154514	0	0	0	0.00165255	0	4.13138e-05	0.0963024	0	0.0907251	0	0	0.0477174	0	0	0	0.00301591	0.00879983	0.00520554	0	0.0220616	0.175005	0	0.0175584	0	0	0.000289196
0.000395547	0	0	0.000113014	0.00870204	0	0.0129966	0	0.253602	0	0	0.00186472	0	0	0.00401198	0	0	0.000113014	0	0	0	0	0.00299486	0.0569023	0	0	0	0.00180822	0	0.000113014	0.121433	0	0.131548	0	0	0.0306267	0	0	0	0.00299486	0.0113014	0.0050291	0	0.0280839	0.221676	0	0.0129966	0	0	0.000904108
0	0	0	0	0	0	0	0	0	0	0	0	0.0208505	6.48036e-05	0	0	0	0	0	0	0	0	0	0	0	0	0	0	0.000858647	0.96823	0.00273795	0.00502228	0	0	0	0	0	0	0	0	0	0	0	0	0	0	0	0	0	0
0	0	0	0	0	0	0	0	0	0	0	0	0.0189563	0	0	0	0	0	0	0	0	0	0	0	0	0	0	0	0.000669045	0.968388	0.00189563	0.00741525	0	0	0	0	0	0	0	0	0	0	0	0	0	0	0	0	0	0
2.36477e-05	0.00109567	0	0	0.000930141	0	0.0248773	4.3354e-05	3.94128e-05	1.18238e-05	0	7.88255e-06	0	1.57651e-05	0.0184058	0.0246448	1.57651e-05	1.97064e-05	0	0.000106414	0.0175347	0	7.88255e-06	0.0302178	0.061945	0.0216455	0	0.000583309	7.88255e-06	0.000307419	0.00152527	0.00802444	5.91191e-05	0	2.36477e-05	0.0997221	0	1.97064e-05	0.0105863	0.0101409	0	0.00167898	0.0166598	0.00575032	0.0810799	0	7.88255e-06	0	7.88255e-06	4.3354e-05
0	0	0	0	0	0	0.00051573	0	0	0.000257865	0	0	0	0	0	0	0	0	0	0	0	0	0.000257865	0	0.00696235	0	0	0	0	0.275915	0.0177927	0.667225	0.028623	0.000257865	0	0	0	0	0	0	0	0	0.000386797	0	0.00103146	0	0	0	0	0
0	0	0	0	7.2448e-05	0	0	0	0	0	0	0	0	0.000144896	0	0	0	0	0	0	0	0	0.000796928	0	0.00163008	0	0	0	0	0.34641	0.00807795	0.615301	0.02619	0	0	0	0	0	0	0	0	0.000144896	0.00018112	0	0.000579584	0	0	0	0	0
0	0	0	0	0	0	0	0	0	0	0	0	0	0	0	0	0	0.000117897	0	0	0	0	0	0	0	0	0	0	0	0.220585	0	0.778826	0	0	0	0	0	0	0	0	0	0	0	0	0	0	0	0	0	0
0	0	0	0	0	0	0	0	0	0	0	0	0	0	0	0	0	0	0	0	0	0	6.15517e-05	0	0	0	0	0	0	0.22331	0	0.775552	0	0	0	0	0	0	0	0	0	0	0	0	0	0	0	0	0	0
0	0	0	0	0	0	0	0	0	0	0	0	0	0	0	0	0	0.00030448	0	0	0	0	4.34972e-05	0	0	0	0	0	0	0.258319	0.0231949	0.655557	0.0440518	0	0	0	0	0	0	0	0	0	0	0	0	0	0	0	0	0
0.000948335	0	0	0.0002276	0.0113041	0	0.000265534	0	0.115811	0	0	0.00432441	0	7.58668e-05	0.00466581	0	0	0	0	0	0	0	0.00477961	0.0515515	0	0	0	0.00117594	0	7.58668e-05	0.0423716	0	0.563273	0.000151734	0	0	0	0	0	0.0027312	0.0029588	0.00235187	0	0.00917988	0.137357	0	0.00311054	0	0	0
0	0	6.00817e-05	0	0	0	0	0	0	6.00817e-05	0	6.00817e-05	0	0.000300409	0	0	0	0	0	9.01226e-05	0	6.00817e-05	0	0	0.000150204	0	0	0	0	0.961788	0.00778058	0.0273071	0	6.00817e-05	0	0	0	0	0	0	0	6.00817e-05	0	0	0.000420572	0	0	0	0	0
1.51596e-05	0	0	0	0.00292579	0	0	2.27393e-05	1.51596e-05	0	0	0	0	0.00441901	0.000310771	0	0	1.51596e-05	0	1.51596e-05	0	1.51596e-05	0.00482832	0	0	0.000121276	0	5.30584e-05	0	0.408118	0.00180399	0.564383	0	0.000166755	0	0	0	0	0	0	0	0.00162965	0.000363829	3.03191e-05	0.00384295	0	0	0	0	0
0	0	0	0	0	0	0	0	9.12076e-05	0	0	0	0	0	0	0	0	0	0	0	0	0	0	0	0	0	0	0	0	0.00036483	0	0.993433	0	0	0	0	0	0	0	0	0	0	0	0	0	0	0	0	0	0
0	0.147258	1.01645e-05	0	0.00183977	2.03289e-05	0.00188043	0.000894473	0.000691183	0.000152467	8.13157e-05	4.06578e-05	1.52467e-05	0.000203289	0.00658657	9.65624e-05	0.000167714	0.000249029	2.54112e-05	0.000528552	0.000172796	0	2.54112e-05	0	0.824104	2.54112e-05	0	0.000487894	0	3.04934e-05	0.000147385	0.00285113	5.59045e-05	2.03289e-05	3.04934e-05	0.000625114	0	0	5.59045e-05	5.08223e-05	0	7.62335e-05	1.01645e-05	0.000121974	0.001174	0	4.06578e-05	2.54112e-05	1.52467e-05	2.54112e-05
9.65754e-06	0.000202808	0.000241439	0	6.2774e-05	0	0.00123617	0.00729627	0.000289726	0.00170456	0.000806405	9.65754e-06	0.000714658	0	0.000463562	0.000164178	0.000656713	0.004061	0	0.00280552	0.000371815	0	1.93151e-05	0.000333185	0.820259	1.93151e-05	2.41439e-05	9.65754e-06	0.000922295	0.0260512	0.000395959	0.00216812	0.000115891	0	1.93151e-05	0.000608425	0	0	0.006881	8.20891e-05	0.000125548	0	4.34589e-05	0.000255925	0.00253028	0.000777432	0.00131825	0.000207637	0.000202808	0.000246267
0.00121188	0	9.24319e-05	0.00527889	0.070012	0	0.000225945	9.24319e-05	0.0817611	4.10808e-05	0.000328647	0.000605942	0.000123243	0.192248	0.00592591	0.000308106	0	0.000133513	0.000123243	0.000195134	0.000359457	0.000421079	0.210765	0	0.00236215	0	0	0.00449835	0	0.213661	0.00238269	0.00330701	0.00146864	0.0179934	0	0.00265998	0.000801076	3.08106e-05	0	0	0.000441619	0.0225945	0.027976	0.000225945	0.0768109	0	0	2.05404e-05	0	0
0	0	0	0	4.77726e-05	0	0	0	0	0	0	0	0	0	4.77726e-05	0	0	0	0	0	0	0	4.77726e-05	0	0.00064493	0	0	0	0	0.979434	0.00520721	0.00683148	0.00609101	0	0	0	0	0	0	0	0	0	0	0	9.55452e-05	0	0	0	0	0
0.000191314	0	0	0	0.000318857	0	0	0	0	0	0	0	0.00418766	6.37714e-05	0	0	6.37714e-05	0.001488	8.50286e-05	0	0	0	0.000361372	0	0	0	0	0	0	0.798185	0.00926812	0.000233829	0.140765	6.37714e-05	0	0	0	0	0	0	0	0.0001488	0	0	0.000425143	0	0	0	0	0
0.000287555	0	0	0	0.000517598	0	0	0	0	0	0	0	0.00517598	0	0	0	0	0.000517598	0.000115022	0	0	0	0	0	0	0	0	0	0	0.763573	0.00885668	0.0505521	0.126639	0	0	0	0	0	0	0	0	0	0	0	0.000287555	0	0	0	0	0
0	0	0	0	0	0	0	0	0.0879145	0	0	0	0	3.08436e-05	0	0	0	0	0	0	0	0	0.000102812	0	2.05624e-05	0	0	0	0	0.00025703	0.00534622	0.905094	0	0	0	0	0	0	0	0	0	0	0	0	3.08436e-05	0	0	0	0	0
0	0	0	0	0	0	0	0	0	0	0	0	0	0	0	0	0	0	0	0	0	0	0	0	0	0	0	0	0	0.000294146	0	0.999183	0	0	0	0	0	0	0	0	0	0	0	0	0	0	0	0	0	0
0.000323562	0	0	0	0.000258849	0	0	0	3.23562e-05	9.70685e-05	0	6.47124e-05	0	0.0211933	0.000194137	0	0	0	0	0	0	0	0.0018443	0	0.0101922	0	0	0	0	0.911862	0.00232964	0.0397657	0.0018443	0.000291206	0	0	0	0	0	0	0	0.000161781	0	0	0.00139132	0	0	0	0	0
0	0	0	0	7.77514e-05	0	0	0	0	0	0	0	0	0.00345994	0	0	0	0	0	0	0	0	0.000427633	0	0.00225479	0	0	0	0	0.960386	0.00124402	0.0283793	0.00155503	0	0	0	0	0	0	0	0	0	0	0	0	0	0	0	0	0
0.000145254	0	0	0	0.000726269	0	0	0	0	0	0	0	0	0.000217881	0	0	0	0	0	0	0	0.000508388	0.000871523	0	0	0	0	0	0	0.988162	0.00581015	0.00145254	0	0	0	0	0	0	0	0	0	0.000290508	0	0.000653642	0.000508388	0	0	0	0	0
0	0	0	0	0.000380373	0	0	0	0	0	0	0	0	0	0.00014264	0	0	0	0	0	0	0.000237733	0.000808292	0	0	0	0	0	0	0.99282	0.00290034	0.00185432	0	0	0	0	0	0	0	0	0	0.000190186	0	0	0.000332826	0	0	0	0	0
0	0.003162	2.635e-05	5.27e-05	0.0054281	1.75667e-05	0.219566	7.905e-05	5.27e-05	0.0001581	0	5.27e-05	0	1.75667e-05	0.0469645	0.0225117	7.905e-05	1.75667e-05	0	1.75667e-05	5.27e-05	0	5.27e-05	0	0.239688	0	0	0.000351333	0	9.66167e-05	0.000597267	0.00215192	5.27e-05	0	0	0.0571619	0	0	0.000456733	0.00612198	0	1.75667e-05	0.0007905	0.0008432	0.120569	0	0	0	0	6.14833e-05
3.56519e-05	0	0.000267389	0	0.000303041	0	3.56519e-05	0.000249563	0.000303041	0.000213911	0.000267389	7.13038e-05	0.00550822	0.00397519	0.000142608	0	0	0.000196085	0.000249563	0.000819994	0	0.000213911	0.000231737	0	0	3.56519e-05	0	0	0	0.403847	0.0350458	0.533335	0.00834254	0	0	5.34778e-05	0	0	0	5.34778e-05	0	0.000249563	3.56519e-05	0	0.000356519	0	0	0.000142608	0	0
0	0	0	0	0.000467836	0	0.000116959	0.00179337	0	0.000272904	0.000272904	0	0.0102534	0	0.000272904	0	0	0.000272904	0.000506823	0.000584795	0	7.79727e-05	0.000116959	0	0	0	0	0	0	0.932008	0.0238986	0.000662768	0.0234308	0	0	0	0.000116959	0	0	0	0	0.000116959	7.79727e-05	0.000155945	0.000935673	0	0	0.000194932	0	0
3.70906e-05	0	0	4.45087e-05	0	0	0	0	0.215875	0	0	0	0	0	0	0	0	0	0	0	0	0	0	0	0	0	0	0.000704722	0	9.64356e-05	0.0552576	0.688446	0	0	0	0	0	0	0	0	0	0	0	0	0	0	0	0	0	0
0	0	0	0	0	0	0	0	0	0	0	0	0	0	0	0	0	0	0	0	0	0	0	0	0	0	0	0	0	0.000264428	0	0.999438	0	0	0	0	0	0	0	0	0	0	0	0	0	0	0	0	0	0
0.000161411	0	0	0	0	0	0	0	0	0	0	0.000102716	0.0220986	0.000102716	0	0	0	0	0	0	0	0	2.93475e-05	0	0.000484233	0	0	0	0	0.962186	0.00666187	0.00098314	0.0066472	0	0	0	0	0	0	0	0	0	0	0	0.000322822	0	0	0	0	0
0	0	0	0	0	0	0	0	0	0	0	0.000131119	0.0156906	0	0	0	0	0	0	0	0	0	0	0	0	0	0	0	0	0.968881	0.00690559	0.000611888	0.00777972	0	0	0	0	0	0	0	0	0	0	0	0	0	0	0	0	0
0	0	0	0	0	0	0	0.000103842	0	0	0	0	0	0	0	0	6.92281e-05	0.00848044	0	0	0	0	0	0	0	0.000242298	0	0	0	0.0542402	0	0.931326	0	0	0	0	0	0	0	0	0	0	0	0	0	0	0	0	0	0
0	0	0	0	0	0	0	0	0	0	0	0	0	6.63482e-05	0	0	0	0.0109143	0	0	0	0	0	0	0	0.000232219	0	0	0	0.0519506	0	0.928808	0	0	0	0	0	0	0	0	0	0	0	0	0	0	0	0	0	0
0	0	0	0	0.000428135	0	3.0581e-05	0	6.11621e-05	0	0	3.0581e-05	0	0.00767584	0.000122324	0	0	0	0	3.0581e-05	0	0	0.000688073	6.11621e-05	0.00587156	0	0	0	0	0.22578	0.00964832	0.744694	0.00152905	0	0	0	0	0	0	0	0	0.000214067	0	3.0581e-05	0.000840979	0	0	0	0	0
0	0	0	0	0.000253775	0	8.45916e-05	0	0	0	0	0	0	0.00325678	0	0	0	0	0	0	0	0	0.000126887	0	0.00258004	0	0	0	0	0.1765	0.00575223	0.807935	0.00194561	0	0	0	0	0	0	0	0	0	0	0	0.000296071	0	0	0	0	0
8.52635e-06	0.0408881	0	5.96844e-05	0.000835582	8.52635e-06	0.140365	1.27895e-05	0	0	0	1.27895e-05	0	8.52635e-06	0.0152408	8.10003e-05	0.000119369	0.000132158	0	0	5.54213e-05	0	1.70527e-05	2.5579e-05	0.356129	4.26317e-05	0	0.000136422	0	1.27895e-05	0	0.0255066	6.82108e-05	0	8.52635e-06	0.244224	1.27895e-05	0	1.70527e-05	2.13159e-05	0	2.5579e-05	5.11581e-05	0.000208896	0.168984	0	1.27895e-05	0	0	7.67371e-05
0	0	0	0	0	0	0	0	0.000253325	0	0	0	0	0	0	0	0	0	0	0	0	0	0	0	0.00329322	0	0	0	0	0.10817	0.00531982	0.879924	0	0	0	0	0	0	0	0	0	0	0	0.000379987	0.0010133	0	0	0	0	0
0	0	0	0	0	0	0	0	0	0	0	0	0	0	0	0	0	0	0	0	0	0	5.11483e-05	0	0	0	0	0	0	0.000204593	0	0.999668	0	0	0	0	0	0	0	0	0	0	0	0	7.67224e-05	0	0	0	0	0
0.000896478	0	0	0	0.000335132	0	0	1.67566e-05	0	0	0	0.000108918	0.0138074	0.00134891	0	0	4.18915e-05	0	4.18915e-05	0	0	0	0.00104729	0	0	0	0	0	0	0.428751	0.00614129	0.515684	0.0306562	0	0	0	0	0	0	0	0	0.000175944	0	0	0.000242971	0	0	0	0	0
0.000692281	0	0	0	0	0	0	0	0	0	0	0	0.0136973	0.000395589	0	0	0	0	0	0	0	0	0.000445038	0	0	0	0	0	0	0.968699	0.00988973	0.00074173	0.00524156	0	0	0	0	0	0	0	0	0	0	0	0	0	0	0	0	0
0.000115984	0	0	0	0.00274698	0	0	0	3.0522e-05	1.83132e-05	0	3.0522e-05	0	0.00240514	0.000268594	0	3.0522e-05	0	0	0	0	1.83132e-05	0.00698344	0	0	1.83132e-05	0	0.000244176	0	0.311966	0.00250281	0.636177	0.000561606	4.88353e-05	0	0	0	0	0	0	0	0.00180691	0.00851565	1.22088e-05	0.0133381	0	0	0	0	0
0	0	0	0	0	0	0	0	0	0	0	0	0	0	0	0	0	0	0	0	0	0	0	0	0	0	0	0	0	0.000773238	0	0.999227	0	0	0	0	0	0	0	0	0	0	0	0	0	0	0	0	0	0
0	0	0	0.00999655	0.00439075	0	6.90369e-05	0	0.207359	0	0	0.000207111	0	0.001864	0.000345185	0	0	0	0	0	0	0	0.00233345	2.76148e-05	0.00122886	0	0	0.00138074	0	0.551274	0.164225	0.0120538	0.00153262	5.52295e-05	0	0	0	0	0	0	0	0.00439075	0.000303763	0	0.0222161	0	0	0	0	0
0	0	0	0	0	0	0	0	0	0	0	0	0	0.000799954	5.71396e-05	0	0	0	0	0	0	0	8.57094e-05	0	0.000799954	0	0	0	0	0.965059	0.00894235	0.0156277	0.00522827	0	0	0	0	0	0	0	0	0	0	0	0.000171419	0	0	0	0	0
0.00390971	0.00490017	0	0	0.00523529	0	0.00112451	5.21295e-05	0	5.21295e-05	0	0.000498954	0.00501933	0.00258413	0.0043193	1.48941e-05	0	0	0.000119153	1.48941e-05	0	1.48941e-05	0.0263179	0	0.0287457	0.000171283	0	0	0	0.492728	0.00434909	0.363603	0.00233093	0.00205539	0	0.000156388	0.000923437	0	0	0	0	0.00918968	8.19178e-05	0.000327671	0.0366843	0	0	0	0	0
0.00492652	0	0	0	0.0057959	0	0.000620989	0	0	0	0	0.000538191	0.00848686	0.00293935	0.00521631	0	0	0	0.000124198	0	0	0	0.0298075	0	0	8.27986e-05	0	0	0	0.883213	0.00376734	0.000910785	0.00401573	0.00260816	0	8.27986e-05	0.000993583	0	0	0	0	0.00832126	0	0.000372594	0.021983	0	0	0	0	0
0	8.80044e-05	0	2.34678e-05	0	0	0.00218838	0	2.34678e-05	2.93348e-05	0	0	0	0	8.21375e-05	3.52018e-05	8.80044e-05	0.000111472	0	0	5.28026e-05	0	0	0	0.502887	0	0	0	2.34678e-05	0.000750971	0.473528	0	0	0	1.17339e-05	0.000774439	0	0	2.34678e-05	1.17339e-05	0	1.17339e-05	1.17339e-05	0	0.000181876	0	0	0	0	7.62705e-05
0	0	0	0	0	0	0	0	0	0	0	0	0	0	0	0	0	0	0	0	0	0	0	0	0	0	0	0	0	0.000272587	0	0.999695	0	0	0	0	0	0	0	0	0	0	0	0	3.27104e-05	0	0	0	0	0
0	0	0	0	0	0	0	0	0	0	0	0	0	0	0	0	0	0	0	0	0	0	0	0	0	0	0	0	0	0.000125117	0	0.999875	0	0	0	0	0	0	0	0	0	0	0	0	0	0	0	0	0	0
0.00051074	0	0.00262116	0	0.00204296	0	0.000173459	0.000260188	0.00332463	0.00296807	0.0024477	4.8183e-05	0.00470266	0.097349	0.000905841	0	0	0.000106003	0.000115639	0.00391246	0.000240915	3.85464e-05	0.00238988	0	0	2.89098e-05	0	0	0	0.367897	0.010369	0.465641	0.000183095	0.000125276	0	0.000279462	4.8183e-05	0	6.74562e-05	0	2.89098e-05	0.00180204	0.000250552	0.000192732	0.00325717	0	0	0.000520377	0	0
0.000770073	0	0	0	0.000729542	0	0.000364771	0	0	0	0	0	0.0080655	0.000486362	0.000405301	0	0	0	8.10603e-05	8.10603e-05	0	4.05301e-05	0.00162121	0	0	0	0	0	0	0.969157	0.0084708	0.000689012	0.00279658	8.10603e-05	0	0	0	0	0	0	0	0.00158068	0	0	0.00210757	0	0	8.10603e-05	0	0
0.00192998	0.000346185	0	9.95283e-05	0.0102081	0.00643905	0.132104	0.000134147	1.2982e-05	3.02912e-05	0	8.65464e-06	0	0	0.0504912	0.0214938	0	4.76005e-05	0	0.000164438	0.0265351	0	8.65464e-06	0	0.155983	0.00134147	0	0.000376477	0	0.00147994	0.000147129	0.00248821	0.000142802	0	0.0355835	0.0842442	0.000333204	0.0154702	0.000787572	5.19278e-05	8.65464e-06	0.000843827	0.00370418	0.0363235	0.145523	0	0	1.73093e-05	8.65464e-06	0.00048466
0.000483822	0.00628544	0	0	0.000903983	2.97083e-05	0.162551	2.12202e-05	2.12202e-05	0	0	8.4881e-06	0	0	0.0245391	7.63929e-05	0.000161274	2.12202e-05	0	2.12202e-05	0.000950667	2.54643e-05	0	0	0.285692	0.00100584	0	0.000161274	0	2.54643e-05	1.69762e-05	0.0184616	1.27321e-05	0	0.00015703	0.211239	2.12202e-05	0.000950667	8.4881e-05	0.00987166	0	0.000645096	0.000428649	0.000381964	0.164402	0	4.66845e-05	8.4881e-06	8.4881e-06	0.000398941
6.65106e-05	0.000571991	7.98127e-05	0	7.98127e-05	2.66042e-05	0.308303	0.000239438	0.000465574	7.98127e-05	0	0	0	0	0.000758221	0.000279344	0.000292647	9.31148e-05	0	0.000399064	0.000212834	0	0.000518783	3.99064e-05	0.676626	6.65106e-05	0	0	0	0	7.98127e-05	0.00364478	0.000385761	0	0	0.00050548	0	0	0	6.65106e-05	0	2.66042e-05	0	0	0.000731616	0	5.32085e-05	7.98127e-05	5.32085e-05	0.000159625
9.04384e-06	8.13946e-05	0	5.4263e-05	6.78288e-05	0	0.000474802	5.8785e-05	4.52192e-05	0	0	1.80877e-05	0	6.78288e-05	6.78288e-05	8.59165e-05	7.68726e-05	8.59165e-05	0	0	4.06973e-05	1.35658e-05	1.35658e-05	0	0.00186303	1.35658e-05	0	9.04384e-06	0	6.33069e-05	0	0.993615	4.97411e-05	1.80877e-05	0	0.000298447	3.61754e-05	0	5.8785e-05	3.61754e-05	0	2.71315e-05	3.16534e-05	9.04384e-06	0.000366276	0	0	0	0	0.000605937
0	0.000666673	0	0	0.00650006	0.0047613	0.08328	1.80182e-05	3.15318e-05	0	0	1.80182e-05	0	1.35136e-05	0.0284552	0.0132434	9.00909e-06	9.00909e-06	0	2.70273e-05	0.087253	3.60364e-05	2.70273e-05	2.70273e-05	0.0815142	0.00385139	0	0.00179281	0	0.000522527	6.75682e-05	0.00572077	9.00909e-05	0	0.0092208	0.089226	0.00450004	0.00183785	0.000117118	0.0115001	0	0.000364868	0.000175677	0.0436986	0.244525	0	1.80182e-05	0	5.40545e-05	5.40545e-05
0	0.00442389	0	0	0.000424515	0	0.105905	0	0	0	0	0	0	0	0.0383851	0.0165337	0	0	0	0	0.0437473	0	0	0	0.341935	0.000290457	0	0	0	0	0	0.115915	0	0	0	0.0930581	0.000335143	0	0	0	0	0.000290457	0	0.00180977	0.186809	0	0	0	0	0
0	0.00372099	0	0	9.79208e-05	0	0.128603	0	0	0	0	0	0	0	0.0323139	0.0190619	0	0	0	0	0.0344681	0	0	0	0.373274	0.000326403	0	0	0	0	0	0.123968	0	0	0	0.0975291	0.000456964	0	0	0	0	0.000261122	0	0.00137089	0.144205	0	0	0	0	0
0.000129878	0.0193518	0	0	0.00228007	0	0.00155853	0	0.000259755	0	0	0	0	0	0.0132331	0	0	0	0	0	0	0	0.00118333	0	0.478094	0.00228007	4.32925e-05	0.000129878	0	4.32925e-05	0.00187601	0.354883	0	0	0	0.00310263	0	0	0	2.88617e-05	0	0.00121219	0.00112561	0	0.0810292	0	0	0	0	0
0.000154235	0.0167537	0	0	0.00148451	0	0.000694056	0	0.000250631	0	0	0	0	0	0.0107964	0	0	0	0	0	0	0	0.000636218	0	0.475506	0.00212073	0	0.000115676	0	0	0.00142667	0.359617	0	0	0	0.00240992	0	0	0	0	0	0.000694056	0.000636218	0	0.0850604	0	0	0	0	0
0.000160575	0.0308906	0	0	0.00232834	0	0.00180647	0	0.000381365	0	0	0	0	0	0.0210353	0	0	0	0	0	0	0	0.00116417	0	0.397282	0.00313121	0	0.000120431	0	4.01437e-05	0.00122438	0.434074	0	0	0	0.00244877	0	0	0	0	0	0.00126453	0.000582084	0	0.066197	0	0	0	0	0
7.36232e-05	0.0315844	0	0	0.00255227	0	0.00107981	0	0.000441739	0	0	0	0	0	0.019412	0	0	0	0	0	0	0	0.000932561	0	0.398768	0.00314126	0	0.000196329	0	0	0.000564445	0.42353	0	0	0	0.00267498	0	0	0	0	0	0.000932561	0.0012516	0	0.0749485	0	0	0	0	0
0.000216518	0.0376348	0	0	0.00181088	0	0.00171246	0	0.00116133	0	0	0	0	0	0.0220849	0	0	0	0	0	0	0	0.00131879	0	0.355149	0.00143689	0	0.000295252	0	3.9367e-05	0.00169278	0.452858	0	0	0	0.00714511	0	0	0	0	0	0.00110228	0.00141721	0	0.0699551	0	0	0	0	0
0.000164989	0.0283988	0	0	0.000598086	0	0.00125804	0	0.000515591	0	0	0	0	0	0.017757	0	0	0	0	0	0	0	0.000721828	0	0.360398	0.00119617	0	0.000164989	0	0	0.000721828	0.479727	0	0	0	0.00744514	0	0	0	0	0	0.000886817	0.00125804	0	0.0663463	0	0	0	0	0
0	0.00231465	0	0	0.00127896	0.00215985	0.026965	8.10866e-05	2.58003e-05	7.37151e-06	7.37151e-06	2.58003e-05	0	1.4743e-05	0.0260656	0.0381439	0.000460719	0	5.52863e-05	1.84288e-05	0.015576	0.000202716	1.4743e-05	0	0.161318	0.000328032	0	0.000457033	0	0.00164385	4.05433e-05	0.106124	0.000305917	7.37151e-06	0.000840352	0.150165	0.00107993	1.10573e-05	3.31718e-05	0.0289368	0	0.00590458	7.37151e-06	0.000206402	0.217706	0	0	7.37151e-06	0	0.174778
0	0	0	0	7.7821e-05	0	0	0	0	0	0	0	0	7.7821e-05	5.18807e-05	0	0	0	0	0	0	0	0.000233463	0	0.497095	0	0.000311284	0	0	0.00539559	0.482309	0	0	0	0	0	0	0	0	0	0	0.000337224	0	0	0.000155642	0	0	0	0	0
0	0	0	0	0	0	0	0	0	0	0	0	0	0.000166653	8.33264e-05	0	0	0	0	0	0	0	8.33264e-05	0	0.489793	0	0.000166653	0	0	0.00524956	0.494375	0	0	0	0	0	0	0	0	0	0	8.33264e-05	0	0	8.33264e-05	0	0	0	0	0
0	0.000963644	0	0	0.000153307	0	0.060841	0	0	0	0	0.000306614	0	0	0.0148051	0.0131406	0	0	0	0	0.0321507	0	0	0	0.16014	0	4.3802e-05	0.000350416	0	0.00773106	0	0.0471748	4.3802e-05	0	0	0.116338	0.00330705	0.00247481	0	0.000810337	0.000175208	0.00043802	0.00124836	0.0196671	0.265791	0	0	0	0.00102935	0
4.08213e-05	0.000796016	0	0	0.000122464	0	0.0608238	0	0	0	0	6.1232e-05	0	0	0.0113075	0.014614	0	0	0	0	0.0242887	0	0	0	0.164837	0	0	0.000102053	0	0.00530677	0	0.0385353	0	0	0	0.129363	0.00285749	0.0023064	0	0.000469445	0.000346981	0.000387803	0.000714373	0.0113279	0.263155	0	0	0	0.00030616	0
0.000224361	0.000797726	0	0	0.0055093	0	0.139677	0	0	0	0	0	0	0	0.0160792	0.0111682	0	0	0	0	0.0504063	0	0	0	0.160567	0.00336541	0	7.47869e-05	0	0	0	0.0207409	0	0	0.0163534	0.105973	0	0	0	0.00391385	0	0.00231839	0	0.00304133	0.204442	0	0.0353493	0	0	0
9.54745e-05	0.000644453	0	0	0.00381898	0	0.160636	0	9.54745e-05	0	0	0	0	0	0.0097384	0.0138677	0	0	0	0	0.0522962	0	0	0	0.190877	0.00193336	0	7.16059e-05	0	0	0	0.0177583	0	0	0.0135096	0.102158	0	0	0	0.00262555	0	0.00116956	0	0.00219591	0.181473	0	0.0332251	0	0	0
0	0	0	0	0.000622972	0	0	0	0	0	0	0.000103829	0	0	0.000519143	0	0	0	0.000337443	0	0	0.00106424	0.000129786	0	0.00116807	0	0	0	0	0	0	0.991512	0	0	0	7.78715e-05	0	0	0	0	5.19143e-05	0.00197274	0	0.000259572	0.00101233	0	0	0	0	0
0	0	0	0	0.000347806	2.89838e-05	0	0	0	0	0	0	0	0	0.000188395	0	0	0	0.000246363	0	0	0.000463741	4.34757e-05	0	0.000449249	0	0	0	0	0.000855023	0	0.994624	0	0	0	0	4.34757e-05	0	0	0	4.34757e-05	0.00120283	0	7.24596e-05	0.000695612	0	0	0	0	0
5.43272e-05	0.000217309	0	0	0.00225458	0.00258054	0.0893682	0	0	0	0	5.43272e-05	0	0	0.0294453	0.0055957	0	0	0	0	0.0639431	0	0	0.000271636	0.170153	0.000651926	0	0.00038029	0	5.43272e-05	0	0.00255338	0	0	0.0155376	0.0827131	0.000135818	0.0270278	0.00684522	0.00654642	0.000190145	0.00111371	0.00152116	0.0101049	0.275493	0	0	0	0	0
9.13576e-05	0.000137036	0	0	0.00134752	0.00182715	0.0968619	0	0	0	0	0	0	0	0.0269276	0.00424813	0	0	0	0	0.0674676	0	0	0.000114197	0.158757	0.000799379	0	0.000433948	0	6.85182e-05	0.000411109	0.00159876	0	0	0.0130185	0.0934131	0.000182715	0.0238215	0.00525306	0.0052759	4.56788e-05	0.00114197	0.0016216	0.00797095	0.279828	0	0	0	0	0
0	0.0714094	2.23504e-05	0	0.000100577	0	0.147892	0	0	0	0	3.35255e-05	0	7.82263e-05	0.0166063	0.0331679	0	0	0	0	0	0	0	0	0.210797	0.000458182	0	0.000245854	0	0	0	0	0	0	0	0.183977	0	0	0	0.00221269	0	2.23504e-05	0	0	0.155726	0	0	0	0	5.58759e-05
1.44691e-05	0.00121541	0	0	0.00134081	0.00710916	0.144002	0	0	0	0	0	0	0	0.0467208	0.008122	0	0	0	1.92922e-05	0.0680435	0.000308675	1.44691e-05	0	0.165368	0.00516548	0	0.000549827	0	0.000236329	1.44691e-05	0.0244432	2.89383e-05	0	0.0695965	0.0011093	0.00477481	0.00287453	0.0424235	0.0432675	0.0132778	0.0196587	0.0174064	0.0923854	0.120909	0	0.0600758	9.64609e-06	1.92922e-05	0.0228709
0	7.32762e-05	0	0	0.00688796	0	0.224628	0	0	0	0	0	0	0	0.0207372	0.0279915	0	0	0	0	0	7.32762e-05	0	0	0.318532	0	0	0.000293105	0	0.000109914	0	0.000329743	0	0	0	0.179417	0	0	0	0	0	0.00300432	7.32762e-05	0	0.188466	0	0	0	0	0
0	0	0	0	0.00322983	0	0.267724	0	0	0	0	0	0	0	0.0147421	0.0250712	0	0	0	0	0	0	0	0	0.346263	0	0	6.3957e-05	0	0.0016309	0.000575613	0.000607592	0	0	0	0.172876	0	0	0	0	0	0.00140705	0	6.3957e-05	0.143871	0	0	0	0	0
0	0	0	0	0	0	0.18379	0	0	0	0	0	0	0	0.0624365	0	0	0	0	0	0	0	0	0	0.299993	0	0	0	0	0.000145117	0	0.000181396	0	0	0	0.190212	0	0	0	0.020135	0	0.000217675	0	0	0.236867	0	0	0	0	0
0	0	0	0	0	6.19502e-05	0.198117	0	0	0	0	0	0	0	0.0512638	0	0	0	0	0	0.000216826	0	0	0	0.31672	6.19502e-05	0	0	0	0.00340726	6.19502e-05	0.0001239	0	0	0	0.186408	0	0	0	0.0139388	0	0	0	0	0.223238	0	0	0	0	0.0014868
0	0.00163975	0	0	0.000285174	0.000320821	0.0977079	0	0	0	0	0	0	0	0.0161837	0.00919688	0	0	0	0	0.0340427	0	0	0	0.0830927	0.000570349	0	0	0	7.12936e-05	0	0.0285887	0	0	0.00659466	0.123587	0.000356468	0	0	0.00139023	0	0.0011407	0	0	0.245036	0	0	0	0.000142587	0.338217
6.97374e-05	0.00108093	0	0	0.000104606	0.000348687	0.10886	0	0	0	0	0	0	0	0.0144008	0.00561386	0	0	0	0	0.0347641	0	0	0	0.0910422	0.000627637	0	0	0	0.00132501	0	0.0234666	0	0	0.00641584	0.128038	0.000209212	0	0	0.00104606	0	0.0011158	0	0	0.225566	0	0	0	0	0.347815
9.5042e-05	0.000316807	0	0	0.000253445	0	0.0256613	0	0	0	0	0	0	0	0.0208142	0.00538571	0	0	0.000253445	0	0.0031047	0	0	0.0318074	0.034025	6.33613e-05	0	0	0	0	0	0.0111516	0	0	0.00456201	0.0606051	0.0526849	0.00665294	0.0403928	0.00915571	0.00095042	0.00845874	0.00316807	0.0689688	0.204657	0	0.00988437	0	0	0.173737
0	0.000327201	0	0	7.27114e-05	0	0.0294118	0	0	0	0	0	0	0	0.018396	0.00421726	0	0	0.000545336	0	0.00265397	0	0	0.0265033	0.0319203	0	0	0	0	0.000363557	0	0.011961	0	0.000145423	0.00338108	0.0655857	0.0618411	0.00879808	0.0397731	0.00581691	0.000727114	0.00683487	0.00345379	0.0652221	0.182178	0	0.00679852	0	0	0.198466
2.74432e-05	0.000663212	0	0	0.000635769	0.00293185	0.108392	0	0	0	0	0	0	0	0.00635311	0.0139183	0	0	0	0	0.0396143	0	0	0	0.130648	0.000786706	0	0	0	9.14775e-06	0	0.0934168	0	0	0	0.0989192	0.000612899	0	7.77559e-05	0.00640342	0	0.00187071	0	0.000402501	0.30027	0	0.00875897	0	0	0
0	0.000430332	0	0	0.00030738	0.00273568	0.107552	0	0	0	0	0	0	0	0.0052562	0.0124489	0	0	0	0	0.0401746	0	0	0	0.133895	0.000737712	0	0	0	9.22141e-05	0.00107583	0.095503	0	0	0	0.104356	0.000645498	0	9.22141e-05	0.00467218	0	0.001291	0	0.000122952	0.274736	0	0.00482587	0	0	0
8.78707e-05	0.0131367	0	1.88294e-05	0.00110466	1.2553e-05	0.165153	0	0	0	0	6.27648e-05	0	0	0.0151389	0.0391276	0.00112349	6.27648e-05	0	0	0.0057367	0	0.000194571	2.51059e-05	0.162799	1.2553e-05	0	0.000646477	0	0	0.000188294	0.0400753	0.0029876	0	0	6.90413e-05	0	0	0.00340185	0.000269889	1.88294e-05	0.000646477	0.0120383	0.0017888	0.134505	0	0	0	0	7.53177e-05
0	0.00183141	0	0	0.000351229	0	0.0316859	0	0	0	0	0	0	0	0.0145008	0.0106874	0	0	0	0	0	0	0	0	0.132087	0.000978424	0	5.01756e-05	0	7.52634e-05	0	0.355595	0	0	0	0.139438	0.0222529	0	0	0	0	0.00143001	0	0.000526844	0.210311	0	0	0	0	0
0.000181281	0.00113948	0	0	5.17947e-05	0	0.0340809	0	0	0	0	0	7.7692e-05	0	0.00986689	0.0114984	0	0	0	0	0.000181281	0	0	0	0.133294	0.00106179	0	0	0	0.0019941	0	0.357746	0	0	0	0.142332	0.0257938	0	0	0	0	0.00126897	0	0.000258973	0.211685	0	0	0	0	0
0	0.00470197	0	0	0.00576278	0.00108948	0.0739127	0	0	0	0	0	0	0	0.101866	0	0	0	0	0	0.0483385	0	0.00180624	0	0.201869	0	0	0.000200694	0	0.00172023	0	0.145646	0	0	0	0.0953009	0.0108375	0	0	0	0	0.00880186	0	0	0.20207	0	0	0	0	0
0	0.00255963	0	0	0.00464109	0.000787579	0.0873931	0	0	0	0	0	0	0	0.0817394	0	0	0	0	0	0.0430356	0	0.00126575	0	0.208933	0	0	0.000140639	0	0.00146265	0	0.161482	0	0	0	0.101851	0.0160329	0	0	0	0	0.00632876	0	0	0.197092	0	0	0	0	0
0.00011424	0	0	0	0.00039984	0	0.190495	0	0	0	0	0	0	0	0.0039984	0.0148512	0	0	0	0	5.712e-05	0	8.568e-05	0.00011424	0.17573	0.00037128	0	0.00062832	0	0	0	0.00019992	0	8.568e-05	0	0.145942	0	0	0.0167647	0	0	0.00251328	0.00202776	0.0311018	0.271806	0	0	0	0	0
7.55706e-05	0	0	0	0.000226712	0	0.22908	0	0	0	0	0.000100761	0	0	0.00249383	0.0131493	0	0	0	0	0	0	0.000277092	0	0.189279	0.000277092	0	0.000100761	0	5.03804e-05	0.000100761	0.00345106	0	0.000125951	0	0.144012	0	0	0.0118142	0	0	0.00181369	0.000831276	0.0243589	0.240491	0	0	0	0	0
0	0	0	0	0.000643409	0	0.00221619	0	0.00014298	0	0.000357449	0	0	0.000285959	0.00014298	0.00021447	0	0	0	0.000643409	0.00100086	0	0	0	0.00471833	0	0.00014298	0	0	0.00014298	0.000500429	0	0.965399	0	0.00014298	0.00207321	0.00014298	0	0	0	0	0	0	0.00014298	0.00586217	0	0.000714898	0	0	0
0	0	0	0	0.000100867	0	0.00242082	0	0.000504337	0	0.000554771	0	0	0.000151301	0.000655638	0.000100867	0	0	0	0.000252169	0.00115998	0	0.000151301	0	0.00554771	0	0.000151301	0	0	0	0	0	0.96394	0	0.000100867	0.00201735	0.000100867	0.000100867	0	0	0	0	0	0	0.00499294	0	0.00080694	0	0	0
0.000772472	0.00189607	0	0.317907	0.0216994	0.000491573	0.00217697	0	0.0119382	0	0	0.0371489	0	0.00231742	0.0207865	0.000140449	0.00259831	0	0.0011236	0	0.000912921	0.00842697	0.000772472	0	0.00470506	0.00695225	0.000491573	0.0148174	0	0.000561798	0.00168539	0.000702247	0	0	0.000140449	0.00161517	0.000280899	0	0	0	0	0.0214888	0	0.00386236	0.280688	0	0	0	0	0
0.000935065	0.00114286	0	0.310753	0.025974	0.000415584	0.00197403	0	0.0112208	0	0	0.0349091	0	0.00145455	0.0206753	0	0.00280519	0	0.00238961	0	0.000207792	0.0107013	0.00145455	0	0.00436364	0.00623377	0	0.0204675	0	0	0.000727273	0.00145455	0	0	0.000207792	0.00384416	0.000831169	0	0	0	0	0.0256623	0	0.00332468	0.271065	0	0	0	0	0
2.71728e-05	0.00853226	2.03796e-05	0	0.00410309	0	0.235826	0.000203796	7.47252e-05	9.51048e-05	3.3966e-05	0	6.7932e-05	0	0.0537478	0.0505822	0.000278521	0.000108691	0	0.000101898	0.0205019	0	0	2.03796e-05	0.537872	0.00206513	0	0	0	0.000101898	3.3966e-05	0.0026018	1.35864e-05	0	0	0.000394006	0	0	0	0.0322541	0	0.00157602	3.3966e-05	1.35864e-05	0.0463296	0	0	4.75524e-05	0	1.35864e-05
0	0	0	0.00271392	0.00159642	0	0	0	0.975415	0	0	0	0	0.000319285	0.000957854	0	0	0	0	0	0	0	0.00127714	0.000319285	0.00063857	0	0.0011175	0.000957854	0	0.000319285	0	0.00335249	0	0	0	0	0	0	0	0	0	0	0	0	0.00446999	0	0	0	0	0
0.000697864	0.242469	0	0	7.75404e-05	0	0	0	0.141007	0	0	0	0	0.000581553	0.0106618	0	0	0	0	0	0	0	0	0	0	0	0.000310162	0.000465243	0	0.599426	0.000465243	0.00116311	0	0	0	0	0	0	0	0	0	7.75404e-05	0	0	0.000504013	0	0	0	0	0
0	4.89944e-05	0	0	0	0	7.34916e-05	0	0	0	0	0	0	4.89944e-05	0.000367458	0	0	0	4.89944e-05	0	0	9.79888e-05	0	0	9.79888e-05	0	0	0	0	0.000857402	0	0.997526	0	0	0	0	0	0	0	0	0	0	0	0.000195978	0.000318464	0	0	0	0	0
0	0	0	0	0	0	0	0	0	0	0	0	0	0	0	0	0	0	0	0	0	0.000133289	0	0	0	0	0.000133289	0	0	0.00126624	0	0.997734	0	0	0	0.000133289	0	0	0	0	0	0	0	0	0.000266578	0	0.000133289	0	0	0.000199933
0	0	0	0	0.0289942	0	0	0	0	0	0	0	0	0	0.015563	0	0	0	0	0	0	0	0	0	0.535582	0	8.52769e-05	0.00413593	0	0	0.246664	0.000341108	0	0	0	0	0	0	0	0	0	0.000213192	0	0	0.154735	0	0	0	0	0
0	0	0	0	0.0136971	0	0	0	0	0	0	0	0	0	0.0132517	0	0	0	0	0	0	0	0	0	0.72539	0	0.000334076	0.00077951	0	0.00144766	0.159131	0.00256125	0	0	0	0	0	0	0	0	0	0.000222717	0	0	0.0778396	0	0	0	0	0
0	0	0	0	0	0	0.00112634	0	0	0	0	0	0	0	0	0	9.58589e-05	0.00110238	0	0	0	0	0.0004074	0	0	0	0	0	0	0	0	0.989	0	0	0	0	0	0	0	0	0	0	0.000143788	7.18942e-05	0.000143788	0	0	0	0	0
0	0	0	0	0	0	0.000821663	0	0	0	0	0	0	0	0	0	0.000178622	0.000357245	0	0	0	0	0.000214347	0	0	0	0	0	0	0.000357245	0	0.993391	0	0	0	0	0	0	0	0	0	0	0	0	0	0	0	0	0	0
3.08914e-05	0.00191526	0.0189982	0	5.66342e-05	0	0.0316225	0.122175	0.0587451	0.00449469	0.000128714	0	0.000175051	0	0.0110694	0.0131906	0	7.72284e-05	0	0.0691812	0.00025228	0	0	3.08914e-05	0.147975	0.000375845	0	1.02971e-05	1.02971e-05	0.000298617	4.11885e-05	0.00505589	0.000231685	0	1.02971e-05	0.0547807	0	7.20799e-05	2.05942e-05	3.08914e-05	6.69313e-05	2.05942e-05	0	7.20799e-05	0.0116357	0	1.02971e-05	0.0282502	0	4.63371e-05
0	0	0	0	0	0	0.00279627	0	0	0	0	0	0	0	0	0	0.000665779	0.00166445	0	0	0	0	0.000532623	0	0	0	0.000155348	0	0	0	0	0.974656	0	0	0	0	0	0	0	0	0	0.000110963	0.000133156	0	0.000133156	0	0	0	0	0
0	0	0	0	0	0	0.00213515	0	0	0	0	0	0	0	0	0	0.000869875	0.00292594	0	0	0	0	0.000197699	0	0	0	0.000395398	0	0	7.90795e-05	0	0.9777	0	0	0	0	0	0	0	0	0	0	0	0	0.000197699	0	0	0	0	0.000118619
0	0	0	0	0	0	0.00146968	0	0	0	0	0	0	0	0	0	0.000993583	0.00277375	0	0	0	0	0.000186297	0	8.27986e-05	0	0.000248396	0	0	0	0	0.979756	0	0	0	0	0	0	0	0	0	0	0	0	0.000144898	0	0	0	0	0
0	0	0	0	0	0	0.00115966	0	0	0	0	0	0	0	8.28329e-05	0	0.00132533	0.00310623	0	0	0	0	0.000207082	0	8.28329e-05	0	0.000165666	0	0	8.28329e-05	0	0.977635	0	0	0	0	0	0	0	0	0	0	0	0	0	0	0	0	0	0
0	0	0	5.0819e-05	0.000982501	0	0.000186336	0	0	0	0	0	0	0	0.000694527	0	0	0	0.000474311	0	0	0.000118578	0.000152457	0	0.000220216	0	0	0	0	0	0	0.950418	0.0416208	0	0	8.46984e-05	0	0	0	0	0	0.000271035	0	0	0.00121966	0	0	0	0	0
0	0	0	5.13809e-05	0.00205523	0	0.000231214	0	0	0	0	0.000128452	0	0	0.000513809	0	0	0	0.000154143	0	0	7.70713e-05	0.000385356	0	0.000205523	0	5.13809e-05	0	0	2.56904e-05	0	0.944123	0.0432884	0	0	0	0	5.13809e-05	0	0	0	0.000770713	0	7.70713e-05	0.00184971	0	0	0	0	0
0	0	0	0	0	0	4.21186e-05	0	0	0	0	0	0	0	0	0	0	0	0	0	0	6.31778e-05	0	0	0.000231652	0	0	0	0	0	0.00595978	0.958619	0.0331263	0	0	0	0	0	0	0	0	0	0	0	4.21186e-05	0	0	0	0	0
0	0	0	0	0.000111383	0	4.17688e-05	0	0	0	0	0	0	0	0	0	0	0	0	0	0	5.56917e-05	0	0	0.00033415	0	0.000111383	0	0	0	0.0083816	0.947706	0.041727	0	0	0	0	0	0	0	0	5.56917e-05	0	0	0.000167075	0	0	0	0	0
0	0	0	0	0	0	0	0	0	0	0	0	0	0	0.0151429	0	0	0.000113572	0	0	0	0	0	0	0	0	0	0	0	0	0.565058	0	0	0	0	0	0	0	0	0	0	7.57146e-05	0	0	0.000302858	0	0	0	0	0
0	0	0	0	0	0	0	0	0	0	0	0	0	0	0.016513	0	0	0	0	0	0	0	0	0	0	0	0.000200401	0	0	0	0.535792	0	0	0	0	0	0	0	0	0	0	0	0	0	0.000240481	0	0	0	0	0.000160321
0.000194089	0.0256856	0	3.66205e-05	0.00292964	0	0.000747058	5.49308e-05	7.69031e-05	0	0	0.00818835	0	0.000205075	0.012158	2.92964e-05	0.000952133	6.9579e-05	1.46482e-05	1.83103e-05	3.29585e-05	0.00416009	0.00030395	7.3241e-06	0.812397	1.46482e-05	0	6.22549e-05	0.0544034	7.69031e-05	6.22549e-05	0.000710438	6.22549e-05	0.000128172	7.3241e-06	9.88754e-05	0.000750721	0	8.05651e-05	1.83103e-05	0	0.000897203	0.000703114	0.00379022	0.0257369	7.3241e-06	1.46482e-05	2.19723e-05	0	9.52133e-05
0	0	0	0	0	0	0.000217718	0	0	0	0	0	0	3.95851e-05	0	0	0	0	0	0	0	0	9.89629e-05	0	0.000514607	0	5.93777e-05	0	0	0.990915	0.00128652	0.00128652	0.00451271	0	0	5.93777e-05	0	0	0	0	0	0	0	0	0.000138548	0	0	0	0	0
0	0	0	0	0	0	6.50209e-05	0	0	0	0	0	0	0	0	0	0	0	0	0	0	0	0	0	0.000108368	0	8.66946e-05	0	0	0.990984	0.00127874	0.000931966	0.00578686	0	0	8.66946e-05	0	0	0	0	0	0	0	0	0.000151715	0	0	0	0	0
0	0	0	0	0.000138087	0	0	5.52349e-05	0	0	0	0.000276174	0	0.000414262	0.00011047	0	0	0	0	0.000331409	0	0.000524731	0.000579966	5.52349e-05	0	8.28523e-05	0.000138087	0	0	0	0.00494352	0.87655	0.109669	0.00011047	0	0	0.000138087	0	0	0	5.52349e-05	0.000800906	0	5.52349e-05	0.00168466	0	0	0	0	0
0	0	0	0	0.000276059	0	0	0	0	0	0	0.000162388	0	0.000405969	4.87163e-05	0	0	3.24775e-05	0	8.11939e-05	0	0.000584596	0.000324775	3.24775e-05	0	3.24775e-05	0.00012991	0	0	4.87163e-05	0.00508274	0.862263	0.126159	0	0	0	9.74326e-05	0	0	0	0	0.000357253	0	0	0.000811939	0	0	0	0	0
0	0	0	0	5.47016e-05	0	0	0	0	0	0	0	0	0	0	0	0	0	0	0	0	0	0	0	0.998441	0	0.000164105	0	0	8.20524e-05	0	0.000300859	0	0	0	0	0	0	0	0	0	0	0	0	0.000218806	0	0	0	0	0
0	0	0	0	0.00026455	0	0	0	0	0	0	0	0	0	0	0	0	0.00231481	0	0	0	0	0	0	0.989947	0	0.0010582	0	0	0.00026455	0	0.00119048	0	0	0	0	0	0	0	0	0	0	0	0	0.00324074	0	0	0	0	0
0	0.0186841	0	0	0	0	0.0377967	0	0	0	0	0	0	0	0.000577475	0.000149026	0	0	0	0	0	0	0	0	0.193119	0	0	0	0	0	0	0.583715	0	0	0	0.164692	0	0	0	3.72564e-05	0	0	0	0	3.72564e-05	0	0	0	0	0.000689244
0	0.0226529	0	0	0	0	0.0586459	0	0	0	0	8.38997e-05	0	0	0.00151019	0.000419498	0	0	0	0	0	0	0	0	0.223676	8.38997e-05	0	0	0	0	0	0.465266	0	0	0	0.224432	0	0	0	0	0	0	0	0	0.000335599	0	0	0	0	0.00171994
0	0.00102063	0	0	0	0	0.153991	0	0	0	0	0	0	0	0.00893824	0.00797946	0	0	0	0	0.0553923	0	0	0	0.176352	0.000278353	0	9.27845e-05	0	0	0	0.0289488	0	0	0	0.110228	0.000278353	0.000154641	0	0.00129898	0	0.000402066	0	0	0.322673	0	0	0	0	0
0	0.00192522	0	0	0.000168879	0	0.139258	0	0	0	0	0	0	0	0.0140507	0.0122944	0	0	0	0	0.063566	0	0	0	0.167832	0.000675516	0	0.000135103	0	0	0	0.0372885	0	0	0	0.101631	0.000168879	0.000270206	0	0.00246563	0	0.00118215	0	0	0.273348	0	0	0	0	0
0	0.000821666	0	0	0.000361533	0	0.0093144	3.28666e-05	8.54532e-05	0	0	0	0	0	0.0392625	0.0169986	7.88799e-05	1.31467e-05	1.31467e-05	5.91599e-05	0.000341813	0	4.60133e-05	0	0.00587655	0.0428515	0	0.00191284	0	0.00129495	2.62933e-05	0.00193913	2.62933e-05	0	0	0.000782226	3.28666e-05	0	0	0.0793006	0	0.00314205	0.0108065	0	0.133616	0	0	0	9.20266e-05	0.000308946
0	0	0	0	0.000182632	0	0	0	0	0	0	0	0	0	0.000608772	0	0	0	6.08772e-05	0	0	0	0.000487018	0	0	0	9.13159e-05	6.08772e-05	0	9.13159e-05	0	0.991964	0	0.000182632	0	0	0	0	0	0	0	0.000639211	0	0	0.000730527	0	0	0	0	0
0	0	0	0	0.000250543	0	0	0	0	0	0	0	0	0	0.000501086	0	0	0	0	0	0	0	0.000417571	0	0	0	0.000709871	8.35143e-05	0	8.35143e-05	0	0.990229	0	0.000125271	0	0	0	0	0	0	0	0.000709871	0	0	0.0008769	0	0	0	0	0
0	0	0	0	0	0	0	0	0	0	0	0	0	0.000107823	0	0	0	0	5.39113e-05	0	0	0	0	0	5.39113e-05	0	8.08669e-05	0	0	0	0	0.998841	0	0	0	0	0	0	0	0	0	8.08669e-05	0	0.000107823	5.39113e-05	0	0	0	0	0
0	0	0	0	0.000123503	0	0	0	0	0	0	0	0.000370508	0.000123503	0	0	0	0	0	0	0	0	0.000185254	0	0	0	0.000370508	0	0	0.0156231	0.000123503	0.982092	0	0	0	0.000185254	0	0	0	0	0	0	0	0	0	0	0	0	0	0
0	0.0100419	0	0	0	0	0.201715	0	0	0	0	0	0	0	0.0475345	0.0294459	0	0	0	0	0.0444649	0	0	0	0.363284	0	0	0.000482361	0	0	0	0.0021487	8.7702e-05	0	0	0.0768927	0.0410226	0	0	0.000767392	0	0.00114013	0	0	0.176434	0	0	0	0	4.3851e-05
0	0.00509554	0	0	0	0	0.194981	0	0	0	0	0	0	0	0.048051	0.025707	0	0	0	0	0.0498599	0	0	0	0.362395	0	0	0.000611465	0	5.09554e-05	0	0.000127389	0	0	0	0.0821401	0.0419873	0	0	0.000687898	0	0.00145223	0	0	0.182038	0	0	0	0	0
0	0.00380693	0	0	0	4.53206e-05	0.0538409	0	0	0	0	0	0	0	0.0289826	0.025017	0	0	0	0	0.000498527	0	0	0	0.0502153	0.0026286	0	0	0	0	0	0.0463177	0	0	0.000475867	0.0576025	0	0	0	0.000793111	0	0.000226603	0	0	0.115953	0	0.00115568	0	0.00106504	0.603331
4.31704e-05	0.00433863	0	0	0	0.000107926	0.0527327	0	0	0	0	0	0	0	0.0317519	0.025449	0	0	0	0	0.000625971	0	0	0	0.0556467	0.00295717	0	0	0	0	0	0.0512001	0	0	0.000755483	0.0643671	0	0	0	0.000928164	0	0.000215852	0	0	0.122021	0	0.00207218	0	0.00142462	0.573778
0	0.000288358	0	0	0.000120149	0	0.149465	0	0	0	0	0	0	0	0.0146822	0.0122312	0	0	0	0	0.117578	0	0	0	0.115391	0.00139373	0	0.000240298	0	0.000576715	0	0.00297969	0	0	0.0362369	0.11431	0	0	0.000360447	0.00576715	0	0.000937162	0	0.00855461	0.313805	0	0	0	0	0
0	0.000423383	0	0	0.000302416	0	0.151057	0	0	0	0	0	0	0	0.0166027	0.0144857	0	0	0	0	0.127559	0	0	0	0.123719	0.00169353	0	0.000272175	0	6.04833e-05	0	0.0025403	0	0	0.0391932	0.117096	0	0	0.000725799	0.00520156	0	0.000967732	0	0.00934466	0.276892	0	0	0	0	0
0	0.00132686	0	0	0.00333667	0	0.143399	0.00364399	0.000126832	0.000263421	0	5.8538e-05	3.90253e-05	0	0.0126881	0.0266299	0	0.00215127	9.75634e-06	0.00240494	0.0744262	3.41472e-05	9.75634e-06	0.000131711	0.261821	0.000141467	0	0.000648796	0	0.000156101	0	0.0638991	9.75634e-06	0	0	0.138794	0.00412205	0	0.00040001	0.0258348	0	2.9269e-05	2.43908e-05	7.31725e-05	0.167224	0	2.43908e-05	1.95127e-05	0	5.36598e-05
0	0	0	0	0	0	5.66011e-05	0	0	0	0	0	0.0140088	0	8.49017e-05	0	0	0	0	0	0	0	5.66011e-05	0	0	0	0	5.66011e-05	0	0.945776	0.0128201	0.00107542	0.0257535	0	0	0	0	0	0	0	0	0	0	0	0.000141503	0	0	0	0	0
7.13046e-05	0	0	0	0	0	9.50728e-05	0	4.75364e-05	0	0	0	0.0131676	4.75364e-05	0	0	0	0	0	0	0	0	4.75364e-05	0	0	0	4.75364e-05	0	0	0.952321	0.0111711	0.000142609	0.0227699	0	0	0	0	0	0	0	0	0	0	0	7.13046e-05	0	0	0	0	0
4.50379e-05	0	0	0	0.000270228	0	0.0785011	0	0	0	0	0	0	0	0.00790416	0.00488662	0	0	0	0	0.00934537	0	0	0.000157633	0.157926	0.00198167	0	4.50379e-05	0	6.75569e-05	0	0.0621073	0	0	0.0186232	0.0703943	0	0	0	0.00734118	0	0.000517936	6.75569e-05	0.000698088	0.336614	0	0	0	0	0
0.000315585	0.000793009	1.61838e-05	0	8.09192e-05	0.000525975	0.205187	0.00144845	0.00357663	0.000218482	2.42758e-05	0	4.04596e-05	0	0.0119599	0.0172115	0.000202298	0.00016993	0	0.00199061	0.0261207	0	0.00016993	0	0.354904	0.000226574	0	1.61838e-05	0	4.04596e-05	0	0.0369558	0	0	0.000356045	0.12324	0.00835087	0	1.61838e-05	0.00424017	0	0.000445056	0	0	0.0608432	0	0.000388412	1.61838e-05	0.0329341	0.0593462
0.000171701	3.96233e-05	0	5.28311e-05	0.00199437	0	0.000409441	0	0	0	0	3.96233e-05	0	0.000383025	0.00219249	2.64155e-05	0.000977375	0.00137361	0	5.28311e-05	5.28311e-05	7.92466e-05	0.00120191	0	0.951699	9.24544e-05	0	0	0	5.28311e-05	2.64155e-05	0.000884921	2.64155e-05	0.000158493	3.96233e-05	0.000198117	5.28311e-05	0	0	0	0	0.000145285	0	0.000343402	0.00299816	0.000184909	0	0	0	0.000145285
6.34905e-05	0.000562949	8.46539e-06	0	0.000550251	0	0.0931236	8.46539e-06	1.26981e-05	0	0	5.07924e-05	0	0	0.0492813	0.0348351	0	0	0	3.80943e-05	0.0496961	0	8.46539e-06	0	0.203495	0.000410572	0	0.000283591	0	0.00158303	9.31193e-05	0.00351737	4.65597e-05	0	8.46539e-06	0.101889	0.00201053	0	8.46539e-06	0.0331589	0	0.00053332	0.0031068	0.00513426	0.105005	0	8.46539e-06	0	0	0.000203169
6.36636e-05	0.00509663	1.06106e-05	0	2.12212e-05	0	0.171605	0.000134401	6.72005e-05	3.18318e-05	3.53687e-05	9.90323e-05	0	0	0.0217482	0.0149892	0	7.07374e-05	0	0.000130864	0.0377738	0	1.06106e-05	0	0.288807	0.000300634	0	4.59793e-05	0	0.00236263	1.06106e-05	0.103001	0.000201601	0	4.24424e-05	0.152563	0	1.76843e-05	6.36636e-05	0.016839	0	0.000983249	4.24424e-05	6.01268e-05	0.177448	7.07374e-06	1.41475e-05	1.41475e-05	1.06106e-05	8.1348e-05
9.42892e-05	0.0143162	0	0	0	0	0.0802244	0.000141434	0	0	0	0	0	3.14297e-05	0.0291668	0.0160763	6.28595e-05	3.14297e-05	0	0	0	0	0.000282868	3.14297e-05	0.5476	0	0	0.000282868	0	0.000298583	0	0.120502	0	3.14297e-05	0	0.0719584	0	0	0.00749599	0	0	0.00267153	0	0.0205708	0.0870289	3.14297e-05	0	0	0	0
0.00140131	0.000307894	0	7.89472e-06	0.000153947	0	0.00223026	1.97368e-05	0	7.89472e-06	0	0.000923682	7.89472e-06	0.00107763	0.000244736	0.000224999	0.000264473	2.76315e-05	0	1.18421e-05	0.000256578	0	0.000244736	0.00196578	0.0193697	0.000939471	0	7.89472e-06	0	0.00301973	1.57894e-05	0.914236	0.00015	7.89472e-05	1.97368e-05	0.00123552	7.89472e-06	3.94736e-05	1.18421e-05	6.71051e-05	7.89472e-05	7.89472e-05	0.000177631	0.00104605	0.00553025	0	0.000118421	0	3.55262e-05	0.000138158
6.92812e-05	0.000356303	0.000242484	2.47433e-05	0.000113819	1.4846e-05	0.00236546	0.0018508	0.00485958	0.000470122	6.92812e-05	1.97946e-05	0.000138562	9.89732e-06	0.000291971	0.00010887	9.40245e-05	0.00362242	1.4846e-05	0.000940245	0.000440431	1.4846e-05	1.97946e-05	0.00252876	0.00272671	0	1.4846e-05	1.4846e-05	3.46406e-05	0.925429	0.0213634	0.00722999	2.96919e-05	9.89732e-06	4.94866e-05	0.000692812	0	0	0.000197946	3.46406e-05	0	6.92812e-05	2.47433e-05	7.42299e-05	0.00181121	0	0	3.46406e-05	0	4.94866e-05
9.96701e-06	0.000164456	4.9835e-05	7.47526e-05	3.9868e-05	0	0.00206815	0.000358812	0.00038373	5.98021e-05	1.49505e-05	9.96701e-06	0	9.46866e-05	0.000229241	0.000104654	0.00223261	0.000906998	1.9934e-05	0.000234225	0.000174423	0	6.97691e-05	0.000144522	0.00954341	0.000134555	0	9.96701e-06	2.9901e-05	0.00406654	0.0144621	0.946971	0	0	0	0.000697691	0	0	8.47196e-05	6.97691e-05	9.96701e-06	3.9868e-05	1.9934e-05	2.9901e-05	0.000976767	0	1.9934e-05	1.49505e-05	5.98021e-05	6.97691e-05
0	0.000117542	3.67318e-05	2.20391e-05	0.0024096	0	0.353235	0.000374664	0.000205698	6.61172e-05	1.46927e-05	0.000132234	0	0.000345279	0.00054363	3.67318e-05	5.14245e-05	0.000132234	0	0.000132234	5.14245e-05	2.93854e-05	0.000690557	6.61172e-05	0.610717	1.46927e-05	0	0	0	0.00138111	8.81562e-05	0.00626644	5.14245e-05	1.46927e-05	0	0.000330586	0	0	5.87708e-05	3.67318e-05	0	0.000947679	9.55026e-05	0	0.00078606	0	4.40781e-05	1.46927e-05	0	4.40781e-05
0.000644974	6.54322e-05	2.80424e-05	0.00058889	0.000831923	0	0.00112169	0.000177602	0.000373898	0.000214991	2.80424e-05	0.000224339	0	0.000981483	0.000579542	1.86949e-05	0.000186949	0.000429983	7.47796e-05	0.00104691	7.47796e-05	2.80424e-05	0.00101887	0.000261729	0.00492611	0.000168254	0	0.000532805	3.73898e-05	0.208757	8.41271e-05	0.741029	0.0225461	0.000280424	0	0.000486068	6.54322e-05	0	0.000186949	7.47796e-05	0	0.000327161	0.000214991	3.73898e-05	0.00243969	0	0	0.000158907	1.86949e-05	7.47796e-05
0	0.000199042	1.14832e-05	0	0.000126315	1.91386e-05	0.209786	0.000440188	0.000375117	5.74158e-05	3.06218e-05	0.00743726	0	0	0.00696645	3.44495e-05	0	7.65544e-06	0	0.000103348	0.00917505	0	1.91386e-05	0.00025263	0.105228	1.53109e-05	0	0.000187558	0	0.000241146	9.18653e-05	0.00564589	8.42099e-05	0	5.74158e-05	0.164573	0.00013397	0.000390428	0.042059	0.00347174	0.000524398	0.0105262	0.00290907	0.0599995	0.124458	0	0.00107559	1.53109e-05	0	3.44495e-05
0	0	1.83881e-05	0	0.00072633	0	3.67762e-05	0.00038615	0.000174687	2.75821e-05	0	6.43583e-05	0.000478091	0.00163654	0.000478091	0	0	0.000137911	0.000193075	0.000165493	1.83881e-05	0.00118603	0.000505673	9.19405e-05	0	0	0	2.75821e-05	0	0.988581	0	0	0	7.35524e-05	0	2.75821e-05	0.000128717	0	0	0	0	0.000661972	6.43583e-05	0	0.00135153	0	1.83881e-05	0	0	0
0.0003856	0.000139244	0	0.0003856	0.000803333	0	0.00136031	0.000171378	0.000182089	0.000139244	0	6.42667e-05	0	0.00614818	0.000160667	8.56889e-05	5.35556e-05	0.000299911	0	0.000107111	9.64e-05	0	0.000889022	0.000149956	0.0831075	2.14222e-05	0	0	3.21333e-05	0.886966	0.000107111	0.00854747	3.21333e-05	0	0	0.000996133	0	0	5.35556e-05	0	0	0.000224933	2.14222e-05	0	0.000482	0	0	3.21333e-05	0	5.35556e-05
0	7.65382e-05	0	0.00021048	0.000373124	0	0.266898	0	0.000114807	0	0	0.00010524	0	7.65382e-05	0.000861055	6.69709e-05	0.000153076	0.000124375	1.91345e-05	2.87018e-05	0.000334855	0	7.65382e-05	0	0.650527	2.87018e-05	0	7.65382e-05	0	0.00189432	0.000162644	0.00711805	0.000191345	0	0	0.000727113	0	0	0	8.61055e-05	0	0.000449662	1.91345e-05	4.78364e-05	0.00223874	0	0	0	0.000162644	4.78364e-05
1.33345e-05	0.000200017	6.66724e-05	4.00035e-05	0.000226686	2.00017e-05	0.000560049	0.000246688	0.000493376	8.00069e-05	6.00052e-05	0.00026669	0	0.000286692	0.000273357	9.33414e-05	0.000113343	0.000173348	0	0.000213352	4.66707e-05	0.000953416	0.000206685	0.000353364	0.00436038	0	0	6.00052e-05	1.33345e-05	0.0107809	3.33362e-05	0.973478	0	0	0	1.33345e-05	4.66707e-05	0	0.000106676	2.00017e-05	0	0.000686726	0.000126678	2.6669e-05	0.000693393	0	8.66742e-05	2.00017e-05	0	4.00035e-05
0.000236934	0.000271607	8.66832e-05	5.20099e-05	0.00137537	0	0.00117311	0.000317838	0.000861053	9.2462e-05	0	0.000150251	3.46733e-05	0.000664571	0.000583667	4.6231e-05	7.51254e-05	0.000184924	2.31155e-05	0.000271607	0.000202261	5.77888e-05	0.000959294	0.000271607	0.00479069	2.31155e-05	0	0.000213818	0	0.00184346	0	0.976769	3.46733e-05	9.82409e-05	0	0.000658792	1.15578e-05	0	4.04521e-05	8.66832e-05	5.20099e-05	0.00061834	0.000260049	0.000121356	0.000803264	0	1.15578e-05	0	2.31155e-05	2.88944e-05
0	0.000132699	0.000174604	4.1905e-05	0.000104763	0	0.0011454	0.00075429	0.000272383	0.000209525	2.79367e-05	8.381e-05	0	4.88892e-05	0.000384129	9.77783e-05	0.000349208	0.000146668	0	0.000460955	0.000132699	0	6.28575e-05	0.000356193	0.00583178	1.39683e-05	0	0	0	0.00230478	2.79367e-05	0.978272	5.58733e-05	4.88892e-05	2.09525e-05	0.000949847	0.000111747	0	0	2.79367e-05	0	4.88892e-05	0	1.39683e-05	0.000481908	0	0	1.39683e-05	2.79367e-05	0.000789211
3.36536e-05	0.000109374	6.73072e-05	2.10335e-05	0.000105168	8.4134e-06	0.00105588	0.000172475	0.000403843	0.000273436	4.62737e-05	1.26201e-05	8.4134e-06	8.4134e-06	0.000206128	0.000126201	0.000769826	0.00148917	2.10335e-05	0.000302882	0.000243989	0	4.2067e-05	4.62737e-05	0.00465261	2.94469e-05	0	1.26201e-05	8.4134e-06	0.98136	0.000197715	0.00283111	2.52402e-05	0	1.26201e-05	0.000664659	0	0	7.15139e-05	5.88938e-05	0	5.88938e-05	8.4134e-06	3.78603e-05	0.000622592	0	2.10335e-05	6.73072e-05	1.26201e-05	2.94469e-05
0	2.97428e-05	0	4.24897e-05	1.27469e-05	0	0.0045464	7.22325e-05	0.00192478	0	0	0	0	1.27469e-05	0.000152963	5.09877e-05	7.22325e-05	7.22325e-05	0	1.27469e-05	0.000267685	0	1.69959e-05	4.24897e-05	0.00298703	8.49795e-06	0	8.49795e-06	0	0.00162311	2.12449e-05	0.985753	8.49795e-06	1.69959e-05	0	0.000182706	0	0	8.49795e-06	8.49795e-06	0	0	1.27469e-05	8.49795e-06	0.000446142	0	0	0	0	3.39918e-05
0	0	0	0	0	0	0	0.000151824	0	3.37388e-05	0	0	0	0	5.06081e-05	0	0	5.06081e-05	0	6.74775e-05	0	0.000101216	0	0.000101216	0	0	0	0	0	0.988698	0.00242919	0.00507768	0.00251354	0	0	0	0.000202433	0	0	0	0	0.000134955	0	0	3.37388e-05	0	0	0	0	0
8.15809e-05	9.11787e-05	0.000158363	0.000307128	0.000292732	0	0.00146366	0.000561469	0.000350318	7.19832e-05	0	0	0	0.000748625	0.000345519	0.000268737	0.000239944	0.000153564	0	0.000369514	0.000196754	9.59776e-06	0.000182357	7.67821e-05	0.00333522	0.000143966	0	1.43966e-05	0	0.000906988	0	0.338978	0.64363	4.31899e-05	5.27877e-05	0.000235145	2.39944e-05	7.67821e-05	6.23854e-05	0.000163162	0	0.000134369	6.71843e-05	0.000134369	0.00106055	0	9.59776e-06	0.000158363	2.39944e-05	5.27877e-05
0.00471146	0.000428315	6.88363e-05	0	0.00722016	3.82424e-05	0.00492562	0.00253165	0.000871926	0.000313588	9.17817e-05	0.00483384	3.82424e-05	0.000107079	0.0483843	5.35393e-05	0.058985	0.00852805	0.0199319	0.00157559	0.000504799	0	0.00310528	3.05939e-05	0.00692187	5.35393e-05	0	0	0	0.000214157	1.5297e-05	0.00267697	3.05939e-05	0.000298291	0	0.0017362	0.00104784	0	0.000168266	3.82424e-05	7.64848e-05	0.0126047	0.000413018	0.00806914	0.127447	0	2.29454e-05	0.000175915	1.5297e-05	2.29454e-05
0	4.5542e-05	0	4.5542e-05	0	0	0.00104747	6.8313e-05	0.000148012	0	0	0	0	2.2771e-05	0.000375722	9.1084e-05	7.96985e-05	7.96985e-05	3.41565e-05	2.2771e-05	4.5542e-05	0	9.1084e-05	5.69275e-05	0.00265282	3.41565e-05	0	0	0	0.988114	0.00191276	0.00293746	4.5542e-05	0	0	0.000125241	0	0	0	3.41565e-05	0	0	5.69275e-05	0	0.000603432	0	0	0	2.2771e-05	0.000113855
1.22226e-05	0.000238341	1.83339e-05	8.55584e-05	0.000201673	2.44452e-05	0.00127115	0.000158894	0.000207785	0	2.44452e-05	1.22226e-05	0	0	0.000806693	0.000128338	0.000152783	9.7781e-05	3.66679e-05	7.9447e-05	0.000562241	0	6.11131e-05	7.9447e-05	0.00676522	0	0	2.44452e-05	0	0.96772	0.000226119	0.0129804	4.88905e-05	2.44452e-05	1.22226e-05	0.000531684	0	0	7.9447e-05	0.000256675	0	5.50018e-05	0.000360567	2.44452e-05	0.00264009	0	3.05566e-05	1.22226e-05	1.22226e-05	4.88905e-05
0.000149375	0.000145338	2.82601e-05	0.297639	0.0524265	6.45945e-05	0.00115059	4.03716e-05	0.000104966	2.82601e-05	8.07432e-06	0.00549861	8.07432e-06	8.88175e-05	0.0118733	0.000209932	0.000129189	0.511027	0.000734763	7.6706e-05	0.000791283	0.00329432	0.000561165	6.45945e-05	0.0025636	3.63344e-05	0	0.00761408	0	0.00148164	9.68918e-05	0.00572873	9.28546e-05	9.68918e-05	4.03716e-05	0.000787246	0.00277353	0.00956403	5.65202e-05	0.000137263	0.00142108	0.0150142	8.07432e-06	0.00955595	0.0420551	0	0.000314898	0	0.000169561	0.000403716
0	0.000842163	8.50669e-06	4.25335e-05	0	0	0.0267663	0.000178641	0.000280721	5.10402e-05	0	0	0	0.000229681	9.7827e-05	8.08136e-05	0.00010208	0.000195654	0	0.000144614	9.7827e-05	0	0	9.35736e-05	0.00141211	5.95468e-05	0	0	0	0.00168858	0.958466	0.00161202	0	2.97734e-05	0	0.000378548	0	8.50669e-06	8.50669e-05	2.97734e-05	0	8.50669e-06	2.12667e-05	0	0.000399815	0	2.12667e-05	1.70134e-05	1.276e-05	3.82801e-05
4.84458e-05	0.000519691	7.92749e-05	3.08291e-05	0.000312695	0	0.000488862	0.000251037	0.000854407	3.08291e-05	0	0	0	0.000171762	0.000453629	6.16583e-05	0.000180571	0.000220208	8.80832e-06	0.000334716	0.000273058	0	0.00081477	0.000184975	0.00107462	3.08291e-05	0	8.80832e-06	0	0.948004	8.80832e-05	0.00628474	3.08291e-05	3.96374e-05	0	0.000413991	0	0	0.000202591	3.52333e-05	0	0.00015855	8.80832e-06	3.52333e-05	0.001057	0	1.76166e-05	0	1.32125e-05	0.000541712
0	0	0	0	3.50426e-05	0	0	2.33618e-05	0	0	0	0	0	0	0	0	0	0	2.33618e-05	0	0	0	0	0	0	0	0	0	0	0.999276	9.3447e-05	0	0.000198575	0	0	0	0	0	0	0	0	2.33618e-05	0	0	7.00853e-05	0	0	0	0	0
0	0.000197445	0	0.00015023	0.000163107	0	0.0122244	0.000772612	0.000609505	0.000103015	2.14614e-05	1.71692e-05	0	0	0.000240368	0.000141645	9.87226e-05	0.000124476	8.58458e-06	0.000133061	0.000197445	2.14614e-05	1.71692e-05	0.000326214	0.00697068	5.57997e-05	0	0	8.58458e-06	0.803246	0.000175984	0.00188431	3.86306e-05	0	0	0.000339091	0	0	1.71692e-05	5.15075e-05	0	8.15535e-05	2.14614e-05	0.000201738	0.000579459	0	2.57537e-05	0	8.58458e-06	0.000214614
0.00065952	5.46099e-05	0.000159629	4.62084e-05	0.000151227	0	0.000869558	0.000525095	0.000676323	0.00010922	5.88107e-05	0.00257927	0	0.00125183	0.00365466	6.72122e-05	0.000231042	0.000155428	0	0.000546099	0.000310856	0	0.00361266	0.00016383	0.003306	8.40153e-06	0	0.000407474	1.26023e-05	0.000508292	2.52046e-05	0.220805	0.734587	0.0033228	0	0.000474686	0	0	0.000239443	2.94053e-05	0	0.00126863	5.46099e-05	5.88107e-05	0.00704048	0	2.52046e-05	3.36061e-05	8.40153e-06	3.78069e-05
6.47339e-05	0.000356036	3.69908e-05	0.000189578	0.000661211	3.69908e-05	0.00194202	7.39816e-05	0.000184954	7.39816e-05	0	0	0	0.000166459	0.000369908	0.000129468	0.000157211	0.000171082	9.2477e-06	6.47339e-05	0.000226569	9.2477e-06	0.000235816	1.84954e-05	0.0537476	1.38715e-05	0	1.38715e-05	0	0.726277	0.0317196	0.162556	3.69908e-05	3.23669e-05	7.39816e-05	0.000434642	0	1.38715e-05	5.54862e-05	2.31192e-05	0	0.000291303	2.31192e-05	0.000212697	0.000545614	0	0	0	1.38715e-05	0.000397651
1.59871e-05	0.000511589	0	0.000147881	0.00159472	0.000291765	0.00109912	0.0001239	0.00032374	7.99357e-06	0	7.99357e-05	0	0.00280574	0.000259791	1.99839e-05	9.19261e-05	0.000139888	9.19261e-05	5.5955e-05	0.000119904	9.59229e-05	0.000903274	5.19582e-05	0.00306154	1.99839e-05	0	3.59711e-05	0	0.00120703	7.99357e-06	0.980931	0	0.000819341	0	4.79614e-05	0.000135891	0	7.99357e-06	7.99357e-06	0	0.000327736	1.99839e-05	0.000115907	0.000507592	0	0	2.39807e-05	0	3.59711e-05
2.45805e-05	0.000639093	0	0	0.0015076	0	0.0472109	1.6387e-05	1.6387e-05	2.45805e-05	0	0.000106515	0	0	0.0324872	0.0273089	0.000450642	4.09675e-05	1.6387e-05	4.09675e-05	0.112251	3.2774e-05	0	0	0.214612	8.1935e-05	0	0	0	0.00406397	3.2774e-05	0.0088162	0.000647286	0	0	0.12922	0.000393288	4.09675e-05	0.00120444	7.37415e-05	0	1.6387e-05	8.1935e-05	0.000114709	0.176103	0	0	1.6387e-05	0	0.000147483
0.000434067	0	8.93666e-05	0	0.227234	0	0.0114517	0.0011873	0.0014171	0.0001149	3.83e-05	0.0181287	2.55333e-05	0.00158307	0.0638078	0	0.000561733	0.0002298	0.170307	0.0013022	0	0.0008043	0.031406	0.0741615	0.000102133	0	0	0	0.000357467	0.000217033	0.000217033	0	0	0.00488963	0	0.000217033	0.000102133	0	0.000395767	0	0	0.101942	0	0.184517	0.0580117	0	2.55333e-05	7.66e-05	0	0
1.57003e-05	0.000474933	7.85013e-06	4.31757e-05	0.00135415	4.31757e-05	0.00106762	8.63514e-05	0.000117752	1.57003e-05	0	0.000400356	0	0.00149545	0.000490633	6.2801e-05	0.000121677	6.2801e-05	0.00139732	4.71008e-05	0.000247279	0.000741837	0.000863514	7.06511e-05	0.0158651	3.14005e-05	0	7.85013e-06	1.57003e-05	0.206254	0	0.758817	3.92506e-05	0.000196253	2.74754e-05	0.00032578	0.000337555	0	5.88759e-05	1.96253e-05	0	0.00116182	7.85013e-06	0.00059661	0.0012835	0	0	0	5.10258e-05	7.85013e-06
0.000143237	3.13331e-05	0	1.34285e-05	6.71423e-05	7.16185e-05	0.00115037	0.000120856	0.882922	1.79046e-05	0	8.95231e-06	0	0.000125332	0.000120856	0.000107428	0.00726928	0.00023276	1.34285e-05	7.16185e-05	0.000143237	0	0.000147713	4.47616e-05	0.00192027	1.34285e-05	0	0.0498286	0	0.00164275	0.000111904	0.0100982	0.000214855	1.79046e-05	0	0.000380473	2.68569e-05	0	2.23808e-05	8.05708e-05	0	1.79046e-05	4.02854e-05	1.34285e-05	0.00233655	0	0	0	6.71423e-05	3.58092e-05
0	8.05715e-05	0	8.95239e-06	3.58096e-05	8.95239e-06	0.000765429	0.000183524	0.000183524	8.95239e-06	0	0	0	3.13334e-05	0.000214857	0.000102952	0.00117276	0.000156667	1.79048e-05	7.60953e-05	0.000219334	0	0	2.68572e-05	0.00387639	1.79048e-05	0	0	0	0.832452	1.79048e-05	0.149993	0.000120857	0	8.95239e-06	0.000801239	0	0	5.37143e-05	5.81905e-05	0	2.2381e-05	1.79048e-05	2.2381e-05	0.00050581	0	0	0	3.13334e-05	0.000367048
8.07513e-05	4.84508e-05	2.8263e-05	2.42254e-05	0.000129202	0	0.00159888	0.000157465	0.000129202	8.07513e-06	8.07513e-06	0	0	0.00016554	0.000141315	6.4601e-05	0.000117089	7.67137e-05	1.61503e-05	8.47889e-05	9.69016e-05	0	0.000104977	4.84508e-05	0.00246695	2.01878e-05	0	8.07513e-06	8.07513e-06	0.906635	0.000157465	0.0051802	0.00524884	0	0	0.000161503	0	0	3.23005e-05	2.8263e-05	8.07513e-06	5.24884e-05	1.21127e-05	0	0.000359343	0	2.42254e-05	1.61503e-05	2.42254e-05	0.000553146
0.00169906	0.00267403	0	2.28062e-05	0.0014881	0.00208106	0.0334396	0.000108329	0.000125434	2.28062e-05	0	0	0	0	0.00990929	0.00861504	0.000153942	7.98217e-05	0	5.13139e-05	0.0345571	0	0	9.12247e-05	0.237447	0.000655678	0	1.14031e-05	1.14031e-05	0.00151091	0	0.314338	2.28062e-05	0	0.000986368	0.0361535	0	0	2.28062e-05	0.0125491	0	0.00602083	1.14031e-05	0.000592961	0.149073	0	0	1.71046e-05	0.0629508	1.71046e-05
0	0.000187251	2.14001e-05	5.88503e-05	6.42003e-05	0	0.00141241	0.00201161	0.00402322	0.000256801	0.000625953	0	1.60501e-05	0	0.000197951	4.81502e-05	6.42003e-05	0.000888104	2.14001e-05	0.0010272	4.81502e-05	4.28002e-05	5.88503e-05	0.000117701	0.0136051	0	0	0	1.07001e-05	0.00141776	1.07001e-05	0.949951	2.67501e-05	0	0	0.000315651	0	0	0.000171201	2.14001e-05	0	1.07001e-05	3.21002e-05	0	0.000454752	0	0	0.000219351	2.67501e-05	5.35003e-05
0	0.000100583	3.20037e-05	4.11476e-05	9.1439e-06	0	0.00103326	3.65756e-05	0.000150874	0	4.57195e-06	1.82878e-05	0	0	0.000118871	8.22951e-05	0.000169162	0.000137159	0	0.000105155	7.31512e-05	0	0	7.31512e-05	0.00436621	6.85793e-05	0	0	0	0.00405532	0	0.986325	1.82878e-05	0	0	0.000452623	0	0	2.28598e-05	9.1439e-06	0	1.37159e-05	5.48634e-05	0	0.000448051	0	9.1439e-06	0	9.1439e-06	5.02915e-05
3.09739e-05	0.000131639	0.000100665	3.87174e-05	0.00360072	4.64608e-05	0.001781	0.000294252	0.000263278	0	3.87174e-05	0.000456865	0	0	0.00223012	0.000247791	0.000193587	7.74347e-05	4.64608e-05	9.29217e-05	0.000255535	0	0.000464608	6.96913e-05	0.0043286	6.19478e-05	0	0.000170356	0	0.00166485	0	0.968995	3.09739e-05	3.87174e-05	0	0.000394917	0	0	0.000402661	0.000147126	0.000309739	0.00100665	0	0.000309739	0.00456865	0	1.54869e-05	3.09739e-05	0	5.42043e-05
3.05737e-05	0.000659518	2.6206e-05	3.05737e-05	2.18384e-05	0	0.000676989	0.000218384	0.000353781	2.18384e-05	0	1.3103e-05	0	0	0.00024459	1.74707e-05	8.73534e-05	0.000109192	0	0.000126662	5.67797e-05	0	8.73534e-06	0.000148501	0.00356839	8.73534e-06	0	0	0	0.531808	0.013531	0.445511	1.3103e-05	0	0	8.73534e-06	0	0	3.49414e-05	2.18384e-05	0	8.73534e-06	0	0	0.00052412	0	2.6206e-05	2.6206e-05	1.3103e-05	3.9309e-05
2.16836e-05	0.00621778	5.963e-05	3.25254e-05	0.00102455	1.08418e-05	0.119021	0.000325254	0.000113839	5.42091e-05	5.963e-05	3.79463e-05	0	1.08418e-05	0.0237653	0.0379247	0.000249362	4.33673e-05	0	6.50509e-05	0.00680866	0	6.50509e-05	2.16836e-05	0.303717	0.000314413	0	1.08418e-05	0	0.000157206	0	0.00362659	0.000222257	1.08418e-05	1.62627e-05	0.184343	0	1.08418e-05	1.62627e-05	6.50509e-05	1.08418e-05	8.13136e-05	7.04718e-05	3.25254e-05	0.120192	0	1.08418e-05	0	1.62627e-05	0.000758927
0	3.08877e-05	0.000123551	2.05918e-05	1.54439e-05	1.54439e-05	0.000617754	0.000355209	0.000288285	0.000144143	2.05918e-05	0	0	0	0.000231658	0.000102959	7.20713e-05	7.20713e-05	0	0.000298581	0.000149291	0	2.57398e-05	0.00017503	0.00259457	9.26631e-05	0	0	3.08877e-05	0.970142	0.0105687	0.00668204	1.02959e-05	0	0	0.00060231	1.02959e-05	0	0.000211066	8.23672e-05	0	0	3.08877e-05	2.57398e-05	0.000566275	1.54439e-05	1.02959e-05	6.69234e-05	0	0.000241954
0.00279576	0.00010869	1.20767e-05	5.43452e-05	0.000615912	0	0.000821216	9.05753e-05	0.000138882	0	0	0	0	0.000102652	0.000863485	4.22685e-05	0.000181151	0.000181151	0	0.000126805	8.4537e-05	0.000241534	0.00228854	0.000102652	0.00928699	1.20767e-05	0	1.20767e-05	1.81151e-05	0.949743	5.43452e-05	0.0254336	4.22685e-05	0	0	4.83068e-05	0	0	9.66137e-05	2.41534e-05	0	0.00122579	0	1.20767e-05	0.00095406	0	0	1.81151e-05	1.81151e-05	3.62301e-05
0.000504409	0.000317777	5.04409e-06	3.02645e-05	0.00236568	0	0.00140226	0.000842362	0.000696084	6.55731e-05	4.03527e-05	0.000146278	1.00882e-05	0.00101891	0.000262292	4.53968e-05	0.000640599	0.000549805	8.57495e-05	0.000544761	2.52204e-05	0.000398483	0.000373262	0.000131146	0.00347033	0.000433791	0	0.000575026	0	0.00117527	1.51323e-05	0.961978	0	4.53968e-05	0	0.000216896	0.000418659	0	3.53086e-05	1.00882e-05	0	0.000156367	0.000116014	2.01763e-05	0.000877671	0	0	2.52204e-05	3.02645e-05	0.000126102
9.54868e-06	0.000186199	4.29691e-05	0.000611116	0.00363805	0	0.0176412	0.00021962	0.000171876	9.54868e-06	3.34204e-05	0.00083551	1.90974e-05	5.72921e-05	0.00178083	9.54868e-06	7.63895e-05	9.07125e-05	0	0.000205297	6.20664e-05	9.54868e-06	0.000625439	0.000716151	0.422768	9.54868e-06	0	0.000964417	9.54868e-06	0.00108378	0.520303	0.00467408	0	4.29691e-05	0	1.90974e-05	0	0	7.16151e-05	0	0	0.000811638	0	3.34204e-05	0.0031081	0.000190974	0	0	2.8646e-05	2.8646e-05
1.77846e-05	0.0265347	1.18564e-05	2.9641e-05	0.00348579	0	0.00157098	0.000136349	0.000260841	2.37128e-05	1.77846e-05	0.000379405	4.14975e-05	0.000954442	0.000634318	1.18564e-05	0.00010078	0.000136349	0.00039719	7.70667e-05	2.9641e-05	0.00246614	0.00115007	5.92821e-05	0.270119	0	0	0.000213416	4.14975e-05	0.163429	0.00513976	0.514207	2.9641e-05	0.000207487	0	8.29949e-05	0.000142277	0	2.37128e-05	1.18564e-05	0	0.00135756	0.000177846	0.000385334	0.00180218	0	1.18564e-05	0	0	2.37128e-05
7.11524e-05	0.000205551	3.55762e-05	2.76704e-05	0.00630094	1.58117e-05	0.00106333	0.000774771	0.000541549	0.000150211	3.16233e-05	0.000324139	0	1.97646e-05	0.000296468	4.3482e-05	0.000110682	0.000256939	7.90583e-06	0.000193693	0.000134399	0.00163651	0.000209504	0.000213457	0.0421104	1.58117e-05	0	0.000114634	3.55762e-05	0.0012926	0.0112579	0.900727	0.0235791	8.69641e-05	2.76704e-05	0.00062456	8.30112e-05	0	7.51053e-05	3.95291e-05	8.69641e-05	0.000885452	7.90583e-06	0.000221363	0.000818253	0	1.97646e-05	3.95291e-05	2.37175e-05	2.76704e-05
0.00162053	0.148515	7.8346e-05	5.77286e-05	0.0658725	5.36052e-05	0.00652746	0.00037936	0.043981	7.42225e-05	2.47408e-05	0.00332352	8.24695e-06	3.29878e-05	0.0632953	0.000131951	0.000173186	0.000169062	0.000663879	0.000119581	0.000123704	0.000177309	0.00665116	0.000742225	0.417588	1.64939e-05	0	0.00649447	8.24695e-06	0.00166176	0.000140198	0.00199164	0.00020205	0.000255655	8.24695e-06	0.000602027	0.000181433	0	0	5.77286e-05	0.00947574	0.0334826	0.000585533	0.0126178	0.111684	0	8.24695e-06	8.24695e-06	2.06174e-05	0.000412347
0	0.0354682	2.33997e-05	0	0.000111149	0	0.00789157	0	0.433703	0	0	0	0	3.50996e-05	0.00213523	0.000122849	0	4.67995e-05	0	0	0.000421195	0	0	0	0.0547613	0.000193048	0	2.92497e-05	1.16999e-05	0.130114	0.272724	0.0461385	0	0	0	1.16999e-05	0	0	0	0.000152098	0	3.50996e-05	0	0	0.00164383	2.33997e-05	0	0	1.75498e-05	0
3.75744e-05	0.0068996	0	9.3936e-05	0.000441499	0	0.131942	9.3936e-06	5.63616e-05	3.28776e-05	0	0.000136207	0	9.3936e-06	0.0150345	0.0227419	0.0019069	0.000540132	0	4.22712e-05	0.0421162	0	0.000108026	0	0.253148	0.00257854	0	1.87872e-05	9.3936e-06	0.000676339	0	0.0182518	0.000263021	1.40904e-05	0.000300595	0.113554	0.000206659	0	9.3936e-06	0.0269174	0	0.00135737	0.000263021	0.000253627	0.173504	0	0	0	1.87872e-05	0.000140904
3.02558e-05	0.000242047	0	4.53837e-05	0.001301	0	0.00815394	6.05116e-05	0.000136151	6.05116e-05	0	0	0	0	0.00694371	0.000181535	0.000423581	6.05116e-05	0	0	0.000242047	0	0	0	0.00906162	0.00497708	0	0	0	0.000892546	9.07674e-05	0.0174425	0.00036307	0	3.02558e-05	0.00116485	0	0	0	0.0430389	0	0.000105895	0.0362313	0	0.0147951	0	0	0	0	0.000166407
0	2.02106e-05	3.53685e-05	0	9.09477e-05	0	0.00159158	0	6.56844e-05	1.01053e-05	0	0	0	7.57897e-05	4.04212e-05	0.000166737	0	0	0	0	0.00051537	0	0	0	0.000480002	0.000257685	0	0	0	0.000126316	6.06318e-05	0.988697	0	0	0	0	0	0	0	1.01053e-05	0	2.52632e-05	0	0	0.00171285	5.05265e-05	0	0	0	0
0	0	0	0	0	0	0.000336923	2.49573e-05	0.975648	0	0	0	0	9.35897e-05	0.000131026	9.35897e-05	5.61538e-05	0.000112308	0	0	6.23932e-05	0	0	0	0.000124786	0.000131026	0	0	1.24786e-05	0.000199658	0.000524102	0.000474188	1.87179e-05	0	0	1.87179e-05	0	0	6.86325e-05	0	0	0	0	0	0.000854786	0.00194043	0	0	0	0
0	0	0	0	2.56671e-05	0	0.000282338	0	3.08005e-05	0	0	0.000236137	1.02668e-05	0.000426074	0.000379873	0	1.54003e-05	2.05337e-05	0	0	0	0	2.05337e-05	0.000107802	0.000328539	0.000169403	0	0.000143736	0	2.05337e-05	0	0.982315	0	0	0	0	1.54003e-05	0	1.54003e-05	0	0	4.62008e-05	0	3.59339e-05	0.000954816	0.00043634	0	0	0	0
0	0	0	0	0	0	0	0	0	0	0	0	0	0	0	0	0	6.88304e-05	0	0	0	0	0	0	1.05893e-05	0	0	0	0	0.924694	0	0.0711548	0	0	0	0	0	0	0	0	0	0	0	0	0	9.53036e-05	0	0	0	0
0	0	0	0	0	0	0.000352732	0	0	0	3.42934e-05	0	7.34858e-05	3.42934e-05	0	3.91924e-05	6.36877e-05	9.79811e-05	0	0	0	0	0	0	0.389622	6.85868e-05	0	0	0.025235	0.000352732	0.554122	0	0	3.91924e-05	0	0	0	0	3.42934e-05	0	0	1.46972e-05	0	0	0.000137174	0.00295903	0	0	0	0
0	0.000112518	0	0	0.000273958	0	0.00317498	0	7.33816e-05	0	0	0	0	0.000259282	0.000102734	0.000596837	0	0.000337555	0	0	0.000865903	0	0	0	0.00135511	0.000435397	0	0	0	0.000508779	0	0.809218	0.154008	0	0	0	0	0	0	0.00039626	0	3.42447e-05	0	0	0.00413872	0.00083655	0	0	0	0
0	0.00057584	0	0	6.14975e-05	0	0.0165931	0	0.0111478	0	0	0	0	0.000128586	5.03162e-05	0	5.03162e-05	8.38603e-05	0	0	2.79534e-05	4.47255e-05	3.35441e-05	7.26789e-05	0.439433	0.000743561	0	0	0.165098	0.102829	0.00403088	0.0244257	0	2.23627e-05	0	0	0	0	0	0	0	4.47255e-05	0.000721198	0	0.00109577	0.00159334	0	0	0	0
0	0	0	0	0.00444032	0.000806803	0.131364	2.32173e-05	1.16087e-05	0	0	1.16087e-05	0	0	0.029782	0.0126593	0	5.2239e-05	0	0	0.0657341	0	0	0.000975128	0.0320051	0.000203152	0	0.00152654	0	4.64347e-05	0	0.000261195	3.4826e-05	1.7413e-05	0.0349247	0.152439	0.0333111	0	0	0.00395275	0	0.001068	0.000551412	0.000464347	0.412828	0	0	0	0.06473	0
9.53369e-05	0.000179458	0	1.68242e-05	0.000140201	0	0.00363963	6.16886e-05	0.000112161	2.24322e-05	1.68242e-05	6.16886e-05	0	0	0.00782884	0.000381348	0.000213106	0.0034153	0	0.000151417	0.000358915	0	0	0.000185066	0.00620251	0.00481732	0	0.000358915	0	8.97289e-05	0	0.00669041	0.000134593	0.000269187	3.36483e-05	0.000740263	0	0	0	0.00412753	0	0.000364523	0.00649973	0.000813168	0.0650534	0	2.24322e-05	0	0.000117769	0.000128985
0	0	1.93928e-05	0	0	0	9.69641e-06	0	9.69641e-06	1.93928e-05	0	0	0	5.81784e-05	0.000111509	0	0	0	0	0	0	0	1.45446e-05	0	0.0539653	0	0	3.39374e-05	0	0.563865	0.01038	0.347994	0.0231744	0	0	0	0	0	0	0	0	0	0	0	4.36338e-05	0	0	0	0	0
0	0.000518548	0	0	0	0	0.000116528	0	0	0	0	0	0	2.91319e-05	4.07847e-05	0	0	2.91319e-05	0	0	0	0	6.40902e-05	2.91319e-05	0.00329191	0.00014566	0	1.16528e-05	0	2.91319e-05	0	0.93119	0	0	0	1.74792e-05	0	0	0	0	0	0	0.000291319	0	0.00033793	4.66111e-05	0	0	0	0
0	0.0201581	0	3.66623e-05	6.11038e-05	1.22208e-05	0.161754	0	2.44415e-05	1.22208e-05	0	3.05519e-05	0	3.05519e-05	0.00199198	7.94349e-05	0.000274967	1.83311e-05	1.83311e-05	3.05519e-05	0.000342181	5.49934e-05	3.05519e-05	1.83311e-05	0.347436	5.49934e-05	0	0	0	9.16557e-05	0	0.232152	2.44415e-05	1.83311e-05	0	0.175704	0	0	0	0.000122208	0	4.8883e-05	1.83311e-05	0	0.0524881	0	0	0	0	0.000109987
0	2.8989e-05	0	0	0.110902	0.000111125	0.0277135	0	0	0	0	0	0	6.7641e-05	0.0160986	0.00198575	0	9.663e-06	0	0	0.0185143	0	0	0	0.0312357	0.0136925	0	0.000632927	0	1.9326e-05	9.663e-06	0.000164271	0	2.41575e-05	0.0708878	0.0136152	0.0028071	0.000207755	0	0.0311922	0	0.00883682	0.000666747	0.0408648	0.222539	0	0	0	9.663e-06	0
0	0.00312475	0	0	0.000303795	0	0.13075	2.47996e-05	0	1.23998e-05	0	2.47996e-05	0	0	0.0481732	0.0220902	0.000130198	0	0	6.81989e-05	0.0471688	1.23998e-05	0	0	0.212005	0.00130198	0	0.000353394	0	0.00282715	4.95992e-05	0.010329	0.000371994	0	2.47996e-05	0.123812	1.85997e-05	0.0116248	0.000570391	0.0158407	1.23998e-05	5.57991e-05	9.91984e-05	0.000458792	0.126404	0	0	0	1.85997e-05	6.81989e-05
0	0.0012453	1.07818e-05	1.61727e-05	0.000215636	0.000436662	0.117796	0	4.8518e-05	2.15636e-05	0	0	0	1.61727e-05	0.0230191	0.0137737	0.169333	0.00181134	0	1.61727e-05	0.0573483	0	1.07818e-05	0	0.225291	0.00486259	0	7.54725e-05	0	0.00305664	1.07818e-05	0.0265663	0.000221027	0	0.00139085	0.0102157	2.15636e-05	1.07818e-05	0	0.0184153	0	0.00368737	3.77363e-05	0.000156336	0.226994	0	1.07818e-05	0	0	0.000129381
0	0	0	0	0.0460947	0	0.399945	0	0.00126242	0	0	0	0	0	0.00909204	0	0	4.57872e-05	0	0	0	0	0.00018969	0	0.35283	0	0	0.00607008	0	1.96231e-05	0.000209313	0.000372839	0	0	0	0.0011643	0	0	0	0	0	0	0.0059131	0	0.151189	1.30821e-05	0	0	0	0
0	0	0	0	0	0	0	0	4.03608e-05	0	0	0	0	3.53157e-05	0	0	3.02706e-05	0.000156398	0	0	0	0	1.51353e-05	0	0.00914173	0	0	0	0	2.01804e-05	0.00111497	0.976434	0.00543862	0	0	0	0	0	0	0	0	0	0	0	0	0	0	0	0	0
0	0.000243413	0	0	0	0	0.000304266	0	4.9789e-05	0	0	0	1.10642e-05	1.10642e-05	0	0	0	6.08532e-05	0	0	0	0	0	0	0.00212433	0	0	0	0	4.9789e-05	0	0.995458	0	0	0	0	0	0	0	0	0	0	0	0	0	0	0	0	0	0
0.00052696	0.012003	0	0	0.000897783	0	0.00124258	0	2.60227e-05	0	0	0	0	0	0.0049313	0.0268945	0	1.9517e-05	0	0	0.107962	0	7.80681e-05	0	0.0400684	0.0642305	0	0.000884772	0	2.60227e-05	2.60227e-05	0.00295358	0	0	0	0	0	0	0	0	5.20454e-05	0.00599823	0.00284298	0	0.345835	0	0	0	0	0
3.98861e-05	0.00341525	0	0.000393875	0.00729418	0	0.0215884	0	9.97153e-06	0	0	0.000204416	0	1.99431e-05	0.0344417	0.0301788	0.000279203	0.000114673	9.97153e-06	6.4815e-05	0.00591312	8.97438e-05	0.000513534	4.48719e-05	0.162067	0.0174402	0	0.000558406	0	0.000144587	0.00130128	0.0753449	0.00151567	0	0.000104701	0.000603278	9.97153e-06	7.97723e-05	0.00912395	0.000114673	0	0.00434759	7.97723e-05	0.00228847	0.164321	0	1.49573e-05	0	0	0.000134616
0	0	3.64796e-05	0	0.000182398	0	0.360815	0	1.04227e-05	7.29592e-05	0	0.000156341	0	8.85933e-05	0.00673831	0	0.00431502	4.1691e-05	0	2.60569e-05	5.73251e-05	5.21137e-05	0.000244935	0	0.435447	0	0	5.21137e-05	0	3.64796e-05	0.179636	0	0	1.04227e-05	0	7.81706e-05	0	0	0	0	0	0.000422121	3.64796e-05	1.56341e-05	0.00491433	2.60569e-05	0	0	0	0
0	0	0	0	0	0	0.00537982	0	7.10989e-05	0	0	0	0	1.18498e-05	0.000746538	1.18498e-05	0	4.14744e-05	0	0	1.18498e-05	0	0	0	3.55494e-05	0	0	0	0	1.77747e-05	0	0.889056	0.0892943	0	0	0	0	0	0	1.18498e-05	0	0	0	0	7.70238e-05	2.36996e-05	0	0	0	0
0	1.68793e-05	0	0	0	0	0.000101276	1.68793e-05	0.658645	0	0	0	0	0	0	1.68793e-05	0	1.68793e-05	0	0	0	0	0	0	7.87698e-05	1.12528e-05	0	0.0427551	0	2.25057e-05	0.296034	0	0	0	0	0	0	0	0	0	0	0	0	0	8.43963e-05	0.000258815	0	0	0	0
0	0	0	0.000331011	0.000252199	0	0.000120845	0	0.0598394	0	1.05083e-05	2.62707e-05	0	0.000147116	0.000267961	1.05083e-05	0	6.30497e-05	1.57624e-05	0	2.10166e-05	0.000162878	0.000604226	0	0.465759	3.15249e-05	0	0.000126099	0	0.266159	0.188461	0	0	2.10166e-05	0	2.10166e-05	1.05083e-05	0	1.57624e-05	2.62707e-05	0	0.000173387	0.00015237	2.10166e-05	0.00213318	1.57624e-05	0	0	0	0
0	1.14454e-05	0	0	1.71681e-05	0	0.000337639	0	0.560806	0	0	0	0	5.15042e-05	0.000801177	8.58403e-05	1.14454e-05	3.43361e-05	0	0	6.86723e-05	0	0	0	9.1563e-05	6.86723e-05	0	4.00588e-05	0	0.130947	0.301025	0.000612328	0	1.14454e-05	0	3.43361e-05	0	0	2.86134e-05	0	0	0	0	0	0.000394866	4.00588e-05	0	0	0	0
7.21998e-05	4.44306e-05	0	0	9.44151e-05	0	0.000572044	0	5.55383e-05	0	0	0	1.66615e-05	0.000338783	2.77691e-05	5.55383e-05	0	6.10921e-05	0	0	0.000233261	2.22153e-05	4.44306e-05	1.66615e-05	0.000355445	0.000199938	0	0	0	9.99689e-05	0.0282301	0.963406	0	0	0	0	0	0	2.22153e-05	7.21998e-05	0	1.66615e-05	0	4.44306e-05	0.000871951	0	0	0	0	0
0	4.05069e-05	0	0	1.01267e-05	0	0.000237978	1.01267e-05	1.01267e-05	0	0	0	0	0.000232915	5.5697e-05	1.01267e-05	0.000891153	0.00723049	0	0	1.51901e-05	2.53168e-05	0.000217725	1.01267e-05	0.518696	4.05069e-05	0	0	0	0.00362537	0.449576	0.00249118	0	1.01267e-05	0	0	0	0	0	0	0	0.000202535	0.000222788	7.08872e-05	0.00165572	0.000151901	0	0	0	0
0	0	0	0	0	0	0	0	2.58293e-05	0	0	0	0	0	0	0	0	0	0	0	0	0	0	0	1.29146e-05	0	0	0	0	0	0	0.998185	0	0	0	0	0	0	0	0	0	0	0	0	0	0	0	0	0	0
0	0	0	0	7.5354e-05	0	0.00481512	0	8.28894e-05	0	0	0.000158243	0	0.000339093	0.000241133	0	0	6.78186e-05	0	0	0	0.000135637	9.79602e-05	3.01416e-05	0.0396889	0	0	2.26062e-05	0	0.93038	0.00308198	0.000173314	0.0184391	0	0	0	0	0	0	0	0	4.52124e-05	6.78186e-05	1.50708e-05	0.000941925	1.50708e-05	0	0	0	0
0.00036901	0.00385016	0	1.33377e-05	8.89181e-06	0.00370344	0.0245814	0	2.22295e-05	0	0	0	0	0	0.0162187	0.0248348	0.00182282	3.11213e-05	1.33377e-05	0	0.0879	8.89181e-06	0	2.22295e-05	0.249655	0.000284538	0	0	0	0.00154718	0	0.0852014	0.000155607	0	0.00105368	0.0744467	0	0	0	0.0447169	0	9.78099e-05	1.33377e-05	0.0025475	0.162231	0	0.0342201	0	0	8.89181e-05
2.42978e-05	0.00918943	0	0	0.0183448	0	0.200598	0	1.94382e-05	0	0	0	2.42978e-05	2.91574e-05	0.00810088	0.0320828	0	0.00010691	0	0	0.0479298	0	9.71912e-06	0	0.0894207	0.0414375	0	0	0	3.88765e-05	0	0.000796968	3.88765e-05	0	0	0	0	0	0	0.021868	0	0.00275537	0.000281854	0	0.191564	0	0	0	0	0
1.89392e-05	6.94436e-05	1.26261e-05	0	0.000189392	0	0.000321966	3.15653e-05	0.000195705	0	0	0	0	0.000164139	0.000138887	0.000315653	1.26261e-05	3.78783e-05	0	0	0.00129418	1.26261e-05	0.000233583	0	0.00518933	0.000542922	0	0.000170452	1.89392e-05	0.00251259	0.00613629	0.868606	0	0	0	1.26261e-05	0	0	0	6.31305e-05	0	6.94436e-05	0.000511357	0	0.00981048	2.52522e-05	0	0	0	0
0	9.5123e-05	0	0	0.00546677	0	0.00065467	1.67864e-05	0	0	0	0	0	0.000151078	7.27411e-05	0	0	0.000106314	0	0	0	0	7.27411e-05	0	0.23374	0.000240605	0	3.35728e-05	0	0.00104635	9.5123e-05	0.120778	0.000520379	0	0	0	0	0	9.5123e-05	0.000313346	0	0	0.000251796	0	0.00223819	1.67864e-05	0	0	0	0
0	0	0	0	9.02303e-06	0	0	0	0	0	0	0	0	0.000189484	0	0	0	7.66958e-05	0	0	0	0	0.000315806	0	1.35345e-05	0	0	0	0	0	0	0.809921	0.188839	0	0	0	0	0	0	0	9.02303e-06	3.60921e-05	0	0	0	9.02303e-06	0	0	0	0
0	0	0	0.015246	0.182564	0	0.00517799	1.10759e-05	0.0317214	0	0	0	0	0	0.00497862	0	0	4.43037e-05	0	0	0	0	0.0571849	0	0	0	0	0.000902687	0	7.75314e-05	0.0467459	0.293578	0	0	0	0.00947544	0	0	0	0	0	0.00465742	0.00647941	0	0.26729	0	0	0	0	0.00288528
0	0	0	0	1.04084e-05	0	0	0	1.04084e-05	0	0	0	0	0	0	0	0	2.60211e-05	0	0	0	0	0	0	1.04084e-05	0	0	0	0	1.04084e-05	0.000244598	0.999157	0	0	0	0	0	0	0	0	0	0	0	0	0	1.04084e-05	0	0	0	0
0	0	0	0	0	0	0	0	0.000162914	0	0	0	0	2.87495e-05	0	0	0	5.74991e-05	0	0	0	0	0	0	0.114725	1.43748e-05	0	0	9.58318e-06	0.215061	0.000522283	0.663587	0	0	0	0	0	0	0	0	0	0	0	0	0	9.10402e-05	0	0	0	0
0	7.46676e-05	0	0	0	0	0	0	1.40002e-05	0	0	0	0	0	0	0	0	4.66673e-05	0	0	0	0	9.33345e-06	0	2.80004e-05	0.0135895	0	0	0	0.056038	0.00100801	0.907795	0	0	0	0	0	0	0	0	0	0	0	0	1.40002e-05	0	0	0	0	0
0	0	0	0	0	0	0.0199399	0	0	0	8.51948e-06	0	0	0	0.000140571	0	0	1.7039e-05	0	0	8.51948e-06	0	8.51948e-06	0	0.043164	0	0	0	0	1.7039e-05	0.000183169	0.892689	0.0394239	0	0	0	0	0	0	0	0	0	0	0	2.55585e-05	3.40779e-05	0	0	0	0
0	0.00377859	0	3.53552e-05	7.07104e-05	2.65164e-05	0.174951	5.30328e-05	1.32582e-05	0	0	5.74522e-05	0	0	0.0305469	0.0178986	0.00022097	3.97746e-05	0	7.51298e-05	0.0434648	0	0	3.53552e-05	0.245206	0.000114904	0	7.95492e-05	0	0.000123743	0.00188708	0.0097271	0.000172357	2.65164e-05	0.00344271	0.0998829	0.00151585	0.00117114	0.000313777	0.00153353	5.30328e-05	0.000269583	0.000128163	0.000331455	0.171446	0	0	0	0	9.72268e-05
0	0	1.66158e-05	0	2.21544e-05	0	1.10772e-05	1.10772e-05	2.7693e-05	1.66158e-05	0	6.64632e-05	0	0	7.75404e-05	0	0	7.75404e-05	0	2.7693e-05	0	0	0.000132926	7.75404e-05	2.7693e-05	0	0	0	0	2.21544e-05	3.87702e-05	0.996206	0	0	0	1.10772e-05	0	0	0	0	0	4.98474e-05	0	0	0.000138465	6.64632e-05	0	0	0	0
0	0	0	0	0	0	0	0	0	0	0	0	0	0	0	0	0	0	0	0	0	0	0	0	0.004208	0	0.00601142	0	0	0.0480914	0.0153291	0.918094	0.00435828	0	0	0	0	0	0	0	0	0	0	0	0	0	0	0	0	0
0	0	0	0	0	0	0	0	0	0	0	0	0	0	0	0	0	0	0	0	0	0	0	0	0	0	0	0	0	0.170279	0.0318443	0.783724	0.014153	0	0	0	0	0	0	0	0	0	0	0	0	0	0	0	0	0
0	0	0	0	0	0	0	0	0	0	0	0	0	0	0	0	0	0	0	0	0	0	0	0	0.00287655	0	0	0	0	0.907522	0.00483506	0.00587551	0.078585	0	0	0	0	0	0	0	0	0	0	0	0	0	0	0	0	0
0	0.0320325	0	0	0	0	0.0649673	0	0	0	0	0	0	0	0.0058651	0.0130837	0	0	0	0	0	0	0	0	0.641326	0.000676743	0	0	0	0.196481	0.00135349	0.00609068	0.0094744	0	0	0	0	0	0	0	0	0	0	0	0.0189488	0	0	0	0	0
0	0.000850501	0	0	0.00614251	0	0.0248535	0	0	0	0	0.0002835	0	0	0.0040635	0.00680401	0	0	0	0	0.00189	0	0	0	0.141089	0.000850501	0	0	0	0.0017955	0	0.010773	0	0	0	0.0295785	0	0.0002835	0.002646	0.00519751	0	0.0014175	0.001701	0.000945001	0.103194	0	0	0	0	0
0	0	0	0	0	0	0	0	0	0	0	0	0	0	0	0	0	0	0	0	0	0	0	0	0	0	0	0	0	0	0	0.999687	0	0	0	0	0	0	0	0	0	0	0	0	0	0	0	0	0	0
4.73735e-05	0.00126555	0	4.73735e-05	0.0308266	0	0.234201	3.38382e-05	0	0	0	0	0	2.70706e-05	0.0371408	0.000331614	0.00025717	4.06058e-05	2.70706e-05	4.06058e-05	0.000453432	0	0.00212504	0.000236867	0.305221	6.09088e-05	0	0.000311311	0	0.00378311	1.35353e-05	0.00423654	0.00025717	0	0	0.0667831	0	0	0.0436987	0.000108282	1.35353e-05	0.00506219	0.0177244	0.000277473	0.229761	0	0	0	0	0.000318079
0	0	0.000133833	0	0.00807459	0	0	0	0	0	0.000133833	0.000490721	0	0.00223055	0.00089222	0	0	0	0.00218594	0	0	0.00089222	0.00370271	0	0.00138294	0	0.00124911	8.9222e-05	0	0.684422	0.0130264	0.18237	0.0881067	0.000356888	0	0	0	0	0	0	0	0.00455032	0.000312277	0	0.000981442	0	0	0	0	0
0.000744602	0	0	0	0.000496401	0	0	0	0	0	0	0.000496401	0	0.00397121	0.00273021	0	0	0	0.0014892	0	0	0.0022338	0.00248201	0	0	0	0	0	0	0.883594	0.000744602	0.0888558	0.00421941	0.0014892	0	0	0	0	0	0	0	0.0017374	0	0	0.000744602	0	0	0	0	0
0.0328102	0	0	0	0.000630965	0	0	0	0	0	0	0	0	0.000315482	0.000788706	0	0.00212951	0	0	0	0	0	0.000552094	0	0	0	0.000867576	0	0.0327313	0.534112	0	0	0	0.000473223	0	0	0	0	0	0	0	0.00118306	0	0	0.0324158	0	0	0	0	0
0	0	0	0	0.0003996	0	0	0	0	0	0	0	0	0	0	0	0	0	0.000599401	0	0	0	0	0	0	0	0.0023976	0	0	0.0183816	0.0027972	0.974625	0	0	0	0	0	0	0	0	0	0.0003996	0	0	0	0	0	0	0	0
0.00067595	0	0.00054076	0	0	0	0	0	0	0	0	0	0	0.00054076	0	0	0	0	0	0	0	0	0	0	0	0	0	0	0	0.992565	0.00027038	0.00486684	0	0	0	0	0	0	0	0	0	0	0	0	0	0	0	0	0	0
0	0	0	0	0	0	0.0180841	0	0	0	0	0	0	0	0	0	0	0	0	0	0	0	0	0	0.165378	0	0.000262089	0	0	0	0.0159874	0.800288	0	0	0	0	0	0	0	0	0	0	0	0	0	0	0	0	0	0
0	0	0	0	0	0	0	0	0	0	0	0	0	0	0	0	0	0	0	0	0	0	0	0	0	0	0.00242303	0	0	0.951967	0.00513113	0.0283637	0.01126	0	0	0	0	0	0	0	0	0	0	0	0	0	0	0	0	0
0	0	0	0	0.000642188	0	0	0	0.000151103	0	0	0.000113327	0	0.000491085	0.000679964	0	0	0	0.000415533	0.000679964	0	7.55515e-05	0.000528861	0	0.0247431	0	0.00098217	0	0.000831067	0	0.00815956	0.779314	0.168933	0.000151103	0	0	0	0	0	0	0	0.000528861	0	0	0.00117105	0	0	0	0	0
0	0	0	0	0.00033428	0	0	0	0	0	0	0	0	0.00033428	0	0	0	0	0	0	0	0	0.000668561	0	0	0	0.000668561	0	0	0	0.0016714	0.970082	0.020224	0	0	0	0	0	0	0	0	0.000501421	0	0	0	0	0	0	0	0
0	0	0	0	0	0	0	0	0	0	0	0	0	0	0	0	0	0	0	0	0	0	0	0	0.00050638	0	0	0	0.00202552	0	0.0100263	0.987442	0	0	0	0	0	0	0	0	0	0	0	0	0	0	0	0	0	0
0.0113297	0.174327	0	0.0982053	3.43977e-05	1.28991e-05	0.447453	0.00123832	0.0135699	3.86974e-05	1.28991e-05	0	0	1.71988e-05	0.0440806	0.000171988	0.000163389	0.000137591	0	0.0014103	0.000705152	0	0	3.43977e-05	0.0043642	3.00979e-05	0	0.00422231	0.00162529	0.00155219	3.43977e-05	0.00398583	0.000210686	2.14985e-05	9.45935e-05	0.000984633	0	2.14985e-05	5.15965e-05	5.15965e-05	0	0	2.14985e-05	0.000266582	0.000756748	0	1.71988e-05	1.28991e-05	3.86974e-05	0.000468668
0	0	0	0	0	0	0	0	9.47059e-05	0	0	0	0	0	0.000142059	0	0	0	0	0	0	0	0.000236765	0	0.000568236	0	0.000142059	0	0.000378824	0	0.00208353	0.9517	0.044275	0	0	0	0	0	0	0	0	0	0	0	0	0	0	0	0	0
0	0	0	0	0	0	0	0	0	0	0	0	0	0	0.000296209	0	0	0	0	0	0	0	0.000444313	0	0.00162915	0	0	0	0	0	0	0.854414	0.142328	0	0	0	0	0	0	0	0	0	0	0	0.000444313	0	0	0	0	0
0	0.00227111	0	0	0	0	0.103052	0	0	0	0	0	0	0	0.0119233	0.0100781	0	0	0	0	0.0249823	0	0	0	0.392335	0.00113556	0	0	0	0	0	0.256068	0	0	0	0.0604684	0.0184528	0	0	0.00553584	0	0.00170334	0	0	0.100355	0	0	0	0	0
0.000535676	0.00471395	0	0	0.00160703	0	0.053889	0	0	0	0	0	0	0	0.00160703	0.00128562	0	0	0	0	0	0.00353546	0.000857082	0.0179987	0.518963	0.00139276	0.00342833	0.000321406	0	0	0	0	0	0.000428541	0	0.0230341	0	0	0.00642811	0	0.000321406	0.00257124	0.00739233	0.00985644	0.222091	0	0	0	0	0
0	0	0	0	0	0	0	0	0	0	0	0	0	0	0	0	0	0	0	0	0	0	0	0	0.00487508	0	0	0	0	0.0325411	0.00280317	0.942596	0.00304692	0	0	0	0	0	0	0	0	0	0	0	0	0	0	0	0	0
0	0	0	0	0	0	0	0	0	0	0	0	0	0	0	0	0	0.000376742	0	0	0	0	0	0	0.0110511	0.000251162	0	0	0	0.000376742	0.0026372	0.76868	0.0676881	0	0	0	0	0	0	0	0	0	0	0	0	0	0	0	0	0
0	0	0	0	0	0	0	0	0	0	0	0	0	0	0	0	0	0	0	0	0	0	0	0	0.0644776	0	0	0	0	0	0.0111443	0.922388	0	0	0	0	0	0	0	0	0	0	0	0	0	0	0	0	0	0
0	0	0	0	0	0	0	0	0	0	0	0	0	0	0	0	0	0	0	0	0	0	0	0	0	0	0	0	0	0.985885	0	0.00477137	0.00934394	0	0	0	0	0	0	0	0	0	0	0	0	0	0	0	0	0
0	0	0	0	0	0	0	0	0	0	0	0	0	0	0	0	0	0	0	0	0	0	0	0	0.00252845	0	0	0	0	0	0	0.94606	0.0511483	0	0	0	0	0	0	0	0	0	0	0	0	0	0	0	0	0
0	0	0	0	0	0	0	0	0	0	0	0	0	0.00883877	0	0	0	0	0	0	0	0.00243828	0.000914355	0	0	0	0	0	0	0	0.00182871	0.246266	0	0	0	0	0	0	0	0	0	0.00060957	0	0.00121914	0.00060957	0	0	0	0	0
1.12048e-05	0.00133897	0	1.68072e-05	0.000621866	4.48192e-05	0.167937	2.24096e-05	0.000582649	0	0	2.8012e-05	0	3.36144e-05	0.0282585	0.0262416	0.000285722	0	1.12048e-05	1.12048e-05	0.0645396	0	1.68072e-05	0	0.071016	0.000184879	0	9.52408e-05	0	0.000756324	1.68072e-05	0.0507857	0.000134458	0	2.24096e-05	0.116283	0.00738956	0.000229698	0.000784336	0.00108126	0	6.16264e-05	1.68072e-05	0.00331662	0.127645	0	0	0	0.0577831	9.52408e-05
0	0	0	0	0	0	0	0	0	0	0	0	0	0.000403714	0	0	0	0	0	0	0	0	0	0	0	0	0	0	0	0	0	0.996568	0	0	0	0	0	0	0	0	0	0	0	0	0	0	0	0	0	0
0	0	0	0	0.000665631	0	0.000443754	0	0	0	0	0.000147918	0	0.000443754	0.00214481	0	0	0	0	0	0	0	0.000665631	0	0	0	0.000369795	0	0	0.95629	0.0309149	0	0	0	0	0.000147918	0	0	0	0	0	0.00295836	0	0	0.00369795	0	0	0	0	0
0	0	0	0	0.000298196	0	0	0	0	0	0	0	0	0	0	0	0	0	0	0	0	0	0.00074549	0	0	0	0.00119278	0	0	0.996273	0.000298196	0	0	0	0	0	0	0	0	0	0	0.000447294	0	0	0.000447294	0	0	0	0	0
0	0	0	0	0	0	0	0	0	0	0	0	0	0	0	0	0	0	0	0	0	0	0.000279916	0	0	0	0.00363891	0	0	0.984325	0.00937719	0	0	0	0	0	0	0	0	0	0	0	0	0	0.000419874	0	0	0	0	0
0	0	0	0	0	0	0	0	0	0	0	0	0	0	0	0	0	0	0	0	0	0	0	0	0	0	0	0	0	0.751953	0.246647	0	0.00139942	0	0	0	0	0	0	0	0	0	0	0	0	0	0	0	0	0
0	0	0	0	0	0	0	0	0	0	0	0	0	0.000113052	0	0	0	0	0	0	0	0	0.000113052	0	0	0	0.000113052	0	0	0.916568	0.0808321	0	0.000791363	0	0	0	0	0	0	0	0	0	0	0	0	0	0	0	0	0
0	0	0	0	0.0059322	0	0.254873	0	0	0	0	0	0	0.00148305	0.0101695	0	0	0	0	0	0	0	0.0161017	0	0.586441	0	0.000635593	0	0	0.0186441	0.0095339	0	0.00635593	0	0	0	0	0	0	0	0	0.00487288	0.00360169	0	0.0309322	0	0	0	0	0
0.000990519	0.128768	0	0	0.000990519	0	0.000566011	0	0	0	0	0	0	0.000566011	0.00268855	0	0	0.000283006	0	0	0	0	0	0	0.545352	0.00325456	0	0	0	0.000141503	0	0.276496	0	0	0	0	0	0	0	0	0	0	0	0	0.00594312	0	0	0	0	0
0	0	0	0	0	0	0	0	0	0	0	0	0	0	0	0	0	0	0	0	0	0	0	0	0	0	0	0	0	0.0307752	0.00753149	0.960265	0.00103883	0	0	0	0	0	0	0	0	0	0	0	0	0	0	0	0	0
0.00501659	0.0217655	0	0	0	0	0	0	0	0	0	0	0	0	0.0848774	0	0	0	0	0	0	0	0	0	0.000161825	0	0.000161825	0	0	0	0	0	0	0	0	0	0	0	0	0	0	0	0	0	0.232058	0	0	0	0	0
0.000488734	0.000488734	3.37058e-05	0	1.68529e-05	0.000960615	0.0480139	7.5838e-05	0	0.00026122	7.5838e-05	0.000539293	0	0	0.0321974	0.0132464	0	5.89851e-05	0	0.000438175	0.0630635	0	3.37058e-05	0.000412896	0.202513	0.00326103	0	0	0	0.000185382	3.37058e-05	0.00136508	5.89851e-05	0	0.0120077	0.118686	0.00734786	2.52793e-05	2.52793e-05	0.0225744	0	0.00160102	0.000193808	0.00871294	0.189662	0	2.52793e-05	0	1.68529e-05	7.5838e-05
0.00147406	0.00972877	0	0	0.00663325	0	0.0175413	0	0	0	0	0	0	0	0.035967	0	0	0	0	0	0.00501179	0.000294811	0.00427476	0	0.224499	0	0	0	0	0	0	0.0933078	0	0	0	0	0	0	0.000442217	0	0	0.00397995	0	0	0.55056	0	0	0	0	0
0	0.000560813	0	0	0	0	0	0	0	0	0	0	0	0	0	0	0	0	0	0	0	0	0	0	0.00623905	0	0	0	0	0.0373642	0.00126183	0.925412	0.026218	0	0	0	0	0	0	0	0	0	0	0	0.000350508	0	0	0	0	0
0	0	0	0	0.000863061	0	0.0016542	0	0	0	0	0	0	0.00208573	0.000575374	0	0	0	0.000934983	0	0	0.00158228	0.00136651	0	0.595368	0.00251726	0	0.000215765	0	0.369102	0.000934983	0	0	0.000215765	0	0.000143843	0	0.000359609	0	0	0.000143843	0.000934983	0.000143843	0.000503452	0.00424338	0	0	0	0	0
0	0	0	0	0	0	0	0	0	0	0	0	0	0	0	0	0	0	0	0	0	0	0	0	0	0	0	0	0	0.888742	0.00148785	0.0461233	0.0633163	0	0	0	0	0	0	0	0	0	0	0	0	0	0	0	0	0
0	0	0	0	0	0	0	0	0	0	0	0	0.00161421	0	0	0	0	0	0	0	0	0	0	0	0.000345901	0	0	0	0	0.232676	0.00737922	0.747838	0.0101464	0	0	0	0	0	0	0	0	0	0	0	0	0	0	0	0	0
0	0	0	0	0	0	0	0	0	0	0	0	0	0	0	0	0	0	0	0	0	0	0	0	0	0	0	0	0	0	0	1	0	0	0	0	0	0	0	0	0	0	0	0	0	0	0	0	0	0
0	0.00185636	0	0	0.000812159	0	0.0122984	0	0	0	0	0	0	0	0.0211161	0.0259891	0	0	0	0	0.0010442	0	0	0.0035967	0.311637	0.00116023	0	0	0	0	0	0.000580114	0	0	0	0.0532544	0	0.00870171	0.00452489	0.00371273	0	0.00139227	0.00220443	0.0116023	0.0592876	0	0	0	0	0
0	0	0	0	0	0	0	0	0	0	0	0	0.000409724	0	0	0	0	0	0	0	0	0	0	0	0	0	0.000273149	0	0	0.996449	0.00136575	0.00122917	0	0	0	0	0	0	0	0	0	0	0	0	0	0	0	0	0	0
0	0.0063994	0	0	0	0	0	0	0	0	0	0	0	0	0	0	0	0	0	0	0	0	0	0	0.145492	0	0	0	0	0	0.00338792	0.843591	0.000376435	0	0	0	0	0	0	0	0	0	0	0	0	0	0	0	0	0
0	0	0	0	0	0	0	0	0	0	0	0	0	0	0	0	0	0	0	0	0	0	0	0	0	0	0	0	0	0	0	1	0	0	0	0	0	0	0	0	0	0	0	0	0	0	0	0	0	0
1.84143e-05	0.000251662	0	2.45524e-05	1.22762e-05	1.22762e-05	0.00221585	1.22762e-05	8.59333e-05	0	0	1.22762e-05	0	1.22762e-05	0.0030445	0.000896162	0.0016266	2.45524e-05	0	0	0.000429667	0	0	2.45524e-05	0.669574	2.45524e-05	0	9.82095e-05	0	0.00256572	0.019513	0.0116317	0.276515	0	0	0.00145473	0	0	0	0.000153452	0	3.06905e-05	3.06905e-05	0	0.00162046	0	0	0	0	0.000693605
0	0	0	0	0.000191333	0	0	0	0	0	0	0	0	0	0	0	0	0	0	0	0	0	0	0	0	0	0.000191333	0	0	0	0	0.999235	0	0	0	0	0	0	0	0	0	0	0	0	0	0	0	0	0	0
0	0	0	0	0	0	0	0	0	0	0	0	0	0	0	0	0	0	0	0	0	0	0	0	0	0	0.000334448	0	0	0	0	0.996488	0	0	0	0	0	0	0	0	0	0	0	0	0	0	0	0	0	0
0	0	0	0	0	0	0	0	0	0	0	0	0	0	0.000526237	0	0	0	0	0	0	0	0	0	0	0	0	0	0	0	0	0.999474	0	0	0	0	0	0	0	0	0	0	0	0	0	0	0	0	0	0
0	0	0	0.000273199	0.00364266	0	0.000273199	0	0	0	0	0	0.0307804	0.00382479	0.00218559	0	0	0	0	0	0	0.00400692	0.00546398	0	0	0.000546398	0.000273199	0.000182133	0	0.874055	0.00191239	0.0359712	0	0.000364266	0	0	0	0	0	0	0	0.00437119	0.00528185	0.000546398	0.00655678	0	0	0	0	0
0	0.00113973	0	0	0.0373832	0	0.00547071	0	0	0	0	0	0	0	0.0305448	0.0241623	0	0	0	0	0.00661044	0	0	0	0.0968771	0.00843401	0	0	0	0	0	0.00136768	0	0	0	0	0	0	0.000455892	0.00820606	0	0.00775017	0	0	0.326191	0	0	0	0	0
0.000559973	0.000223989	0	0	0	0	0.0259828	0	0	0	0	0	0	0.000335984	0.00884758	0.0269907	0	0	0	0	0.0434539	0	0.000447978	0	0.256692	0.000895957	0	0	0	0	0	0.00223989	0	0.000447978	0	0.020159	0	0	0	0.00604771	0	0.00134394	0	0.0576772	0.185911	0	0	0	0	0
0	0	0	0	0	0	0	0	0	0	0	0	0	0.000113295	0	0	0	0	0	0	0	0	0	0	0	0	0	0	0	0.986971	0.000623124	0	0.0122925	0	0	0	0	0	0	0	0	0	0	0	0	0	0	0	0	0
0.000739744	0	0	0	0.00161399	0	0.00127774	0	0.000134499	0	0	0	0	0	0.00268998	0	0	0	0.00107599	0	0.00114324	0.00551446	0.00168124	0	0.0772697	0	0.000134499	0	0	0.71419	0.00114324	0.138332	0.0342972	0	0	0	0.00107599	0.00121049	0.000470746	0.000672495	0.000268998	0.00739744	0	0.000537996	0.00356422	0	0	0	0	0
0	0	0	0	0.00165494	0	0.0268928	0	0	0	0	0	0	0	0.00330989	0.00992966	0	0	0	0	0	0	0	0.0045511	0.0980554	0	0	0	0	0	0	0.00124121	0	0	0	0.0790236	0.000827472	0.0223417	0.000827472	0.00372362	0	0	0	0.0182044	0.265619	0	0	0	0	0
0.000264585	0	0	0	0	0	0.000793756	0	0	0	0	0	0	0	0.000264585	0	0	0	0	0	0	0	0.00582088	0	0.00502712	0	0.00555629	0	0	0	0.000661463	0.969573	0	0	0	0.00515941	0	0	0	0	0	0	0	0	0.000661463	0	0	0	0	0
1.91404e-05	0.189375	9.5702e-05	1.91404e-05	3.82808e-05	0	0.0815955	0.00133983	0.000373238	0.000153123	4.7851e-05	1.91404e-05	0	0	0.00779971	0.000153123	0.000287106	0.000373238	1.91404e-05	0.000315817	0.000229685	0	0	0.0027945	0.563991	3.82808e-05	1.91404e-05	0	1.91404e-05	0.000210544	0	0.135658	0.000421089	0	1.91404e-05	0.000784757	0	0	0	0	0	0	3.82808e-05	2.87106e-05	0.000612493	0	0	0.000220115	0	0.000181834
0	0	0	0	0	0	0	0	0	0	0	0	0	0	0	0	0	0	0	0	0	0	0	0	0	0	0	0	0	0	0	0.999064	0	0	0	0	0	0	0	0	0	0	0	0	0	0	0	0	0	0
0	0	0	0	0	0	0	0	0	0	0	0	0	0	0	0	0	0	0	0	0	0	0	0	0	0	0	0	0	0	0	1	0	0	0	0	0	0	0	0	0	0	0	0	0	0	0	0	0	0
0	0.000524769	0	0	0.00314861	0	0.0368388	0	0	0	0	0	0	0.000209908	0.00514274	0.0166877	0	0	0	0	0	0	0.00293871	0	0.433144	0	0	0	0	0	0	0	0	0	0	0.0384131	0.00482788	0	0	0	0	0.00902603	0.00199412	0.0269731	0.190176	0	0	0	0	0
0	0	0	0	0	0	0	0	0	0	0	0	0	0	0	0	0	0	0	0	0	0	0	0	0.0542332	0	0	0	0	0	0	0.945767	0	0	0	0	0	0	0	0	0	0	0	0	0	0	0	0	0	0
0	0	0	0	0	0	0	0	0	0	0	0	0	0	0	0	0	0	0	0	0	0	0	0	0.0563605	0	0	0	0	0	0	0.94344	0	0	0	0	0	0	0	0	0	0	0	0	0	0	0	0	0	0
0	0	0	0	0	0	0	0	0	0	0	0	0	4.4841e-05	0	0	0	0	0	0	0	0	0	0	0	0	0	0	0	0	0	0.999387	0	0	0	0	0	0	0	0	0	0	0	0	0	0	0	0	0	0
0	0	0	0	0	0	0	0	0	0	0	0	0.0277567	0	0.000380228	0	0	0	0	0	0	0	0	0	0.0017744	0	0	0	0	0.927757	0.0026616	0.018251	0.0195184	0	0	0	0	0	0	0	0	0	0	0	0.000506971	0	0	0	0	0
0	0	0	0	0.000566813	0	0	0	0	0	0	0	0	0	0	0	0	0	0	0	0	0	0.000566813	0	0	0	0	0	0	0	0	0.9983	0	0	0	0	0	0	0	0	0	0	0	0	0	0	0	0	0	0
0	0	0	0	0	0	0	0	0	0	0	0	0	0.00366052	0	0	0	0	0	0	0	0	0	0	0	0	0	0	0	0	0	0.996068	0	0	0	0	0	0	0	0	0	0	0	0	0	0	0	0	0	0
0	0	0	0	0	0	0	0	0	0	0	0	0	0	0	0	0	0	0	0	0	0	0	0	0	0	0	0	0	0	0	0.998889	0	0	0	0	0	0	0	0	0	0	0	0	0	0	0	0	0	0
1.43658e-05	0.0193112	0	6.10544e-05	0.000280132	2.51401e-05	0.181256	0	2.87315e-05	0	7.18288e-06	0	0	0	0.0140425	0.0154827	0.000114926	0.000118517	0	0	0.00192501	0	1.07743e-05	3.23229e-05	0.32532	0.000632093	0	0.000147249	0	0.000958914	0.000107743	0.00536202	9.33774e-05	0	0	0.203243	7.18288e-06	0	1.07743e-05	1.43658e-05	0	5.7463e-05	0.000606953	1.43658e-05	0.0600165	0	0	0	7.18288e-06	0.00015084
4.30589e-05	0.0264382	0	4.30589e-05	0.000370307	0	0.236979	0	0.000129177	0	0	0	0	0	0.0219256	0.0479504	0.000198071	0	0	0	0.000370307	0	0	3.44471e-05	0.0171719	0.0384774	0	0	0	0.000172236	0	0.0229762	0.000189459	0	0	0.000818119	0.000421977	0	2.58353e-05	0.000232518	0	0.000137788	0.000163624	0	0.148493	0	0	0	0	0.000129177
0	0	0	0	0.0126397	0	0.138105	0	0	0	0	0	0	0	0.00944651	0	0	0	0	0	0	0	0.000532198	0	0.439729	0	0	0	0	0.00319319	0	0.0405801	0	0	0	0.225253	0	0	0	0	0	0.000665247	0.000532198	0	0.123603	0	0	0	0	0
0	0.00735745	0	0	0	0	0.0649908	0	0	0	0	0	0	0	0.0069487	0	0	0	0	0	0	0	0.00286123	0	0.355814	0.000408747	0	0	0	0	0	0.549152	0	0	0	0	0	0	0	0	0	0.000408747	0	0	0.0077662	0	0	0	0	0
0	0	0	0	0	0	0.0671959	0	0	0	0	0	0	0	0.000139266	0	0	0	0	0	0	0	0	0	0.172063	0.000278532	0	0	0	0	0	0.756911	0	0	0	0	0	0	0	0	0	0	0	0	0	0	0	0	0	0
0	0.000599042	0	0	0	0	0.0297524	0	0	0	0	0	0	0	0.00419329	0	0	0	0	0	0	0	0	0	0.391274	0.000499201	0.000199681	0	0	0.000199681	0	0.572185	0	0	0	0	0	0	0	0	0	0	0	0	0	0	0	0	0	0
0	0	0	0	0	0	0.00341131	0	0	0	0	0	0	0	0	0	0	0	0	0	0	0	0	0	0.360624	0	0	0	0	0	0	0.461501	0	0	0	0	0	0	0	0	0	0	0	0	0	0	0	0	0	0
0	0	0	0	0	0	0.0596555	0	0	0	0	0	0	0	0.00163191	0	0	0	0	0	0	0	0	0	0.255485	0	0	0	0	0	0	0.649864	0	0	0	0	0	0	0	0	0	0	0	0	0.000906618	0	0	0	0	0
0	0.00812137	0	0	0.00151718	0	0.0011602	0	0	0	0	0	0	0.000178492	0.00249888	0	0	0	0	0	0	0	0.00107095	0	0.113432	0.00151718	0	0	0	0	0	0.863722	0	0	0	0	0	0	0	0	0	0	0	0	0.00196341	0	0	0	0	0
0	0.00236305	0	0	0	0	0	0	0	0	0	0	0	0	0	0	0	0	0	0	0	0	0	0	0.247476	0	0.000429646	0	0	0	0	0.748657	0	0	0	0	0	0	0	0	0	0	0	0	0	0	0	0	0	0
0	0.00592839	0	0	0	0	0	0	0	0	0	0	0	0	0	0.000474271	0.000355703	0.000948542	0	0	0.000474271	0	0.000474271	0	0.0161252	0	0	0	0	0.00225279	0.0828788	0.873607	0	0	0	0.00118568	0	0	0	0	0	0.000355703	0	0	0.00201565	0	0	0	0.000711406	0
0	0.00070922	0	0	0.0204255	0	0.294326	0	0	0	0	0	0	0	0.00397163	0.00170213	0	0	0	0	0.00453901	0	0.00070922	0.000283688	0.0836879	0.00141844	0.000283688	0.000567376	0	0	0	0.51617	0	0	0	0	0	0	0	0	0	0	0.0012766	0	0.0374468	0	0	0	0	0
0	0.000774034	0	1.95135e-05	4.55314e-05	0	0.0908937	1.3009e-05	0	0	0	0	0	0	0.0113048	0.0152465	0.000227657	1.95135e-05	0	0	0.0433979	0	1.3009e-05	3.25224e-05	0.203922	0.000214648	0	0	0	0.00252374	2.6018e-05	0.00595161	0.000182126	1.3009e-05	0.000735007	0.187687	5.20359e-05	1.3009e-05	0.000331729	0.00343437	0	2.6018e-05	7.80539e-05	9.75673e-05	0.135436	0	0	0	1.3009e-05	0.185567
8.00584e-05	0	0	0	0.00650252	0	0.00341582	0	0	0	0	0.000435873	0	0.000284652	0.000942909	0	0	0	3.55815e-05	0	0	0.00663595	0.000969596	0	0.0379388	0	9.78491e-05	3.55815e-05	0	0.266603	0.0134409	0.616743	0.0121066	3.55815e-05	0	0	0.000169012	0.000934014	0.00252629	0	0.00234838	0.00613781	0.00186803	0.00180576	0.0116174	0	0	0	0	0
0	0	0	0	0.00438098	0	0.00551679	0	0	0	0	0	0	0	0.00113581	0	0	0	0	0	0	0	0.000649035	0	0.0668506	0	0.000324517	0.000324517	0	0.0436476	0.209638	0.636054	0.0154146	0	0	0.00210936	0.000324517	0	0	0	0	0.0027584	0.000973552	0	0.009411	0	0	0	0	0
0.00021725	0	0	0	0.00271562	0	0.000325874	0	0	0	0.000434499	0	0	0.00021725	0.000543124	0	0	0	0	0	0	0	0.00651749	0	0.00228112	0	0.00108625	0	0	0.952096	0.00771236	0.00955898	0.0134695	0	0	0	0	0	0	0	0	0.00152075	0.00021725	0	0.000868998	0	0	0	0	0
0	0	0	0	0	0	0	0	0	0	0	0	0	0	0	0	0	0	0	0	0	0	0	0	0	0	0	0	0	0	0	0.998816	0	0	0	0	0	0	0	0	0	0	0	0	0	0	0	0	0	0
0	0	0	0	0	0	0	0	0	0	0	0	0	0	0	0	0	0	0	0	0	0	0.000166593	0	0.000222124	0	0	0	0	0.972235	0.00910706	0.0103287	0.00794092	0	0	0	0	0	0	0	0	0	0	0	0	0	0	0	0	0
0	0	0	0	0.000507416	0	0	0	0	0	0	0	0	0	7.8064e-05	0	0	0	0	0.000156128	0	0	0.00101483	0	0.00148322	0	0.000507416	0	0	0.969087	0.00628415	0.0156518	0.00327869	0	0	0	0	0	0	0	0	0.000312256	0	0	0.00039032	0	0	0	0	0
0.000295465	0	0	0	0.0217166	0	0.0401832	0	0	0	0	0	0	0	0.0131482	0.000886394	0	0	0	0	0	0	0.0124095	0	0.502733	0	0	0.000295465	0	0.00428424	0.00132959	0.129857	0.00723888	0	0	0	0	0	0	0	0	0.000590929	0.00709115	0	0.233565	0	0	0	0	0
0	0.00182205	0	0	0	0	0	0	0	0	0	0	0	0	0	0	0	0	0	0	0	0	0	0	0.0523838	0	0	0	0	0.00273307	0.00637716	0.935621	0	0	0	0	0	0	0	0	0	0	0	0	0	0	0	0	0	0
0	0	0	0	0	0	0	0	0	0	0	0	0	0	0	0	0	0	0	0	0	0	0	0	0.00145437	0	0.000363592	0	0	0.648649	0.0667798	0.265422	0.0155133	0	0	0	0	0	0	0	0	0	0	0	0	0	0	0	0	0
0	0.0403371	0	0	0	0	0.000276281	0	0	0	0	0	0	0.0037298	0.0133996	0	0	0	0	0	0	0	0	0	0	0	0.00193397	0	0	0	0	0.000276281	0	0	0	0	0	0	0	0	0	0	0	0	0.860892	0	0	0	0	0
6.75526e-05	0.0888501	1.22823e-05	0	0.00263455	0	0.180298	0.000786067	3.07057e-05	3.07057e-05	0	0.000171952	0	1.22823e-05	0.00143089	6.14115e-05	0.000190376	3.68469e-05	0	0.000564986	0.000147388	0	0.000165811	3.07057e-05	0.469761	0.0010747	0	0.000122823	0	9.21172e-05	0	0.0950773	6.14115e-05	0.0001044	1.84234e-05	0.000436022	0	0	6.75526e-05	1.22823e-05	0	0.000141246	0.000829055	0.000116682	0.0210396	6.75526e-05	0	3.68469e-05	3.68469e-05	0.0001044
0.000188697	0	0	0.000849137	0	0	0.000377394	0	0	0	0	0	0	0	0.000188697	0	0	0	0	0	0	0	0	0	0.000471743	0	0.000943485	0.00179262	0	0.487782	0.0888763	0.185301	0.00066044	0	0	0.000377394	0	0	0	0	0	0	0	0	0.00584961	0	0	0	0	0
0	0	0	0	0	0	0	0	0	0	0	0	0	0	0.000537634	0	0	0	0	0	0	0	0	0	0.0177419	0	0	0	0	0.0172043	0.0193548	0.942742	0.0016129	0	0	0	0	0	0	0	0	0	0	0	0	0	0	0	0	0
0	0.00653521	0	0	0.0199437	0	0.0783099	0	0	0	0	0	0	0	0.0282817	0.0127887	0	0	0	0	0.00422535	0	0.000901408	0	0.378479	0.00332394	0	0.000619718	0	0	0	0.142704	0	0	0	0.063831	0	0	0	0	0	0.00315493	0.00056338	0.0023662	0.151831	0	0	0	0	0
0.0219496	0	0	0	0.102163	0	0.0437379	0	0	0	0	0	0	0.000484183	0.0306649	0	0	0	0	0	0	0	0.00435765	0	0.265332	0	0.000806972	0	0	0	0	0.109425	0	0	0	0.00952227	0	0	0	0	0	0.00984506	0.00193673	0	0.198354	0	0	0	0	0
0	0	0	0	0.0557245	0	0.0250215	0	0	0	0	0	0	0	0.112769	0	0	0	0	0	0	0	0.0115352	0	0.0762123	0	0	0.000631277	0	0.0015495	0	0.0158967	0.0071736	0	0	0	0	0	0	0	0	0.0102152	0.00269727	0	0.658824	0	0	0	0	0
0	0	0	0	0	0	0	0	0.000359066	0	0	0	0	0	0	0	0	0.161939	0	0	0	0	0	0	0.00125673	0.005386	0	0	0	0	0	0.152603	0	0	0	0	0	0	0	0	0	0	0	0.00305206	0.00287253	0	0	0	0	0
0	0	0	0	0	0	0.0137944	0	0	0	0	0	0	0	0	0	0	0	0	0	0	0	0	0	0.123781	0	0	0	0	0	0.0126908	0.849733	0	0	0	0	0	0	0	0	0	0	0	0	0	0	0	0	0	0
0	0	0	0	0	0	0	0	0	0	0	0	0	0	0	0	0	0.000660647	0	0	0	0	0	0	0.000660647	0	0.00616604	0	0	0	0	0.950451	0	0	0	0	0	0	0	0	0	0	0	0	0	0	0	0	0	0
0	0	0	0	0	0	0	0	0	0	0	0	0	0	0	0	0	0.0929318	0	0	0	0	0	0	0.415612	0	0	0	0	0	0	0.474124	0	0	0	0	0	0	0	0	0	0	0	0	0	0	0	0	0	0
0.000286062	0.000357577	0	0.000429092	0	0	0.0418365	0	0	0	0	0	0	0	0.0227419	0.0101552	0	0	0	0	0.00350426	0	0.000143031	0	0.203318	0.00135879	0	0	0	0.00314668	0	0.074376	0	0	0.0018594	0.0689409	0.000572123	0	0	0.0131588	0	0.00257455	0.009297	0	0.298791	0	0	0	0.000286062	0
0.00171619	0.000305423	0	1.4544e-05	0.048286	0.000358751	0.680319	0.0189605	0.00101808	0.00256944	9.69598e-06	0.0399329	2.90879e-05	0.0144325	0.0175546	7.27199e-05	0.00473649	0.0149803	0.00843066	0.000310271	0.00210888	0	0.00177921	0.00235612	0.00400929	9.69598e-06	0	9.69598e-06	4.84799e-05	0.000412079	0	0.00557519	8.24159e-05	0.000252096	0	0.000421775	0.000542975	2.90879e-05	0.000227856	0.00014544	9.69598e-06	0.00389778	2.424e-05	0.00218644	0.0513451	1.9392e-05	4.36319e-05	1.4544e-05	1.4544e-05	7.75679e-05
0	0	0	0	0.000339386	0	0	0	0	0	0	0	0	0.000848464	0.00152724	0	0	0	0	0	0	0.00169693	0	0	0.00644833	0	0	0	0	0.0790769	0.00661802	0.88393	0.0164602	0	0	0	0	0	0	0	0	0	0	0	0.00118785	0	0	0	0	0
0	0	0	0	0	0	0	0	0	0	0	0	0.00822276	0.00224257	0	0	0	0	0	0	0	0	0	0	0	0	0	0	0	0.980191	0.00186881	0.00411138	0.00336386	0	0	0	0	0	0	0	0	0	0	0	0	0	0	0	0	0
0	0	0	0	0	0	0	0	0	0	0	0	0.000504796	0	0.00033653	0	0	0	0	0	0	0	0.00033653	0	0	0	0	0	0	0.995625	0.00201918	0.00033653	0.000841326	0	0	0	0	0	0	0	0	0	0	0	0	0	0	0	0	0
0	0	0	0	0	0	0	0	0	0	0	0	0.0177509	0	0	0	0	0	0	0	0	0.000195065	0.000877792	0	0	0	0	0	0	0.958744	0	0.00341364	0.0186287	0	0	0	0	0	0	0	0	0	0	0	0	0	0	0	0	0
0	0	0	0	0	0	0	0	0	0	0	0	0.02118	0.00151286	0	0	0	0	0	0	0	0	0.00075643	0	0	0	0.00166415	0	0	0.448411	0.00998487	0.499697	0.0164902	0	0	0	0	0	0	0	0	0	0	0	0	0	0	0	0	0
0	0	0	0	0	0	0	0	0	0	0	0	0.0030888	0.00030888	0	0	0	0	0	0	0	0	0	0	0	0	0	0	0	0.0776834	0.0015444	0.913205	0.00416988	0	0	0	0	0	0	0	0	0	0	0	0	0	0	0	0	0
0	0	0	0	0	0	0	0	0	0	0	0	0	0.000413052	0	0	0	0	0	0	0	0	0.000309789	0	0	0	0	0	0	0.541925	0.00258158	0.39178	0.0624742	0	0	0	0	0	0	0	0	0.000206526	0	0	0	0	0	0	0	0
0	0	0	0	0	0	0	0	0	0	0	0	0	0	0	0	0	0	0	0	0	0	0	0	0.00466327	0	0.000216896	0	0	0	0.0029281	0.944583	0.0441384	0	0	0	0	0	0	0	0	0	0	0	0	0	0	0	0	0
0	0.000443115	0	0	0	0	0.0233743	0	0	0	0	0	0	0.000221558	0.0295779	0.0202725	0	0	0	0	0.00686828	0	0.000443115	0	0.449429	0	0	0.000332336	0	0	0	0.0286917	0	0.000221558	0	0.0352277	0.0126288	0.00376648	0	0.00288025	0.00221558	0.000553894	0	0.00476349	0.101252	0	0	0	0	0
0	0	0	0	0	0	0	0	0	0	0	0	0	0.00321221	0	0	0	0	0	0	0	0	0	0	0.0038145	0	0.00281068	0	0	0.0120458	0.00361373	0.779763	0.190524	0	0	0	0	0	0	0	0	0	0	0	0	0	0	0	0	0
0.000823353	0.00410316	0	1.02069e-05	0.00235778	0.0116426	0.146203	0.0004457	0.00043209	0.000108873	4.08274e-05	3.40229e-05	0	2.04137e-05	0.010132	0.0136466	0.000170114	1.70114e-05	0	7.1448e-05	0.0767998	0.000142896	0	6.80457e-06	0.212963	0	0	4.7632e-05	0	9.18617e-05	6.80457e-06	0.0257009	8.50572e-05	1.36091e-05	0.0282866	0.114436	2.3816e-05	1.70114e-05	4.7632e-05	0.0141773	0	7.82526e-05	6.80457e-06	0.00573966	0.13191	6.80457e-06	6.80457e-06	2.3816e-05	0	8.84594e-05
0	0.000200385	0	0	0	0	0.000801539	0	0	0	0	0	0	0	0	0	0	0	0	0	0	0	0	0	0.00232446	0	0	0	0	0	0	0.977116	0.0194373	0	0	0	0	0	0	0	0	0	0	0	0	0	0	0	0	0
0.00081078	0.0262152	0	0	0.00162156	0	0.00915023	0	0.00081078	0	0	0.000193043	0	0	0.0411181	0.0185321	0	0	0	0	0.00146712	0.000887997	0.00389946	0	0.225242	0.0163314	0	7.72171e-05	0	7.72171e-05	7.72171e-05	0.296243	0	0	0	0	0	0	0.000424694	0	0	0.00795336	0.00459442	7.72171e-05	0.339176	0	0	0	0	0
0	0	0	0	0	0	0.00134499	0	0	0	0	0	0	0	0	0	0	0	0	0	0	0	0	0	0.00756557	0	0.000504371	0	0	0	0.23655	0.405178	0.271352	0	0	0	0	0	0	0	0	0	0	0	0	0	0	0	0	0
0	0	0	0	0	0	0	0	0	0	0	0	0	0	0	0	0	0	0	0	0	0	0	0	0.000891011	0	0.000392045	0	0	0	0	0.674353	0.317913	0	0	0	0	0	0	0	0	0	0	0	0	0	0	0	0	0
0	0.0205386	0	0	0	0	0.00562909	0	0	0	0	0	0	0	0.00517268	0.00821543	0	0	0	0	0	0	0	0	0.753081	0.00410771	0	0	0	0	0.0024342	0.122623	0.0138445	0	0	0	0	0	0	0.00167351	0	0.00167351	0	0	0.0156702	0	0	0	0	0
0	0	0	0	0	0	0	0	0	0	0	0	0	0	0	0	0	0	0	0	0	0	0	0	0.00128771	0	0	0	0	0.00294334	0.00717439	0.979765	0.00551876	0	0	0	0	0	0	0	0	0	0	0	0	0	0	0	0	0
0	0	0	0	0.00146039	0	0.098211	0	0	0	0	0	0	0	0.00365097	0.0321285	0	0	0	0	0.011318	0	0	0	0.39686	0	0	0	0	0	0	0	0	0	0	0.0197152	0	0	0	0.00182548	0	0	0	0	0.0763052	0	0	0	0	0
0	0	0	0	0	0	0	0	0	0	0	0	0	0.000500501	0	0	0	0	0	0	0	0	0	0	0	0	0.000667334	0	0	0	0	0.998498	0	0	0	0	0	0	0	0	0	0	0	0	0	0	0	0	0	0
0	0	0	0	0	0	0	0	0	0	0	0	0	0	0	0	0	0	0	0	0	0	0	0	0	0	0	0	0	1	0	0	0	0	0	0	0	0	0	0	0	0	0	0	0	0	0	0	0	0
0	0	0	0	0	0	0	0	0	0	0	0	0.00351379	0	0	0	0	0	0	0	0	0	0	0	0	0	0	0	0	0.996226	0	0	0	0	0	0	0	0	0	0	0	0	0	0	0	0	0	0	0	0
1.77614e-05	0.000146531	0	2.22017e-05	3.55227e-05	8.88068e-06	0.65475	9.76875e-05	4.44034e-05	0	0	0	8.88068e-06	3.10824e-05	0.000759298	9.76875e-05	0.000279741	5.32841e-05	0	0	0.00026198	0	0.000115449	8.88068e-06	0.329247	3.99631e-05	0	1.3321e-05	0	0.00012877	8.88068e-06	0.00568808	0.00013321	8.88068e-06	0.000115449	0.00137206	1.77614e-05	0	4.44034e-05	0.000168733	1.3321e-05	4.44034e-05	3.99631e-05	0.000168733	0.0011012	8.88068e-06	0.000111008	0	8.88068e-06	0.000754858
0	0	0	0	0.000170082	0	0	0	0	0	0	0	0	0	0	0	0	0	0	0	0	0	0	0	0	0	0.00986478	0	0	0.986138	0	0	0	0	0	0	0	0	0	0	0	0.000340165	0	0	0	0	0	0	0	0
0	0	0	0	0.0506499	0	0	0	0	0	0	0	0	0.0493052	0.0354101	0	0	0	0	0	0	0	0.221425	0	0.0170327	0	0.149709	0	0	0	0	0.00268938	0	0	0	0	0	0	0	0	0	0.104886	0	0	0.216495	0	0	0	0.00537875	0
0	0.00554017	0	0	0	0	0.000325892	0	0	0	0	0	0	0	0	0	0	0	0	0	0	0	0	0	0.569334	0	0	0	0	0	0.000977676	0.413883	0.00993971	0	0	0	0	0	0	0	0	0	0	0	0	0	0	0	0	0
0	0	0	0	0.00148392	0	0.0547403	0	0	0	0	0	0	0	0.00461665	0.00346249	0	0	0	0	0	0	0.00461665	0	0.167354	0	0.00461665	0	0	0.000329761	0	0.597527	0	0	0	0.155977	0	0	0	0	0	0	0	0	0.000824402	0	0	0	0	0
0.000483949	0	0	0.429101	0	0	0.00112921	0	0.0229069	0	0	0	0	0.000322633	0.000806582	0	0.000806582	0	0	0	0	0	0.00645265	0	0	0	0.00516212	0.00951766	0	0	0	0	0	0	0	0	0	0	0	0	0	0.000322633	0.0511373	0	0.16793	0	0	0	0	0
0.0637119	0	0	0.117085	0	0	0.133631	0	0.564127	0	0	0	0	6.22794e-05	0.0167116	0	8.30392e-05	0	0	0	0	0	4.15196e-05	0	0	0	0	0.0061449	0	0.0675109	0	0	0	8.30392e-05	0	0	0	0	0	0	0	0	0	0	6.22794e-05	0	0	0	0	0
0.0177627	0	0	0.141424	0	0	0.144542	0	0.551458	0	0	0	0	0	0.0242712	0	0	0	0	0	0	0	0	0	0	0	0	0.00325424	0	0.00989831	0	0	0	0	0	0	0	0	0	0	0	0	0.000677966	0	0.0429831	0	0	0	0	0
0	0	0	0	0	0	0	0	0.125955	0	0	0	0	0	0.000500814	0	0	0	0	0	0	0	0	0	0	0	0.00125203	0	0.00313009	0.0833855	0	0	0	0	0	0	0	0	0	0	0	0	0	0	0	0	0	0	0	0
0.0177114	0	0	0	0	0	0	0	0	0	0	0	0	0	0	0	0.0012321	0	0	0	0	0	0	0	0	0	0.00077006	0	0	0.457724	0	0	0	0	0	0	0	0	0	0	0	0	0	0	0.00477437	0	0	0	0	0
0	0	0	0	8.70587e-05	0	0	0	0	0	0	0	0	0.000304706	0	0	0	0	0	0	0	0	0.000130588	0	0	0	0	0	0	0.985505	0.000870587	0.00330823	0.0094894	0	0	0	0	0	0	0	0	0.000130588	0	0	8.70587e-05	0	0	0	0	0
0	0.0609171	0	2.21477e-05	2.21477e-05	0	0.10178	0.000177181	7.75168e-05	0.000387584	9.96645e-05	0	0	0	0.0256027	0.000155034	0.000221477	0.000132886	0	0.000631208	0.000542618	0	2.21477e-05	0	0.420551	5.53691e-05	0	0	0	0.000110738	0	0.00282383	9.96645e-05	0	6.6443e-05	0.236504	3.32215e-05	0	3.32215e-05	9.96645e-05	0	0.00101879	0.00028792	3.32215e-05	0.142343	0	0	6.6443e-05	0	7.75168e-05
0	0	0	0	0	0	0	0	0	0	0	0	0	0	0	0	0	0	0	0	0	0	0	0	0	0	0.000909642	0	0	0	0	0	0	0	0	0	0	0	0	0	0	0	0	0	0.243026	0	0	0	0	0
0.00937414	0	0	0	0.0454921	0	0	0	0	0	0	0	0	0	0.00523849	0	0	0	0	0	0	0	0.00413565	0	0.667494	0	0.00192997	0	0	0.0198511	0	0	0	0	0	0	0	0	0	0	0	0.00110284	0.0308795	0	0.194376	0	0	0	0	0
0.0008364	0.0244229	0	0	0	0	0.0100368	0	0.00117096	0	0	0	0	0	0.00702576	0.00117096	0	0	0	0	0	0	0.00033456	0	0.536634	0.00117096	0.00518568	0.00050184	0	0	0	0.312646	0.0108732	0	0	0.00050184	0	0	0	0	0	0.00066912	0	0	0.0814654	0	0	0	0	0
0	0	0	0	0	0	0	0	0	0	0	0	0	0	0.00035982	0	0	0	0	0	0	0.00011994	0	0	0.00407796	0	0.00035982	0	0	0.489595	0.00875562	0.490375	0.00413793	0	0	0	0	0	0	0	0	0	0	0	0.00017991	0	0	0	0	0
0	0	0	0	0.00539124	0	0.000149757	0	0	0	0	0	0	0.00044927	0.00209659	0	0	0	0	0	0	0	0.00381879	0.0010483	0.0804942	0.010483	0	0.000524148	0	0.00112317	0	0.692924	0	0	0	0	0.000149757	0	0	0.00501685	0	0.00269562	0.00913516	0.000374392	0.0199176	0	0	0	0	0
0	0	0	0	0	0	0	0	0	0	0	0	0	0	0	0	0	0	0	0	0	0	0	0	0.000447828	0	0	0	0	0.645544	0.0132109	0.338782	0.00201523	0	0	0	0	0	0	0	0	0	0	0	0	0	0	0	0	0
0	0	0	0	0	0	0	0	0	0	0	0	0	0	0	0	0	0	0	0	0	0	0	0	0.00116239	0	0	0	0	0.860514	0.0142973	0.123329	0	0	0	0	0	0	0	0	0	0	0	0	0	0	0	0	0	0
0.00176609	0.00255102	0	0	0.0137363	0	0.0400314	0	0	0	0	0	0	0.000588697	0.0121664	0.000392465	0	0	0	0	0	0.00294349	0.00490581	0.000392465	0.17916	0.00470958	0	0.000392465	0	0	0	0.124411	0	0	0	0	0	0	0	0.00215856	0	0.00569074	0.0512166	0.000392465	0.282575	0	0	0	0	0
0	0	0	0	0	0	0	0	0	0	0	0	0.000609137	0	0	0	0	0	0	0	0	0	0	0	0	0	0	0	0	0	0	0.999391	0	0	0	0	0	0	0	0	0	0	0	0	0	0	0	0	0	0
0	0.00689655	0	0	0	0	0	0	0	0	0	0	0	0.020197	0	0	0.00197044	0.00591133	0	0	0	0	0	0	0.000985222	0	0.000985222	0	0	0	0	0.856158	0	0	0	0	0	0	0	0	0	0	0	0	0	0	0	0	0	0
2.79732e-05	0.00261549	0	0	0	0.000685343	0.0537505	0	0	0	0	2.79732e-05	0	0	0.0215534	0.0132873	0.000153853	2.79732e-05	0	0	0.0218471	0	0	2.79732e-05	0.414857	0.000125879	0	0	0	0.000153853	0	0.108844	2.79732e-05	0	0	0.185756	2.79732e-05	0	0	0.00611214	0	2.79732e-05	0	0	0.0734716	0	0	0	0	6.9933e-05
0	0.0086747	0	0	0	0	0.0828916	0	0	0	0	0	0	0	0.059759	0.0303614	0	0	0	0	0.0549398	0.0168675	0	0	0.360964	0.00289157	0	0	0	0	0	0.0279518	0	0.00192771	0	0.133494	0.000963855	0	0	0.0115663	0	0.00385542	0.00385542	0.00240964	0.158554	0	0	0	0	0
0	0	0	0	0.00333366	0	0.00607903	0	0	0	0	0	0	0	0.0695166	0.00990293	0	0	0	0	0.00725561	0	0	0.000294146	0.0626532	0.000196098	0	0	0	0	0	0.000784391	0	0	0	0.015982	0.00470634	0.00333366	0.00970683	0	0	0.00186293	0.00205903	0.0345132	0.181096	0	0	0	0	0
0	0	0	0	0	0	0	0	0	0	0	0	0	0	0	0	0	0	0	0	0	0	0	0	0.0955414	0	0	0	0	0	0.0627389	0.840764	0	0	0	0	0	0	0	0	0	0	0	0	0	0	0	0	0	0
0	0.0632273	0	0	0	0	0	0	0	0	0	0	0	0	0.000205952	0	0	0	0	0	0	0	0	0	0.205231	0	0.00133869	0	0	0.00854701	0	0.669962	0.00926784	0	0	0	0	0	0	0	0	0	0	0	0	0	0	0	0	0
0	0.000276341	7.67613e-05	0	0.000322397	0	0.00151987	0	0.000107466	0	0.000260988	0	0	0.00482061	0	0	3.07045e-05	0	0	0.000383806	0	0	0.00013817	0	0.0206488	0	0.000199579	0	0	0	0	0.969817	0	7.67613e-05	0	0	0	0	0	0	0	0	0	3.07045e-05	3.07045e-05	0	0	0.000122818	0	0
0	0.0231673	0	0	0	0	0.0483204	0	0	0	0	0	0	0	0.000330961	0	0	0	0	0	0	0	0	0	0.393679	0	0.0140659	0	0	0	0	0.419328	0	0	0	0	0	0	0	0	0	0	0	0	0	0	0	0	0	0
0	0.0125658	0	0	0	0	0.0164003	0	0	0	0	0	0	9.23958e-05	0	0	0	0	0	0	0	0	9.23958e-05	0	0.313453	0	9.23958e-05	0	0	9.23958e-05	0	0.648341	0	0	0	0	0	0	0	0	0	0	0	0	9.23958e-05	0	0	0	0	0
0	0	0	0	0	0	0	0	0	0	0	0	0	0	0	0	0	0	0	0	0	0	0	0	0	0	0	0	0	0.000737463	0	0.934366	0.0637906	0	0	0	0	0	0	0	0	0	0	0	0	0	0	0	0	0
0	0	0	0	0.00125188	0	0	0	0	0	0	0	0	0.00300451	0.000751127	0	0	0	0	0	0	0	0.000500751	0	0.00125188	0.000751127	0	0	0.00225338	0.951177	0.00350526	0.0265398	0.00175263	0	0	0	0	0	0	0	0	0.00175263	0	0	0	0	0	0	0	0
0	0	0	0	0	0	0	0	0	0	0	0	0	0	0	0	0	0	0	0	0	0	0	0	0.00138889	0	0	0	0	0.841204	0.00162037	0.139815	0.0159722	0	0	0	0	0	0	0	0	0	0	0	0	0	0	0	0	0
0.000138732	0.0927065	0	0	0.00596548	0	0.164221	0	0	0	0	0	0	0	0.0367592	0	4.30548e-05	0	9.56773e-06	0	0.112268	0	0.00108115	0	0.184997	1.43516e-05	0	0.00323868	4.30548e-05	4.78386e-05	0.00056928	0.00467862	0.000497522	0	0	0.000143516	0	9.56773e-06	0.000205706	0	0	0.00229147	0.0367401	1.91355e-05	0.325647	9.56773e-06	0	0	9.56773e-06	3.34871e-05
0	0	0	0	0	0	0	0	0	0	0	0	0	0	0.000850943	0	0	0	0	0	0	0	0	0	0.00127641	0	0	0	0.000850943	0.825273	0.00538931	0.162672	0.00283648	0	0	0	0	0	0	0	0	0	0	0	0	0	0	0	0	0
0	0	0	0	0.00847841	0	0	0	0.000226091	0	0	0	0	0.00260005	0	0	0	0	0.000791318	0	0	0	0.00293918	0	0	0	0.002487	0	0.00293918	0.481687	0.002487	0.339249	0.144585	0	0	0	0	0	0	0	0	0.00113045	0	0	0	0	0	0	0	0
0	0	0	0	0	0	0	0	0	0	0	0	0	0.00040546	0.00148669	0	0	0	0	0	0	0	0	0	0	0	0	0	0.00297337	0.140965	0.0200027	0.827679	0	0	0	0	0	0	0	0	0	0	0.00040546	0	0.00121638	0	0	0	0	0
0	0.000203156	0	0	0	0	0	0	0	0	0	0	0	0	0	0	0	0	0	0	0	0	0	0	0	0	0	0	0.000541748	0.00724589	0.00426627	0.986389	0	0	0	0	0	0	0	0	0	0	0	0	0	0	0	0	0	0
0.000777202	0	0	0	0	0	0	0	0	0	0	0	0	0.00194301	0	0	0	0	0	0	0	0	0	0	0	0	0	0	0	0	0.000777202	0.988083	0.00816062	0	0	0	0	0	0	0	0	0	0	0	0	0	0	0	0	0
0	0	0	0	0	0	0	0	0	0	0	0	0	0.000291545	0	0	0	0	0	0	0	0	0	0	0	0	0	0	0	0.23586	0.000728863	0.759621	0.00349854	0	0	0	0	0	0	0	0	0	0	0	0	0	0	0	0	0
0	0.00385005	0	0	0.00405268	0	0.0287741	0	0	0	0	0	0	0	0.0139818	0.0253293	0	0	0	0	0	0	0.00303951	0	0.162918	0.00587639	0	0	0	0.00952381	0	0.349544	0	0	0	0.0994934	0	0	0	0	0	0.00101317	0	0	0.282877	0	0	0	0	0
0.000322009	0.00450813	0	0	0.0423442	0	0.0499114	0	0	0	0	0	0	0	0.0223796	0.0323619	0	0	0	0	0	0	0.00595717	0	0.195782	0.0173885	0	0.000322009	0	0	0	0.0220576	0	0	0	0	0	0	0.00144904	0.000805023	0.00241507	0.0033811	0.0154564	0	0.570762	0	0	0	0	0
0	0	0	0	0	0	0	0	0	0	0	0	0	0.000132529	0	0	0	0	0	0	0	0	0	0	0	0	0	0	0	0	0.00119276	0.964217	0.0344576	0	0	0	0	0	0	0	0	0	0	0	0	0	0	0	0	0
0	0.000866551	0	0	0	0	0	0	0	0	0	0	0	0	0	0	0	0	0	0	0	0	0	0	0.0226025	0.00108319	0	0	0	0	0.00375505	0.95039	0	0	0	0	0	0	0	0	0	0	0.00108319	0.000216638	0.00122761	0	0	0	0	0
0.00045193	0.00822636	0	1.22143e-05	0.0020459	1.22143e-05	0.137234	1.22143e-05	0.000232072	0	0	3.05358e-05	0	0	0.011054	0.0444541	0.000213751	1.83215e-05	0	0	0.000714539	0	8.55004e-05	0.0094539	0.236207	0.0870638	0	0.000958825	0	0.000109929	0	0.00818971	9.77147e-05	0	5.49645e-05	0.000158786	0	1.22143e-05	0.00123365	0.009289	0.000714539	0.00406737	0.0105288	0.000140465	0.134492	0	0	0	0	4.27502e-05
0	0	0	0	0	0	0	0	0	0	0	0	0	0.0020842	0	0	0	0	0	0	0	0	0	0	0.00041684	0.000277894	0	0	0	0	0.00305683	0.949284	0.0433514	0	0	0	0	0	0	0	0	0	0	0	0	0	0	0	0	0
0	0.00047259	0	0	0.0281979	0	0.0225268	0	0	0	0	0	0	0	0.125551	0.0126024	0	0	0.00897921	0	0	0	0.0126024	0	0.315532	0	0	0.00126024	0	0	0	0.0204789	0	0.00031506	0	0.0063012	0.00063012	0.0321361	0.0015753	0	0	0.00346566	0.0140202	0.0118147	0.359168	0	0	0	0	0
0	0	0	0	0.000340948	0	0.0414252	0	0	0	0	0	0	0	0.0300034	0.0085237	0	0	0	0	0	0	0	0.00426185	0.00255711	0.00085237	0	0	0	0	0	0.0322196	0	0	0	0.0862598	0	0	0.000511422	0.0109103	0.000511422	0.00255711	0.00085237	0.0039209	0.135356	0	0	0	0.0409137	0
0	0	0	0	0	0	0	0	0	0	0	0	0	0.000401445	0	0	0	0	0	0	0	0	0	0	0	0	0	0	0	0	0.00903252	0.983741	0.00682457	0	0	0	0	0	0	0	0	0	0	0	0	0	0	0	0	0
0	0.00391782	0	0	0.00057334	0	0.0393693	0	0	0	0	0	0	0.000191113	0.00430005	0.0133779	0	0	0	0	0.0114668	0	0.00028667	0	0.228571	0	0	0	0	0	0	0.0511228	0	0	0.000191113	0.0812231	0.00592451	0	0	0.00363115	0	0	0.000191113	0	0.315624	0	0	0	0.105208	0
0	0	0	0	0	0	0	0	0	0	0	0	0	0	0	0	0	0	0	0	0	0	0	0	0	0	0	0	0	0.753372	0.0271034	0.189338	0.0301863	0	0	0	0	0	0	0	0	0	0	0	0	0	0	0	0	0
0.000831947	0	0	0	0.015807	0	0.00499168	0	0	0	0	0	0	0.0122019	0.0205214	0	0	0	0	0	0	0.00721021	0.00138658	0	0.0660011	0.00110926	0	0.000831947	0	0.0965058	0.005269	0.573766	0.026345	0.000554631	0	0.00415973	0	0	0	0.00221852	0	0.00499168	0.00693289	0	0.110094	0	0	0	0	0
0	0	0	0	0	0	0	0	0	0	0	0	0	0.000357782	0	0	0	0	0	0	0	0	0	0	0	0	0	0	0	0.348599	0.0135957	0.593083	0.0434109	0	0	0	0	0	0	0	0	0	0	0	0.000238521	0	0	0	0	0
0	0	0	0	0	0	0	0	0	0	0	0	0	0	0	0	0	0	0	0	0	0.000382702	0	0	0	0	0.00612323	0	0	0.445848	0.0533869	0.489667	0.00210486	0	0	0	0	0	0	0	0	0	0	0	0	0	0	0	0	0
0.00574529	0	0	0.00446856	0.00351101	0	0.00127673	0	0	0	0	0	0	0.00175551	0.000638366	0	0	0.000478774	0	0	0	0.00175551	0.0268114	0	0.0813916	0.000638366	0.000319183	0.00909671	0	0.65225	0.011331	0	0.0237791	0	0	0	0	0	0	0.00351101	0	0.00239387	0.0150016	0.000957549	0.0276093	0	0	0	0	0
1.50386e-05	0.139742	0	3.00771e-05	1.87982e-05	1.87982e-05	0.000763207	1.87982e-05	4.88753e-05	1.12789e-05	0	7.51928e-06	0	0	0.024573	2.63175e-05	0.00010151	9.3991e-05	0	7.51928e-06	7.14331e-05	0	9.3991e-05	2.25578e-05	0.423711	1.87982e-05	0	0	0	0.000868477	2.25578e-05	0.2726	1.87982e-05	0	0	0.000176703	0	0	7.51928e-06	1.12789e-05	0	0	2.25578e-05	0	0.121846	0	0	0	0	0.000142866
0	0.00809713	0	0	0.000626622	0	0.06136	0	0	0	0	0	0	0	0.0531453	0.0110834	0.000254565	4.89548e-05	0	4.89548e-05	0.000293729	0	0	4.89548e-05	0.288246	0.000107701	0	2.93729e-05	0	0.000460175	9.79096e-06	0.0028198	0.000783277	0	0	0.14241	0	0	0	0.00310374	0	0.000548294	0	0.000802859	0.184099	0	0	0	0	8.81187e-05
0.000168364	0.00134691	0	0	0.00105228	0	0.000420911	0	0	0	0	0	0	0.00134691	0.00147319	0	0	0	0	0	0	0	0.00130482	0	0.0404495	0.00109437	0	0	0	0.0880125	0.0151949	0.796111	0.0501726	0	0	0	0	0	0	0	0	0.000210455	0.000252547	0	8.41822e-05	0	0	0	0	0
0	0	0	0	0	0	0	0	0	0	0	0	0	0.000428204	0	0	0	0	0	0	0	0	0.000713674	0	0.00028547	0	0	0	0	0.0124179	0.00471025	0.440765	0.538253	0	0	0	0	0	0	0	0	0	0	0	0.000570939	0	0	0	0	0
0	0	0	0	0	0	0	0	0	0	0	0	0	0.000368596	0	0	0	0	0	0	0	0	0	0	0.015481	0	0.00110579	0	0	0	0	0.827497	0.149834	0	0	0	0	0	0	0	0	0	0	0	0	0	0	0	0	0
0	0.00279877	0	0	0	0	0.0299468	0	0	0	0	0	0	0	0.0831234	0.0282676	0	0	0	0	0.00979569	0	0	0	0.2281	0.00279877	0	0	0	0	0	0.00447803	0	0	0	0.240974	0	0	0.000559754	0.0167926	0	0.00951581	0	0	0.239015	0	0	0	0	0
0.000398777	0	0	0	0.00584873	0.000265851	0.100093	0	0	0	0	0	0	0	0.00757676	0.0155523	0	0	0	0	0.0106341	0	0	0	0.566263	0.00199389	0	0.00093048	0	0	0	0	0	0	0	0.00677921	0	0.0151535	0.000664628	0.0180779	0	0.00093048	0.000265851	0.0183437	0.138509	0	0	0	0	0
0	0	0	0	0	0	0	0	0	0	0	0	0	0	0	0	0	0	0	0	0	0	0	0	0	0	0	0	0	0	0	1	0	0	0	0	0	0	0	0	0	0	0	0	0	0	0	0	0	0
0	0.00548604	0	0	0	0	0	0	0	0	0	0	0	0	4.81232e-05	0	0	0	0	0	0	0	0	0	0.257555	0	0.000240616	0	0	0.00615977	0.000866218	0.699519	0.0188162	0	0	0	0	0	0	0	0	0	0	0	0	0	0	0	0	0
0	0	0	0	0	0	0	0	0	0	0	0	0	0	0	0	0	0	0	0	0	0	0	0	0	0	0	0	0	0.964478	0.00124395	0.0342778	0	0	0	0	0	0	0	0	0	0	0	0	0	0	0	0	0	0
0	0	0	0	0	0	0	0	0	0	0	0	0	0.000716717	0	0	0	0	0	0	0	0	0	0	0	0	0	0	0	0	0.00465866	0.99337	0	0	0	0	0	0	0	0	0	0	0	0	0	0	0	0	0	0
0	0	0	0	0.0144513	0	0.00301731	0	0	0	0	0.00412895	0	0	0.00936954	0.00397014	0	0	0	0	0	0	0	0.00365253	0.102589	0	0	0	0	0	0	0.00111164	0	0	0	0.0381134	0.0103224	0.00587581	0.0619343	0.00714626	0.000794029	0.0026997	0.00460537	0.0258853	0.0809909	0	0	0	0	0
0.000316774	0.123026	9.05067e-06	3.16774e-05	0.039289	6.78801e-05	0.142322	0.000153861	0.000122184	3.62027e-05	1.3576e-05	9.05067e-06	0	0.00104988	0.0139199	3.62027e-05	0.00114491	6.78801e-05	0.0118881	0.000117659	0.00276951	0.0168976	0.000280571	0.000122184	0.384604	2.7152e-05	0	0.00123089	0	9.05067e-05	0.000108608	0.00141643	7.24054e-05	0.00128972	9.05067e-06	0.000253419	0.000565667	0.0157074	0.000294147	0.000782883	0	0.0231109	9.05067e-06	0.0397098	0.106517	0	0.000104083	2.7152e-05	9.50321e-05	8.59814e-05
0.00182205	0.026116	0	0	0.000607349	0	0.204828	0	0	0	0	0	0	0.000303674	0.00334042	0.000759186	0	0	0	0	0	0.000303674	0.0012147	0	0.707865	0	0	0	0	0	0.0435773	0	0	0	0	0	0	0	0	0	0	0.00288491	0	0	0.00334042	0	0	0	0	0
0	0	0	0	0	0	0	0	0	0	0	0	0	0	0	0	0	0	0	0	0	0	0	0	0.425423	0	0.00490762	0	0.00269438	0	0.557159	0	0	0	0	0	0	0	0	0	0	0	0	0	0	0	0	0	0	0
0	0	0.00057856	0	0.000165303	0	0	0	0.000165303	0	0.000165303	4.13257e-05	0	0.000516572	0.000619886	0	0	0	0.00014464	0.000702537	0	0.00057856	0.000268617	0	0	0	0.000330606	0	0.00014464	0.173919	0.00113646	0.788206	0.0267377	0	0	0	0	0	0	0	0	0.00043392	0	0.000165303	4.13257e-05	0	0	0.000206629	0	0
0	0	0	0	0	0	0	0	0	0	0	0	0	0	0	0	0	0	0	0	0	0	0	0	0	0	0.000623441	0	0	0.19919	0	0.787406	0.0127805	0	0	0	0	0	0	0	0	0	0	0	0	0	0	0	0	0
0	0	0	0	0.000491924	0	0	0	0	0	0	0	0	0.00532918	0	0	0	0	0	0	0	0.000163975	0.000573912	0	0	0	0.000163975	0	0	0.543412	0.000327949	0.429532	0.0172993	0.000245962	0	0	0	0	0	0	0	0.000655899	0	0	0.000163975	0	0	0	0	0
0	0	0	0	0	0	0	0	0	0	0	0	0	0.000393468	0	0	0	0	0	0	0	0	0	0	0	0	0.00157387	0	0	0.497344	0.0108204	0.469408	0.0171159	0	0	0	0	0	0	0	0	0	0	0	0	0	0	0	0	0
0	0	0	0	0	0	0	0	0	0	0	0	0	0	0	0	0.0209452	0.0741139	0	0	0	0	0	0	0	0	0.0028643	0	0	0.0320444	0.00411744	0.218224	0.00644468	0	0	0	0	0	0	0	0	0	0	0	0	0	0	0	0	0
0	0	0	0	0	0	0	0	0	0	0	0	0	0	0	0	0	0	0	0	0	0	0	0	0.00128682	0	0	0	0	0.484415	0.000357449	0.504289	0.00965113	0	0	0	0	0	0	0	0	0	0	0	0	0	0	0	0	0
0	0.000477555	0	0	0.00222859	0	0.0308819	0	0	0	0	0	0	0.00063674	0.0111429	0.024992	0	0	0	0	0.0431391	0.000477555	0.00031837	0	0.41213	0.00143266	0	0.000477555	0	0	0	0.00971028	0	0	0	0.0666985	0	0.00191022	0	0	0	0.00127348	0.00031837	0	0.0993314	0	0	0	0	0
0	0	0	0	0.00022668	0	0	0	0	0	0	0	0	0	0.00294684	0	0	0	0	0	0	0	0	0	0.00102006	0	0	0	0	0.975859	0.00646039	0.0130341	0	0	0	0	0.00022668	0	0	0	0	0	0	0	0	0	0	0	0	0
1.13107e-05	0.00580804	0	0	1.6966e-05	0	0.137182	1.13107e-05	1.13107e-05	0	0	4.52427e-05	0	1.13107e-05	0.00659413	0.005825	0.000118762	0.000180971	0	3.95874e-05	0.0125379	5.08981e-05	0	0.000164005	0.276727	0.000107451	0	2.26214e-05	0	1.13107e-05	1.13107e-05	0.00973284	5.08981e-05	2.26214e-05	0	0.0973454	2.26214e-05	0	3.95874e-05	0.000401529	0	0	3.3932e-05	5.08981e-05	0.0295605	0	0	0	0	0.405126
0	0	0	0	0	0	0	0	0	0	0	0	0	0	0	0	0	0	0	0	0	0	0	0	0	0	0	0	0	0	0	1	0	0	0	0	0	0	0	0	0	0	0	0	0	0	0	0	0	0
0	0	0	0	0	0	0	0	0	0	0	0	0	0	0	0	0	0	0	0	0	0	0	0	0	0	0	0	0	0	0	1	0	0	0	0	0	0	0	0	0	0	0	0	0	0	0	0	0	0
0	0	0	0	0	0	0	0	0	0	0	0	0	0	0	0	0	0	0	0	0	0	0.000619867	0	0	0	0	0	0	0	0	0.99938	0	0	0	0	0	0	0	0	0	0	0	0	0	0	0	0	0	0
0	0	0	0	0	0	0	0	0	0	0	0	0	0	0	0	0	0	0	0	0	0	0.000128057	0	0	0	0.00096043	0	0	0	0	0.998015	0	0	0	0	0	0	0	0	0	0	0	0	0	0	0	0	0	0
0	0	0	0	0	0	0	0	0	0	0	0	0	0	0	0	0	0	0	0	0	0	0	0	0	0	0	0	0	0	0	1	0	0	0	0	0	0	0	0	0	0	0	0	0	0	0	0	0	0
0	0	0	0	0	0	0	0	0	0	0	0	0	0	0	0	0	0	0	0	0	0	0	0	0	0	0.000183604	0	0	0	0	0.999633	0	0	0	0	0	0	0	0	0	0	0	0	0	0	0	0	0	0
0	0.00202865	0	0	0.00152149	0.000253582	0.0434893	0	0	0	0	0	0	0	0.0329656	0.0237099	0	0	0	0	0.0240903	0	0	0	0.125523	0.00114112	0	0.000253582	0	0	0	0.26867	0	0	0	0.0578167	0	0	0	0.00304298	0	0	0	0	0.395968	0	0	0	0	0
0	0.000901063	0	0	0	0	0.0255902	0	0	0	0	0	0	0	0.0318976	0.0171202	0	0	0	0	0.0681204	0	0	0	0.505316	0.00108128	0	0.000360425	0	0	0	0.0255902	0	0	0	0.138584	0.00450532	0	0	0	0	0.0014417	0	0.00198234	0.177329	0	0	0	0	0
0	0	0	0	0	0	0	0	0	0	0	0	0	0	0	0	0	0	0	0	0	0	0	0	0.00599144	0	0	0	0	0	0	0.985449	0	0	0	0	0	0	0	0	0	0	0	0	0	0	0	0	0	0
0	0	0	0	0	0	0	0	0	0	0	0	0	0	0	0	0	0	0	0	0	0	0	0	0.00109489	0	0	0	0	0	0	0.998905	0	0	0	0	0	0	0	0	0	0	0	0	0	0	0	0	0	0
0.00234982	0.00520698	0	2.00268e-05	0.00539389	0	0.111182	1.33512e-05	0	0	0	0.000974639	0	0	0.0198199	0.0359548	9.34586e-05	0	0	0	0.0644464	0	0	0.00162217	0.192912	0.0334515	0	0.000140188	0	3.33781e-05	0	0.00349135	0.0002737	0	0	0.000153539	0	0	0	0.00120829	0	0.000447266	0.0332913	7.34317e-05	0.177271	0	0	0	0	5.34049e-05
0	0.00539568	0	0	0.000283983	0	0.0225293	0	0	0	0	0	0	0.000189322	0.0198788	0.0266944	0	0	0	0	0.0269784	0	0.000189322	0	0.284835	0.00407043	0	0	0	0	0	0.161492	0	0	0	0.0835858	0.00123059	0	0	0	0	0.00160924	0	0	0.330083	0	0	0	0	0
0	0	0	0	0	0	0	0	0	0	0	0	0	0	0	0	0	0	0	0	0	0	0	0	0	0	0	0	0	0	0	0.999361	0	0	0	0	0	0	0	0	0	0	0	0	0.000255689	0	0	0	0	0
0	0	0	0	0	0	0	0	0	0	0	0	0	0	0	0	0	0	0	0	0	0	0	0	0	0	0.00493794	0	0	0	0	0.992393	0	0	0	0	0	0	0	0	0	0	0	0	0	0	0	0	0	0
0	0	0	0	0	0	0	0	0	0	0	0	0	0	0	0	0	0	0	0	0	0	0	0	0.000115101	0	0	0	0	0	0	0.99977	0	0	0	0	0	0	0	0	0	0	0	0	0	0	0	0	0	0.000115101
0	0.0558518	0	0	0	0	0.00547292	0	0	0	0	0	0	0	0.00196464	0.000701656	0	0	0	0	0	0	0	0	0.442745	0.000841987	0.000280662	0	0	0	0	0.334971	0	0	0	0	0	0	0	0	0	0	0	0	0	0	0	0	0	0
0	0	0	0	0	0	0	0	0	0	0	0	0	0	0	0	0	0	0	0	0	0	0	0	0	0	0	0	0	0	0	0.916587	0.083413	0	0	0	0	0	0	0	0	0	0	0	0	0	0	0	0	0
0	0	0	0	0	0	0	0	0	0	0	0	0	0	0	0	0	0	0	0	0	0	0	0	0.000940734	0	0	0	0	0	0	0.999059	0	0	0	0	0	0	0	0	0	0	0	0	0	0	0	0	0	0
0	0.000127202	0	0	0	0	0	0	0	0	0	0	0	0.000190803	0	0	0	0	0	0	0	0	0	0	0	0.00235324	0.000190803	0	0	0	0.000445208	0.921643	0.0167271	0	0	0	0	0	0	0	0	0	0	0	0	0	0	0	0	0
0	0	0	0	0	0	0	0	0	0	0	0	0	0	0	0	0	0	0	0	0	0	0	0	0.00533281	0	0	0	0	0	0	0.993087	0	0	0	0	0	0	0	0	0	0	0	0	0	0	0	0	0	0
0	0	0	0	0	0	0	0	0	0	0	0	0	0	0	0	0	0	0	0	0	0	0	0	0	0	0	0	0	0	0	0.999576	0	0	0	0.000212059	0	0	0	0	0	0	0	0	0	0	0	0	0	0
0.000527702	0.000618685	0	0	0.00466288	0	0.0774539	0	0	0	0	0.000195614	0	0	0.0101901	0.0247702	1.36475e-05	0	0	0	0	0	0	0.000787004	0.224696	0.000122827	0	0.000677824	0	0.000236556	0	0.00189245	9.09831e-06	0	0	0.0765987	0	0.014944	0.0126285	0.0125238	0	0.000141024	0.00957142	0.00751521	0.229259	0	0	0	0	0
0	0.000512996	0	0	0.00273598	0	0	0	0	0	0	0	0	0.00222298	0.00102599	0	0	0	0	0	0	0	0.00341997	0	0.00136799	0	0	0	0.00153899	0	0	0.959815	0.000683995	0	0	0	0	0	0	0	0	0.000512996	0	0	0.000683995	0	0	0	0	0
0	0	0	0	0	0	0	0	0	0	0	0	0	0	0	0	0	0	0	0	0	0	0	0	0.00759236	0	0	0	0	0.0787414	0.00782718	0.903334	0.00234815	0	0	0	0	0	0	0	0	0	0	0	0	0	0	0	0	0
0	0	0	0	0.000378119	0	0	0	0	0	0	0	0	0	0	0	0	0	0	0	0	0	0	0	0	0	0	0	0	0	0	0.998866	0	0	0	0	0	0	0	0	0	0.000504159	0	0	0	0	0	0	0	0
0	0	0	0	0	0	0	0	0	0	0	0	0	0	0	0	0	0	0	0	0	0	0	0	0	0	0	0	0	0	0	1	0	0	0	0	0	0	0	0	0	0	0	0	0	0	0	0	0	0
0	0	0	0	0.00074869	0.000499127	0.0718742	0	0	0	0	0	0	0	0.00499127	0.0316945	0	0	0	0	0.0277015	0	0	0	0.340404	0	0	0	0	0	0	0.011979	0	0	0.00174694	0.0234589	0	0.00074869	0	0.00499127	0	0	0.00074869	0	0.22885	0	0	0	0	0
0	0.000202368	0	0	0.000202368	0	0.0116361	0	0	0	0	0	0	0	0.00576748	0.0506425	0	0	0	0	0.0829708	0	0	0	0.705656	0.000404735	0	0	0	0	0	0.00763938	0	0	0	0.0838814	0	0	0	0.00192249	0	0	0	0	0.0157847	0	0	0	0	0
0	0	0	0	0	0	0	0	0	0	0	0	0	0	0	0	0	0	0	0	0	0	0	0	0	0	0	0	0	0.0181445	0.000315557	0.978069	0.00189334	0	0	0	0	0	0	0	0	0	0	0	0	0	0	0	0	0
0	0	0	0	0	0	0	0	0	0	0	0	0	0	0	0	0	0	0	0	0	0	0	0	0.00213523	0	0.000266904	0	0	0.00409253	0.00355872	0.974822	0.0142349	0	0	0	0	0	0	0	0	0	0	0	0	0	0	0	0	0
0	0	0	0	0.0122781	0	0.10818	0	0	0	0	0	0	0	0.00365024	0.0237266	0	0	0	0	0	0	0	0	0.783972	0	0.0058072	0.00066368	0	0	0	0.00763232	0	0	0	0	0.00033184	0	0	0	0	0.00116144	0.00116144	0	0.0235606	0	0	0	0	0
0	0	0	0	0.000241896	0	0.000241896	0	0	0	0	0	0	0.000241896	0	0	0	0	0	0	0.000241896	0	0.000362845	0.000362845	0.000725689	0	0.000725689	0	0.000846638	0.0366473	0.00411224	0.923319	0.0269715	0	0	0	0	0	0	0	0	0	0	0	0.000725689	0	0	0	0.000362845	0
4.57841e-05	9.98926e-05	2.91353e-05	2.49732e-05	8.32438e-06	0	0.359076	0.000120704	9.15682e-05	2.0811e-05	0	0	0	0.00043703	0.00017065	2.91353e-05	0.000104055	4.57841e-05	0	0.000124866	5.41085e-05	0	0.00060768	3.74597e-05	0.630297	0	0	3.32975e-05	4.99463e-05	0.000903196	6.65951e-05	0.00231834	0.000191461	0	0	0.000549409	0	0	5.82707e-05	1.66488e-05	0	1.66488e-05	0	0	0.00293018	0	1.24866e-05	2.0811e-05	1.24866e-05	8.32438e-06
0	0.000767039	0	0	0.0011323	0	0.0165827	0	0	0	0	0.000109577	0	0	0.0145007	0.0250566	0	0	0	0	0.0451823	0	0	0.000949668	0.461283	0.000401782	0	0.000949668	0	0	0	0.00577106	0	7.30514e-05	0.0111769	0.0224633	0.000365257	0	0.00357952	0	0	0.000876616	7.30514e-05	0.0115786	0.22971	0	0	0	0	0
0	0	0	0	0	0	0	0	0	0	0	0	0	0	0	0	0.00482574	0	0	0	0	0	0	0	0	0	0.00393208	0	0	0.00107239	0.00107239	0.986774	0.000893655	0	0	0	0	0	0	0	0	0	0	0	0	0	0	0	0	0
0	0	0	0	0	0	0	0	0	0	0	0	0	0	0	0	0	0	0	0	0	0	0	0	0	0	0.000715137	0	0	0	0.000715137	0.871037	0.126341	0	0	0	0	0	0	0	0	0	0	0	0	0	0	0	0	0
0	0	0	0	0.00400185	0	0	0	0	0	0	0	0	0.00738803	0	0	0.00384793	0.00169309	0	0	0	0	0.00923503	0	0	0	0.00646452	0	0	0	0.0173926	0.935817	0	0	0	0	0	0	0	0	0	0.00138525	0	0	0.000307834	0	0	0	0	0
0	0	0	0	0	0	0	0	0	0	0	0	0	0	0	0	0	0	0	0	0	0	0.000595061	0	0	0	0	0	0	0	0.00119012	0.965635	0.0325796	0	0	0	0	0	0	0	0	0	0	0	0	0	0	0	0	0
0	0	0	0	0	0	0.0479816	0	0	0	0	0	0	0	0.0410926	0.0195794	0	0	0	0	0.00471356	0.0174039	0	0	0.128354	0.00108774	0	0.000241721	0	0	0	0.00555958	0	0.000362582	0.00169205	0.0751752	0.0178874	0.0113609	0.00592217	0.0085811	0.000725163	0.0128112	0.00217549	0.0253807	0.156152	0	0.00423012	0	0.228547	0.0756587
0	0.00789686	0	0	0	0	0.0104754	0	0	0	0	0	0	0	0.000966962	0.00435133	0	0	0	0	0	0	0	0	0.23191	0	0	0	0	0	0	0.541338	0.00725222	0	0	0.193876	0	0	0	0.000483481	0	0	0	0	0.00112812	0	0	0	0	0
0	0	0	0	0	0	0	0	0	0	0	0	0	0	0	0	0	0	0	0	0	0	0	0	0	0	0	0	0	0.934862	0.00257124	0.0353546	0.0267838	0	0	0	0	0	0	0	0	0	0	0	0	0	0	0	0	0
0	0	0	0	0	0	0	0	0	0	0	0	0	0	0	0	0	0	0	0	0	0.000738552	0.000492368	0	0.0516987	0	0.000738552	0	0	0.259724	0.000492368	0.682915	0.000738552	0	0	0	0	0	0	0	0	0	0	0	0	0	0	0	0	0
0	0	0	0	0	0	0	0	0	0	0	0	0	0	0	0	0	0	0	0	0	0	0	0	0.000378215	0	0	0	0	0.970121	0.0208018	0.00869894	0	0	0	0	0	0	0	0	0	0	0	0	0	0	0	0	0	0
0.00201561	0.00573065	8.7826e-06	0	0.00587995	0	0.106867	0.000109782	2.63478e-05	0	0	0	0	3.07391e-05	0.0300014	0.0229533	3.07391e-05	1.31739e-05	0	0.000101	0.0599588	0	0	5.26956e-05	0.09649	0.0122912	0	2.19565e-05	1.31739e-05	0.000917782	0.000105391	0.00289826	0.000131739	1.75652e-05	0	0.0893234	0	0	0	0.0189836	0	0.00160282	2.63478e-05	3.95217e-05	0.212376	0	0	3.51304e-05	8.7826e-06	0.148606
0	0	0	0	0	0	0	0	0	0	0	0	0	0	0	0	0	0	0	0	0	0	0	0	0	0	0	0	0	0.116475	0.00268199	0.863602	0.0157088	0	0	0	0	0	0	0	0	0	0	0	0	0	0	0	0	0
0.000827228	0	0	0	0.0280076	0	0.000590877	0	0	0	0	0.000354526	0	0	0.0341527	0.00555424	0	0	0.000236351	0	0	0.00661782	0.00496337	0.0220988	0.161191	0.000827228	0	0.000472701	0	0	0	0	0	0	0	0	0.000236351	0	0	0	0.00531789	0.0076814	0.00756322	0.00189081	0.343181	0	0	0	0	0
0.000531067	0	0	0	0.000132767	0	0	0	0	0	0	0	0	0.000265534	0.000132767	0	0	0	0	0	0	0.000331917	0.000464684	0	0.000663834	0.000132767	0	0	0	0.888409	0.00504514	0.0206452	0.0790627	0	0	0	0.00252257	0	0	0	0	0.00132767	0	0	0.00019915	0	0	0	0	0
0	0.000119303	0	0	0	0	0	0	0	0	0	0	0	0	0	0	0	0	0	0	0	0	0	0	0	0	0.00238607	0	0	0.0122882	0.00363875	0.970413	0.00966356	0	0	0	0	0	0	0	0	0	0	0	0	0	0	0	0	0
0	0.000284495	0	0	0	0	0	0	0	0	0	0	0	0	0	0	0	0	0	0	0	0	0	0	0.000711238	0.000284495	0	0	0	0	0	0.998435	0	0	0	0	0	0	0	0	0	0	0	0	0.000284495	0	0	0	0	0
0	0.000620732	0	0	0	0	0.094041	0	0.000206911	0	0	0	0	0	0.0426236	0.0169667	0	0	0	0.000206911	0.0357956	0	0.000206911	0	0.218187	0.000206911	0	0.00113801	0	0	0	0.0436582	0	0.000206911	0.000206911	0.0850403	0.0252431	0	0	0.0067246	0	0	0	0	0.412994	0	0	0	0	0
0	0	0	0	0	0	0.140771	0	0	0	0	0	0	0.00028084	0.00828477	0.0553956	0	0	0	0	0.0615741	0.00021063	0.00035105	0	0.467036	0	0	0	0	0	0	0.0143228	0	0	0	0.0424068	0	0	0	0.00393176	0	0.00042126	0	0.00147441	0.202836	0	0	0	0	0
0	0	0	0	0.000483871	0	0	0	0	0	0	0	0	0.000322581	0	0	0	0	0	0	0	0	0.000645161	0.000322581	0.00774194	0	0.0016129	0	0	0.552903	0.013871	0.396935	0.0219355	0	0	0	0	0	0	0	0	0.000806452	0.000483871	0	0.000967742	0	0	0	0	0
0	0	0	0	0	0	0	0	0	0	0	0	0	0	0	0	0	0	0	0	0	0	0	0	0	0	0	0	0.000981547	0.441303	0.0471143	0.508638	0.000392619	0	0	0	0	0	0	0	0	0	0	0	0	0	0	0	0	0
0	0	0	0	0	0	0	0	0	0	0	0	0.00449326	0	0	0	0	0	0	0	0	0	0	0	0	0	0.00549176	0	0	0.171742	0.428857	0.286071	0.0988517	0	0	0	0	0	0	0	0	0	0	0	0	0	0	0	0	0
0	5.3405e-05	8.90084e-06	2.22521e-05	0.000133513	0	0.422772	0.00283492	0.000133513	0.000164665	2.22521e-05	8.90084e-06	0	0.00134403	0.00299513	1.33513e-05	4.45042e-05	0.000120161	0	0.00129952	2.22521e-05	0	2.22521e-05	2.22521e-05	0.533917	0	0	0	0.0182823	0.00162885	0.00107255	0.000805526	7.12067e-05	1.78017e-05	0	0.000382736	0	0	8.90084e-06	0	0	2.67025e-05	0	8.90084e-06	0.000569653	0	0	0.000280376	8.90084e-06	2.67025e-05
0	0	0	0	0	0	0	0	0	0	0	0	0	0	0	0	0.00929562	0.338248	0	0	0	0	0	0	0.0020835	0	0	0	0.000560942	0	0.00352592	0.000240404	0	0	0	0	0	0	0	0	0	0	0	0	0	0	0	0	0	0
0	0	0	0	0	0	0	0	0	0	0	0	0	0.000268962	0	0	0	0	0	0	0	0	0	0	0	0	0	0	0	0	0	0.720414	0	0	0	0	0	0	0	0	0	0	0	0.000268962	0.000537924	0	0	0	0	0
0	0.000267827	0	0	0	0	0	0	0	0	0	0	0	0.000535655	0	0	0	0	0	0	0	0	0	0	0.000133914	0	0	0	0	0	0	0.998527	0	0	0	0	0	0	0	0	0	0	0	0	0	0	0	0	0	0
0	0	0	0	0	0	0	0	0	0	0	0	0	0	0	0	0	0	0	0	0	0	0	0	0	0	0	0	0	0	0	1	0	0	0	0	0	0	0	0	0	0	0	0	0	0	0	0	0	0
0	0	0	0	0	0	0	0	0	0	0	0	0	0	0	0	0	0	0	0	0	0	0	0	0.000858001	0	0	0	0	0.023595	0	0.81124	0.163985	0	0	0	0	0	0	0	0	0	0	0	0	0	0	0	0	0
0	0.0101189	0	0	0	0	0	0	0	0	0	0	0	0	0	0	0	0	0	0	0	0	0	0	0.611814	0	0	0	0	0.00771566	0	0.178346	0.0946117	0	0	0	0	0	0	0	0	0	0	0	0	0	0	0	0	0
0	0	0	0	0	0	0	0	0	0	0	0	0	0	0	0	0	0	0	0	0	0	0	0	0	0	0	0	0	0	0	0.997002	0.00299794	0	0	0	0	0	0	0	0	0	0	0	0	0	0	0	0	0
0	0	0	0	0	0	0	0	0	0	0	0	0	0	0	0	0	0	0	0	0	0	0	0	0	0	0	0	0	0	0	0.975629	0.0243708	0	0	0	0	0	0	0	0	0	0	0	0	0	0	0	0	0
0	0.0204468	0	0	0	0	0	0	0	0	0	0	0	0	0.00227187	0	0	0	0	0	0	0	0	0	0.257478	0	0	0	0.000757289	0	0.00189322	0.572889	0.00719424	0	0	0	0	0	0	0	0	0	0	0	0	0	0	0	0	0
0.000651296	0.003517	0	0	0.0158916	0	0	0	0	0	0	0	0	0	0.00494985	0	0	0	0	0	0	0	0.00455907	0	0.209717	0	0	0	0.00208415	0	0.00494985	0.652989	0.00169337	0	0	0	0	0	0	0	0	0.00586166	0	0	0.078416	0	0	0	0	0
0.000224361	0.0136391	0	1.56531e-05	0.000480029	0.000897446	0.0446949	0	4.17417e-05	0	0	0	0	0	0.01438	0.0172028	5.73948e-05	4.17417e-05	0	0	0.00290105	0	0	5.21771e-05	0.160486	0.000688738	0	4.69594e-05	0	0.000772221	0	0.16824	0.000767003	1.56531e-05	0.000151314	0.0922595	0	0	0	0.0106754	0	0.00113224	0.000245232	4.17417e-05	0.127312	0	0	0	0	0.255276
0	0	0	0	0	0	0	0	0	0	0	0	0	0	0	0	0	0	0	0	0	0	0	0	0	0	0.00116993	0	0	0.99454	0	0.00370479	0	0	0	0	0	0	0	0	0	0	0	0	0.000194989	0	0	0	0	0
0	0	0	0	0	0	0	0	0	0	0	0	0	0	0	0	0	0	0	0	0	0	0.000250501	0	0	0	0	0	0	0.994238	0	0.00513527	0	0	0	0	0	0	0	0	0	0	0	0	0	0	0	0	0	0
0	0	0	0	0	0	0	0	0	0	0	0	0	0	0	0	0	0	0	0	0	0	0	0	0	0	0	0	0	0.274055	0.006396	0.706062	0.012931	0	0	0	0	0	0	0	0	0	0	0	0	0	0	0	0	0
0	0	0	0	0.0014946	0	0.0133364	0	0	0	0	0.00321913	0	0.000229938	0.0262129	0.00908255	0	0	0.00229938	0	0.022304	0.00620832	0.000344907	0.0271327	0.151874	0.00126466	0	0.000689814	0	0	0	0	0	0	0.00126466	0.0392044	0	0.00471373	0.000689814	0.00218441	0	0.00758795	0.00620832	0.0113819	0.18625	0	0.0289722	0	0	0.248908
0	0	0	0	0	0	0	0	0	0	0	0	0	0	0	0	0	0	0	0	0	0	0	0	0.00340866	0	0	0	0	0.951395	0.0159071	0.0222194	0.00643858	0	0	0	0	0	0	0	0	0	0	0	0	0	0	0	0	0
0	0	0	0	0	0	0	0	0	0	0	0	0	0	0	0	0	0	0	0	0	0	0	0	0.0329897	0	0	0	0	0.945916	0.0123711	0.00111023	0.00713719	0	0	0	0	0	0	0	0	0	0	0	0	0	0	0	0	0
0	0	0	0	0	0	0	0	0	0	0	0	0	0	0	0	0	0	0	0	0	0	0	0	0.000756266	0	0	0	0	0.0371651	0.0321953	0.921889	0.00691443	0	0	0	0	0	0	0	0	0	0	0.000216076	0	0	0	0	0	0
0	0.00298485	0	0	0	0	0.000149243	0	0	0	0	0	0	0	0.000223864	0	0	0	0	0	0	0	0.000149243	0	0.0875308	0.000149243	0	0	0	0	0	0.843743	0.0188046	0	0	0.0117902	0	0	0	0	0	0	0	0	0.000149243	0	0	0	0	0
0	0.0229555	0	0	0.00699426	0	0.0679699	0	0	0	0	0	0	0	0.0312052	0.0161406	0	0	0	0	0	0.00484218	0.00161406	0	0.385402	0	0	0	0	0	0	0.0154232	0	0	0	0.00053802	0	0.00035868	0.00645624	0	0	0.00842898	0.0450143	0.0197274	0.344512	0	0	0	0	0
0	0	0	0	0	0	0	0	0	0	0	0	0	0	0	0	0	0	0	0	0	0	0	0	0	0	0	0	0	0.967102	0.0292116	0.000567215	0.00283607	0	0	0	0.000283607	0	0	0	0	0	0	0	0	0	0	0	0	0
6.43335e-05	5.62918e-05	1.20625e-05	0	0.0269718	0	0.0011379	0.00028548	0.00114594	2.41251e-05	0	0.00014475	0	6.43335e-05	0.102318	4.42293e-05	0.000772002	8.04169e-06	0	0.000213105	3.61876e-05	4.42293e-05	0.00323678	1.60834e-05	0.458867	0	0	0.000410126	2.81459e-05	0.000462397	3.21668e-05	0.000880565	4.02084e-05	0	0	0.000112584	8.04169e-06	0	3.61876e-05	0	0	0.00405301	0.058262	0.000446314	0.327208	0	0	8.04169e-06	0	8.04169e-06
0	0.0429741	0	0	0	0	0.113404	0	0.000511596	0	0	0	0	0	0.00562756	0.00665075	0	0	0	0	0	0	0	0	0.584584	0.00102319	0	0	0	0	0.0417804	0.0890177	0.09294	0	0	0.000341064	0.000341064	0	0	0.00187585	0	0.00136426	0	0	0.00255798	0	0	0	0	0
0	0	0	0	0	0	0	0	0	0	0	0	0	0	0	0	0	0	0	0	0	0	0.000412371	0	0.00474227	0	0.00701031	0	0	0.779381	0.0740206	0.0876289	0.0420619	0	0	0	0	0	0	0	0	0	0	0	0	0	0	0	0	0
0	0.0177186	0	0	0	0	0	0	0	0	0	0	0	0	0	0	0	0	0	0	0	0	0	0	0.0800996	0	0	0	0	0.000878606	0.00497877	0.896032	0	0	0	0	0	0	0	0	0	0	0	0	0	0	0	0	0	0
0	0.00153315	0	0	0	0	0	0	0	0	0	0	0	0	0	0	0	0	0	0	0	0	0	0	0.0010221	0	0	0	0	0	0.0068992	0.990546	0	0	0	0	0	0	0	0	0	0	0	0	0	0	0	0	0	0
0	0	0	0	0	0	0	0	0	0	0	0	0	0	0	0	0	0	0	0	0	0	0	0	0.0326539	0	0.0010141	0	0	0	0	0.955177	0	0	0	0	0	0	0	0	0	0	0	0	0	0	0	0	0	0
0	0	0	0	0	0	0	0	0	0	0	0	0	0	0	0	0	0	0	0	0	0	0	0	0.000330852	0	0	0	0	0.00165426	0.000330852	0.9689	0.0287841	0	0	0	0	0	0	0	0	0	0	0	0	0	0	0	0	0
0	0	0	0	0	0	0	0	0.00138255	0	0	0	0	0	0	0	0	0	0	0	0	0	0	0	0.00235034	0	0	0	0	0.371354	0.598783	0.0149316	0	0	0	0	0	0	0	0	0	0	0	0	0	0	0	0	0	0
0	0.00479616	0	0	0.000685166	0.00171292	0.0332306	0	0	0	0	0	0	0	0.0236382	0.0250086	0	0	0	0	0	0	0	0	0.229873	0.00137033	0	0.000685166	0	0	0	0.00650908	0	0.00137033	0	0.0263789	0	0	0	0.00445358	0	0.00376841	0.00171292	0.0157588	0.105858	0	0	0	0	0
0	0.000758438	0	0	0.0123246	0	0.201555	0	0	0	0	0	0	0	0.0432309	0.0180129	0	0	0	0	0	0	0	0	0.458476	0.00189609	0	0.000379219	0	0	0	0.0081532	0	0	0	0.00777399	0	0.00189609	0.00701555	0.0180129	0.000568828	0.00322336	0	0.0254077	0.163633	0	0	0	0	0
0.000282606	0.000423908	0	0	0	0	0.000282606	0	0	0	0	0	0	0	0.000282606	0	0	0	0	0	0	0.000282606	0	0	0.0264236	0	0.000282606	0	0	0.731949	0.0124346	0.223682	0	0	0	0	0	0	0	0	0	0.000282606	0	0	0.000706514	0	0	0	0	0
8.12433e-06	0.000568703	5.28082e-05	0	0.000426528	0.00101148	0.0660427	0.000142176	6.09325e-05	4.46838e-05	2.4373e-05	0	0	0	0.0165168	0.0233575	0	1.62487e-05	0	3.65595e-05	0.0269606	0	1.21865e-05	2.03108e-05	0.149183	0.000938361	0	4.06217e-05	0	0.000272165	0.000101554	0.00181985	9.34299e-05	0	0.00677163	0.152522	0.000207171	0.00127552	0	0.013068	8.12433e-06	0.00168174	1.21865e-05	0.00208795	0.208999	0	0.00667008	0	2.84352e-05	0.228468
0.00024999	0.0289205	2.61183e-05	1.11936e-05	1.49248e-05	0	0.287555	0.000361925	0.000391775	0.00012686	2.98495e-05	7.46238e-06	0	0.00323121	0.000291033	5.9699e-05	0.667036	0.000115667	0	0.000347001	7.08926e-05	0	7.46238e-06	0.00012686	0.00527963	2.61183e-05	0	0	0.000100742	0.000555947	3.73119e-05	0.000645496	4.10431e-05	3.35807e-05	1.11936e-05	3.35807e-05	1.49248e-05	0	6.34302e-05	7.46238e-06	0	0	1.8656e-05	1.49248e-05	0.000992497	1.11936e-05	2.23871e-05	2.23871e-05	0	4.10431e-05
0.000466744	0.00116686	0	0	0.0166861	0	0.0042007	0	0.000466744	0	0	0	0	0	0.00280047	0.00256709	0	0	0	0	0	0	0.00571762	0	0.0824971	0.00105018	0	0.000233372	0	0.109802	0.00256709	0.712252	0	0	0	0	0	0	0	0	0.000466744	0.00805134	0.00641774	0.000350058	0.0218203	0	0	0	0	0
0	0	0	0	0	0	0	0	0	0	0	0	0	0	0	0	0	0	0	0	0	0	0	0	0.00105108	0	0	0	0	0.00483498	0.000210217	0.993483	0	0	0	0	0	0	0	0	0	0	0	0	0	0	0	0	0	0
0.000170213	0.000510638	0	0	0.00221277	0.00459574	0.0246809	0	0	0	0	0	0	0	0.0174468	0.0193191	0	0	0	0	0.0242553	0	0	0	0.0641702	0.00280851	0	0	0	0	0	0.00246809	0	0	0	0.00595745	0.00187234	0	0.00587234	0.00612766	0	0.00297872	0	0.0645957	0.107745	0	0	0	0	0
0.00136575	0.000546299	0	0	0	0	0.132341	0	0	0	0	0	0	0	0.0125649	0.0208959	0	0	0	0	0.0442502	0	0	0	0.153647	0.000682874	0	0	0	0.000409724	0	0.0105163	0	0	0	0.0206228	0.00710188	0	0	0.0021852	0	0.000819448	0	0	0.0199399	0	0.000409724	0	0.404125	0.134116
0	0.00347408	0	0	0	0	0.00213789	0	0	0	0	0	0	0	0.00080171	0	0	0	0	0	0	0	0	0	0.259487	0	0.000267237	0	0	0	0	0.726082	0	0	0	0	0	0	0	0	0	0	0	0	0.000400855	0	0	0	0	0
0	0.00234412	0	0	0	0	0.00797	0	0	0	0	0	0	0	0.00703235	0	0	0	0	0	0.00421941	0	0	0	0.105016	0.000937647	0	0	0	0	0.00187529	0.801688	0	0	0	0.0276606	0	0	0	0	0	0	0	0	0.00140647	0	0	0	0.0192218	0
0	0	0	0	0	0	0.013535	0	0	0	0	0	0	0	0	0.00796178	0	0	0	0	0	0	0	0	0.275478	0	0	0	0	0	0	0.583599	0	0	0	0.0812102	0	0	0	0	0	0	0	0	0.0199045	0	0	0	0	0
0	0	0	0	0	0	0	0	0	0	0	0	0	0.00134143	0	0	0.000141203	0	0	0	0	0	0	0	0	0.000141203	0	0	0.00105902	0.009037	0.00571872	0	0.981008	0	0	0	0	0	0	0	0	0	0	0	0	0	0	0	0	0
0	0	0	0	0	0	0	0	0	0	0	0	0	0.141152	0	0	0	0	0	0	0	0	0	0	0	0	0	0	0	0	0	0	0	0	0	0	0	0	0	0	0	0	0	0	0	0	0	0	0	0
0.000382995	0.0589812	0	0	0.00344696	0	0.0141708	0	0.00114899	0	0	0.000574493	0	0	0.00306396	0.00402145	0	0	0	0	0	0.000382995	0	0.000382995	0.453658	0	0	0	0	0.0631942	0.00287246	0.352547	0.00536193	0	0	0	0	0	0	0.000574493	0	0	0	0.000574493	0.00670241	0	0	0	0	0
2.10608e-05	2.8081e-05	1.40405e-05	2.10608e-05	1.40405e-05	0	0.000154446	0.000477377	0.000147425	0	0	0	0	3.51013e-05	0	0	0.0257503	0.0577275	0	0.000133385	2.10608e-05	0	0	0.000112324	0.793071	0	0	0	0	0.000224648	3.51013e-05	0.000386114	0	2.10608e-05	0	0	0	0	1.40405e-05	0	0	0	2.8081e-05	0	7.72228e-05	0	0	0	1.40405e-05	0
0	0.000495393	0	0	0	0	0.00772813	0	0	0	0	0	0	0	0.00217973	0.0388388	0	0	0	0	0.0556822	0	0	0	0.716635	0.000495393	0	0	0	0	0	0.0322005	0	0	0	0.119885	0	0	0	0	0	0	0	0	0.0232835	0	0	0	0	0
0	0.000841548	0	0	0	0	0	0	0	0	0	0	0	0	0	0	0	0	0	0	0	0	0	0	0.0165905	0	0	0	0	0.0580668	0.0016831	0.922457	0	0	0	0	0	0	0	0	0	0	0	0	0	0	0	0	0	0
0	0.00409659	0	0	0	0	0	0	0	0	0	0	0	0	0	0	0	0	0	0	0	0	0	0	0	0	0	0	0	0.0485123	0	0.898232	0.0485123	0	0	0	0	0	0	0	0	0	0	0	0	0	0	0	0	0
0	0.0299972	0	0	0	0	0	0	0	0	0	0	0	0.000276472	0	0	0	0	0	0	0	0	0	0	0.00110589	0	0	0	0	0.000138236	0	0.961778	0	0	0	0	0	0	0	0	0	0	0	0	0	0	0	0	0	0
0	0.00142015	0	0	0.000142015	0	0.262515	0	0	0	0	0	0	0	0.0109352	0.0991976	0	0	0	0	0.0675992	0	0	0	0.351204	0.000213023	0	0.000142015	0	0	0	0.0796705	0	0	0	0.102748	0	0	0	0	0	0.000213023	0	0.00028403	0.0237165	0	0	0	0	0
0	0.000160462	0	0	0	0	0	0	0	0	0	0	0	0	0	0	0	0	0	0	0	0	0	0	0.00272786	0	0	0	0	0.000240693	0	0.996149	0	0	0	0	0	0	0	0	0	0	0	0	0	0	0	0	0	0
0	0	0	0	0	0	0	0	0	0	0	0	0	0	0	0	0	0	0	0	0	0	0	0	0.0124295	0	0	0	0	0.355254	0.00672062	0.619815	0.0039023	0.00014453	0	0	0	0	0	0	0	0	0	0	0	0	0	0	0	0
0	0	0	0	0	0	0	0	0	0	0	0	0	0	0	0	0	0	0	0	0	0	0	0	0.00557029	0	0	0	0	0.522812	0.00132626	0.458355	0.0106101	0	0	0	0	0	0	0	0	0	0	0	0	0	0	0	0	0
0.00011798	0.0209415	0	0	0.00678386	0.000884851	0.124587	0	0.00023596	0	0	0	0	0	0.0195847	0.0343912	0	0	0	0	0	0	0.00023596	0	0.20971	0.0185229	0	0	0	0	0	0.000412931	0	0	0	0	0	0	0	0	0	0.00188768	0	0	0.411043	0	0	0	0	0
0	0	0	0	0	0	0	0	0	0	0	0	0	0	0	0	0	0	0	0	0	0	0	0	0.0262582	0	0	0	0	0.00948213	0.0123997	0.932896	0.0189643	0	0	0	0	0	0	0	0	0	0	0	0	0	0	0	0	0
0.00244363	0.00461824	0	1.12093e-05	0.00200647	0	0.112598	0	0.00153568	0	0	7.84652e-05	0	0	0.0246997	0.0373607	1.12093e-05	0	0	0	0.206459	0	3.3628e-05	0.00249407	0.0426739	0.0258431	0	0.000700582	0	0.000274628	1.12093e-05	0.00165337	1.6814e-05	0	0	0	0	0	0.000145721	0.0314141	0	0.000919164	0.00803148	0.00258935	0.0307976	0	0	0	0	0
0	0.000676641	0	0	0	0	0.0805203	0	0	0	0	0	0	0	0.0286445	0.0128562	0	0	0	0	0.0285693	0	0.000150365	0.00864597	0.447711	0.00150365	0	0	0	0	0	0	0	0	0	0.0178934	0.000225547	0	0	0.00481167	0	0	0	0	0.17713	0	0	0	0	0
0	0	0	0	0	0	0	0	0	0	0	0	0	0	0	0	0	0	0	0	0	0	0	0	0.000415887	0	0	0	0	0.0715325	0.00582242	0.907465	0.014764	0	0	0	0	0	0	0	0	0	0	0	0	0	0	0	0	0
0	0	0	0	0.00459667	0	0.000180261	0	9.01307e-05	0	0	0	0	0	0.00270392	0	0	0	0	0	0	0.000811176	0.0055881	0	0.525462	0.0011717	0.00396575	0.00135196	0	0.00144209	0.000901307	0.347093	0.00387562	0	0	0	0	0	0	0	0	0.00153222	0.0182064	0	0.0630915	0	0	0	0	0
0	0	0	0	0	0	0	0	0	0	0	0	0	0	0	0	0	0	0	0	0	0	0	0	0.000487377	0	0	0	0	0.856614	0.00136466	0.135296	0.00575105	0	0	0	0	0	0	0	0	0	0	0	0.000194951	0	0	0	0	0
0	0	0	0	0.000178704	0	0	0	0	0	0	0	0	0.0020551	0	0	0	0	0	0	0	0	0.000327625	0	0	0	0	0	0	0	0	0.972509	0	0	0	0	0	0	0	0	0	8.93522e-05	0	0	0	0	0	0	0	0
0	0	0	0	0	0	0	0	0	0	0	0	0	0	0	0	0.0637818	0	0	0	0	0	0	0	0	0	0.000332582	0	0	0	0	0.894387	0	0	0	0	0	0	0	0	0	0	0	0	0	0	0	0	0	0
0	0	0	0	0	0	0	0	0	0	0	0	0	0.000864198	0	0	0.000493827	0	0	0	0	0	0	0	0	0	0.00308642	0	0	0	0	0.991358	0	0	0	0	0	0	0	0	0	0	0	0	0	0	0	0	0	0
0	0.0156945	0	0	0.00210822	0	0.0128836	0	0	0	0	0	0	0	0.015226	0.016163	0	0	0	0	0.000468494	0	0	0	0.308035	0	0	0	0	0	0	0.27852	0	0	0	0.24877	0	0	0	0.00163973	0	0.000468494	0	0	0.0325603	0	0	0	0	0
0	0.00325565	0	0	0.000514051	0	0.107951	0	0	0	0	0	0	0	0.0599726	0.0940713	0	0	0	0	0.18146	0	0	0	0.34013	0	0	0	0	0	0	0.00359836	0	0	0.00119945	0.120459	0	0	0.00119945	0.00376971	0	0	0	0	0.0351268	0	0	0	0	0
0	0	0	0	0	0	0	0	0	0	0	0	0	0	0	0	0	0	0	0	0	0	0	0	0.0017745	0	0	0	0	0.466011	0.000273	0.513377	0.018564	0	0	0	0	0	0	0	0	0	0	0	0	0	0	0	0	0
0	0.00136717	0	1.00527e-05	0.000135712	0	0.0984966	0	3.01582e-05	0	0	2.51318e-05	0	0	0.0197033	0.0293791	6.03164e-05	2.51318e-05	0	0	0.0216033	0	1.50791e-05	1.00527e-05	0.343592	0.000517715	0	0	0	0.000899719	0	0.108866	1.50791e-05	0	0.00863529	0.1268	0	0	0.000100527	1.00527e-05	0	0.00022116	4.02109e-05	8.04218e-05	0.0564812	0	0	0	1.50791e-05	0
0	0	0	0	0	0	0	0	0	0	0	0	0	0	0	0	0	0	0	0	0	0	0	0	0.0149359	0	0	0	0.000422714	0	0.000845428	0.982387	0	0	0	0	0	0	0	0	0	0	0	0	0	0	0	0	0	0.000281809
0.000247924	0.029255	0	0	0	0	0	0	0.000371885	0	0	0	0	0.000743771	0.000247924	0.000247924	0	0.0247924	0	0	0.000495847	0	0	0	0.0480972	0	0	0	0	0.000123962	0	0.837238	0	0	0	0.00371885	0	0	0	0	0	0	0	0	0.0052064	0	0	0	0.00185943	0
0	0.00706456	0	0	0.000487211	0	0.116931	0	0	0	0	0	0	0.000487211	0.00950061	0.00511571	0	0	0	0	0.0116931	0	0.00170524	0	0.770767	0.00121803	0	0	0	0	0	0.00341048	0	0	0	0.0309379	0.000487211	0	0	0.00146163	0	0.000487211	0	0	0.0112058	0	0	0	0	0.00511571
0	0.00100313	0	0	0.0015047	0	0.0259561	0	0	0	0	0	0	0	0.0432602	0.0224451	0	0	0	0	0.0477743	0.00576803	0	0	0.527022	0.00601881	0	0	0	0.000250784	0	0	0	0	0	0.00564263	0	0.0169279	0.00100313	0.0104075	0	0.00263323	0.00275862	0.0362382	0.100564	0	0	0	0	0
0	0	0	0	0	0	0	0	0	0	0	0	0	0	0	0	0	0	0	0	0	0	0	0	0.00143954	0	0	0	0	0	0	0.995202	0.00335893	0	0	0	0	0	0	0	0	0	0	0	0	0	0	0	0	0
0	0	0	0	0.000967274	0	0.0899565	0	0	0	0	0	0	0	0.0038691	0.172336	0	0	0	0	0.219732	0	0	0	0.219571	0.000483637	0	0	0	0	0	0.00709334	0	0	0	0.0662583	0.00435273	0.0148315	0.00515879	0.00290182	0	0	0.0078994	0.00951153	0.132033	0	0	0	0	0
0.000416118	0.000693529	0	0	0.00104029	0	0.0583952	0	0	0	0	0.000901588	0	0	0.102088	0.012969	0	0	0	0	0.0378667	0.00173382	0.000554823	0	0.188709	0	0	0.000346765	0	0	0	0	0	0	0	0.00520147	0.0100562	0	0.0199043	0.0324572	0.000346765	0.0319717	0.0257993	0.000277412	0.183924	0	0	0	0	0
0	0.00052694	0	0	0.0052694	0.00052694	0.0447899	0	0	0	0	0	0	0	0.0147543	0.0426821	0	0	0	0	0.00711369	0	0	0	0.765644	0	0	0	0	0	0	0.00368858	0	0	0.00026347	0.0367541	0.00105388	0	0	0.00408378	0	0.00026347	0	0	0.0409696	0	0	0	0	0.0245027
0	0	0	0	0	0	0	0	0	0	0	0	0	0	0	0	0	0	0	0	0	0	0	0	0	0	0.00174338	0	0	0	0	0.947001	0	0	0	0	0	0	0	0	0	0	0	0	0.00523013	0	0	0	0	0
0.000815411	0.0034655	0	0	0.000203853	0	0.000407706	0	0	0	0	0	0	0.0147793	0.0578942	0.000305779	0	0	0	0	0.00122312	0.000815411	0	0	0.0170217	0	0.000917338	0	0	0	0	0.0593212	0	0	0	0.00112119	0.00173275	0	0	0.000407706	0	0.00132504	0	0.000203853	0.465396	0	0	0	0	0.0307818
0	0.129361	3.43224e-05	0	0	0	0.000755093	0.000111548	2.57418e-05	2.57418e-05	0	0	0	0	8.5806e-05	3.43224e-05	0	8.5806e-05	0	0.000111548	0	0	0	2.57418e-05	0.471675	0	0	0	0	0.00108974	0	0.383338	0	0	0	0.000154451	0	0	0	2.57418e-05	0	0	0	0	0.00029174	0	0	0	0	2.57418e-05
0	0.00101574	0	0	0	0	0.0162519	0	0	0	0	0	0	0	0.00490943	0.00863382	0	0	0	0	0.0054173	0	0	0	0.332487	0	0.000507872	0	0	0	0	0.000846453	0	0	0	0.030303	0.00101574	0	0	0.00152362	0	0.000846453	0	0.000507872	0.0162519	0	0	0	0	0.578466
0	0	0	0	0	0	0	0	0	0	0	0	0	0	0.00210364	0	0	0	0	0	0	0	0	0	0.696094	0	0	0	0	0	0.00322558	0.298086	0	0	0	0	0	0	0	0	0	0	0	0	0	0	0	0	0	0
0	0.0013217	0	0	0.000528681	0	0.0725615	0	0	0	0	0	0	0	0.0298705	0.01705	0	0	0	0	0.0659529	0.000793021	0.000528681	0	0.195876	0.00211472	0	0	0	0	0	0.00806238	0	0	0.00581549	0.0569654	0.00171821	0.000793021	0	0.00964843	0	0.0151996	0.00026434	0.0276236	0.239096	0	0	0	0.00832672	0
0	0	0	0	0	0	0	0	0	0	0	0	0	0	0	0	0	0	0	0	0	0	0	0	0.630302	0	0	0	0	0	0.00633523	0.363363	0	0	0	0	0	0	0	0	0	0	0	0	0	0	0	0	0	0
0	0	0	0	0	0	0	0	0	0	0	0	0	0	0	0	0	0	0	0	0	0	0	0	0.861575	0	0	0	0	0	0.014687	0.0939967	0	0	0	0	0	0	0	0	0	0	0	0	0	0	0	0	0	0
0	0	0	0	0	0	0	0	0	0	0	0	0	0	0	0	0	0	0	0	0	0	0	0	0	0	0	0	0	0.984493	0.00414299	0.000236742	0.0111269	0	0	0	0	0	0	0	0	0	0	0	0	0	0	0	0	0
0	0.00029163	0	0	0	0	0	0	0	0	0	0	0	0	0	0	0	0	0	0	0	0	0	0	0.00277049	0	0	0	0	0.898659	0.0137066	0.0707203	0.0123943	0.00058326	0	0	0	0	0	0	0	0	0	0	0	0	0	0	0	0
0	0.000461965	0	0	0	0	0	0	0	0	0	0	0	0	0	0	0	0	0	0	0	0	0	0	0.00908531	0	0	0	0	0.452572	0.0144749	0.502926	0.0204804	0	0	0	0	0	0	0	0	0	0	0	0	0	0	0	0	0
0	0	0	0	0	0	0	0	0	0	0	0	0	0	0	0	0	0	0	0	0	0	0	0	0.0428776	0	0.000476417	0	0	0.63292	0.0690805	0.232492	0.021677	0	0	0	0	0	0	0	0	0	0	0	0	0	0	0	0	0
0	0.0082543	0	0	0.0516333	0	0	0	0	0	0	0	0	0.000351247	0.00667369	0.00210748	0	0	0	0	0	0	0.000702494	0	0.38444	0.00280998	0	0	0	0	0	0.0052687	0	0	0	0.0189673	0	0	0	0	0	0.00052687	0	0.000351247	0.467685	0	0	0	0	0
7.57748e-06	0.000136395	0.000136395	0	0.000125028	0	0.967459	0.00162537	0.00176555	0.000340987	4.92536e-05	1.5155e-05	0	0.000844889	0.000530424	8.7141e-05	0.000143972	0.000458438	3.78874e-05	0.00116693	9.09298e-05	0	0.000412973	0.00042055	0.00377358	7.57748e-06	0	0	6.81973e-05	0.000185648	0.000113662	0.00245131	1.89437e-05	3.78874e-05	1.5155e-05	0.000462226	1.13662e-05	1.5155e-05	0.000284155	6.06198e-05	0	4.92536e-05	1.5155e-05	4.54649e-05	0.00123892	0	1.89437e-05	0.000178071	0	6.81973e-05
0	0	0	0	0	0	0	0	0	0	0	0	0	0.000174968	0	0	0	0	0	0	0	0	0	0	0.000233291	0	0	0	0	0	0.0101481	0.888837	0.100257	0	0	0	0	0	0	0	0	0	0	0	0	0	0	0	0	0
0	0.0053264	0	0	0.000743218	0	0.0630497	0	0	0	0	0	0	0	0.00185805	0.0308436	0	0	0	0	0.000371609	0	0	0	0.624179	0.000495479	0	0	0	0	0	0.00557414	0	0	0	0.0302242	0	0	0	0	0	0.000990958	0.000371609	0	0.0542549	0	0	0	0	0
0.00013777	0.0135703	0	0	0.00378866	0	0.031687	0	0	0	0	0	0	0	0.0132948	0.03706	0	0	0	0	0.00103327	0	0.000344424	0.00013777	0.198457	0.0217676	0	0	0	0	0	0.00737067	0	0	0	0	0	0	0	0.000619963	0	0.00192877	0.00261762	0	0.345388	0	0	0	0	0
0	0.000732601	0	0	0.002442	0	0.000732601	0	0	0	0	0	0	0.0021978	0.0041514	0	0	0	0	0	0	0.0041514	0.0026862	0	0.00586081	0	0.000732601	0	0	0	0.0161172	0.774603	0.177045	0.0004884	0	0	0	0	0	0	0	0.002442	0	0.0004884	0.0029304	0	0	0	0	0
0	0	0	0	0.000375188	0	0	0	0	0	0	0	0	0.00550275	0	0	0	0	0	0	0	0.000250125	0	0	0.000375188	0	0	0	0	0	0.00537769	0.722986	0.262006	0	0	0	0	0	0	0	0	0	0	0	0	0	0	0	0	0
0	0	0	0	0	0	0	0	0	0	0	0	0	0.001657	0.00110467	0	0	0	0	0	0	0.0008285	0	0	0.000552334	0	0	0.000276167	0	0	0.00621375	0.881524	0.103563	0.000552334	0	0	0	0	0	0	0	0.000690417	0	0	0.0008285	0	0	0	0	0
0	0.0001997	0	0	0.000299551	0	0	0	0	0	0	0	0	0.0001997	0.00214678	0	0	0	0	0	0	0.00164753	0.0001997	0	0.0441338	0	0	0	0	0	0.00214678	0.944783	0	0.000149775	0	0	0	0	0	0	0	0.000549176	0	0.0001997	0.00314528	0	0	0	0	0
0.000573614	0.0445507	0	0	0.0122371	0	0.0321224	0	0.00363289	0	0	0	0	0	0.0124283	0.000764818	0	0	0	0	0	0	0.00478011	0	0.552581	0.0040153	0	0.00210325	0	0	0	0.08413	0.00191205	0.000382409	0	0.000382409	0	0	0.00458891	0	0	0.00152964	0	0	0.204589	0	0	0	0	0
0	0.00286205	0	0	0	0	0.33028	0	0	0	0	0	0	0	0.0171723	0.0532341	0	0	0	0	0.0234688	0	0	0	0.214654	0	0	0	0	0	0	0.139668	0	0	0	0.0755581	0.012593	0	0	0.00286205	0	0	0	0	0.0280481	0	0	0	0.0652547	0
0	0.000882613	0	0	0	0	0.043248	0	0	0	0	0	0	0	0.0481024	0.048985	0	0	0	0	0.0485437	0	0	0	0.186011	0.00860547	0	0	0	0	0	0.0125772	0	0	0.0033098	0.0637688	0.00860547	0	0.000661959	0.0286849	0	0.00485437	0	0	0.121359	0	0	0	0	0
8.46181e-06	0.0507413	0	0	0.000706561	1.26927e-05	0.225681	8.46181e-06	0.000275009	0	0	0.000376551	0	3.38472e-05	0.0313299	0.0268409	0	6.34636e-05	0	0	0.000190391	0	8.46181e-06	0.00079541	0.185576	0.000105773	0	0.00161621	0	0.00123542	8.46181e-06	0.0698946	0	2.96163e-05	2.11545e-05	0.120302	0	0	8.46181e-06	0.0012185	6.76945e-05	0.000554249	2.11545e-05	0.00575826	0.234007	0	0	0	0	8.8849e-05
0	0	0	0	0	0	0	0	0	0	0	0	0	0	0	0	0	0	0	0	0	0	0	0	0	0	0	0	0	0	0	0.999485	0	0	0	0	0	0	0	0	0	0	0	0	0	0	0	0	0	0
0.000254485	0.0047716	0	0	0.00489884	0	0.0173686	0	0	0	0	0	0	0	0.0395725	0.0302201	0	0	0	0	0.0536328	0	0	0	0.0465072	0.0139967	0	0	0	0	0	0.00254485	0	0	0	0.0115791	0	0	0	0.00725283	0	0.000763456	0	0.0020995	0.368813	0	0	0	0	0
0	0	0	0	0	0	0	0	0	0	0	0	0	0	0	0	0	0	0	0	0	0	0	0	0	0	0.00110416	0	0	0	0.000147221	0.92823	0.0681634	0	0	0	0	0	0	0	0	0	0	0	0	0	0	0	0	0
0	0	0	0	0.000426318	0	0	0	0	0	0	0	0	0.0034816	0	0	0	0	0	0	0	0	0.000852636	0	0.000639477	0	0.000142106	0	0	0	0	0.993108	0	0	0	0	0	0	0	0	0	0	0	0	0	0	0	0	0	0
0	0	0	0	0	0	0	0	0	0	0	0	0	0	0	0	0	0	0	0	0	0	0	0	0.000932184	0	0	0	0	0	0	0.998524	0.000310728	0	0	0	0	0	0	0	0	0	0	0	0	0	0	0	0	0
0	0	0	0	0.00052233	0	0	0	0	0	0	0	0	0	0	0	0	0	0	0	0	0	0	0	0	0	0	0	0	0	0	0.997388	0	0.00104466	0	0	0	0	0	0	0	0	0	0	0	0	0	0	0	0
0	0	0	0	0	0	0	0	0	0	0	0	0	0.000188555	0	0	0	0	0	0	0	0	0	0	0	0	0.000188555	0	0	0	0	0.993778	0.0058452	0	0	0	0	0	0	0	0	0	0	0	0	0	0	0	0	0
0	0	0	0	0.000279361	0	0	0	0	0	0	0	0	0	0.000223489	0	0	0	0	0	0	0	0.000223489	0	0.00379931	0	0	0	0	0	0	0.995251	0	0	0	0	0	0	0	0	0	0	0	0	0.000223489	0	0	0	0	0
0	0	0	0	0	0	0	0	0	0	0	0	0	0	0	0	0	0	0	0	0	0	0	0	0.000396678	0	4.95847e-05	0	0	0	0	0.999355	0	0	0	0	0	0	0	0	0	0	0	0	0	0	0	0	0	0
0	0	0	0	0	0	0	0	0	0	0	0	0	0	0	0	0	0	0	0	0	0	0	0	0	0	0	0	0	0	0	0.997613	0	0	0	0	0	0	0	0	0	0	0	0	0	0	0	0	0	0
0	0.00739746	3.5159e-05	0	0.000499258	0	0.171133	0.000555513	0	9.84453e-05	2.81272e-05	2.10954e-05	2.10954e-05	0	0.00222205	0.0135362	0	0.000126572	0	0.000372686	4.21908e-05	1.40636e-05	1.40636e-05	2.10954e-05	0.361456	0.00124463	0	0	0	8.43817e-05	4.21908e-05	0.145819	0	0	0	0.161211	0	0	4.92226e-05	4.21908e-05	0	0	8.43817e-05	0	0.0168201	0	1.40636e-05	7.0318e-06	0	7.0318e-05
0	0	0	0	0.00149701	0	0.0865269	0	0	0	0	0	0	0	0.00508982	0	0	0	0	0	0	0	0.0011976	0	0.595509	0	0	0.0011976	0	0	0	0.0161677	0	0	0	0.0679641	0	0.00329341	0	0	0	0.00239521	0.00269461	0	0.207784	0	0	0	0	0
0	0	0	0	0	0	0	0	0	0	0	0	0	0	0	0	0	0	0	0	0	0.000431732	0.000431732	0	0	0	0	0	0.000431732	0.908149	0.000323799	0.088721	0.000647598	0	0	0	0	0	0	0	0	0	0	0	0.000323799	0	0	0	0	0
0	0	0	0	0	0	0.000321958	0	0	0	0	0	0	0.000643915	0.00112685	0	0	0	0	0	0	0	0	0	0.00660013	0	0	0	0	0.0114295	0.00209272	0.975692	0	0	0	0	0	0	0	0	0	0.00112685	0	0	0.000965873	0	0	0	0	0
0	0	0	0	0	0	0	0	0	0	0	0	0	0	0	0	0	0	0	0	0	0	0	0	0	0	0	0	0	0.998192	0.000425487	0.00138283	0	0	0	0	0	0	0	0	0	0	0	0	0	0	0	0	0	0
0	0	0	0	0	0	0.0167364	0	0	0	0	0	0	0	0.00156904	0.00313808	0	0	0	0	0.00313808	0	0	0	0.123431	0	0	0	0	0	0	0.0083682	0	0	0	0.0533473	0	0	0	0	0	0	0	0	0.0957113	0	0	0	0.338389	0.356172
0	0.00960061	0	0	0	0	0	0	0	0	0	0	0	0	0	0	0	0	0	0	0	0	0	0	0.000256016	0	0	0	0	0	0.00422427	0.978879	0.00550435	0	0	0	0	0	0	0	0	0	0	0	0	0	0	0	0	0
0	0	0	0	0	0	0	0	0	0	0	0	0	0	0	0	0.000533268	0	0	0	0	0	0	0	0	0	0	0	0	0.0011896	0.000656329	0.000615309	0.000615309	0	0	0	0	0	0	0	0	0	0	0	0	0	0	0	0	0
0	0	0	0	0	0	0	0	0	0	0	0	0	0	0	0	0	0	0	0	0	0	0	0	0	0	0	0	0	0	0.00078291	0.999217	0	0	0	0	0	0	0	0	0	0	0	0	0	0	0	0	0	0
0	0.0124567	0	0	0.00207612	0	0.00692042	0	0	0	0	0	0	0	0.00138408	0	0	0	0	0	0	0	0.00276817	0	0.197232	0	0	0	0	0	0.00138408	0.747405	0	0	0	0	0	0	0	0	0	0.00484429	0.00761246	0	0.0103806	0	0	0	0	0
0	0.0174091	0	0	0	0	0	0	0	0	0	0	0	0	0	0	0	0	0	0	0	0	0	0	0.366615	0	0	0	0	0	0.0015361	0.587814	0	0	0	0	0	0	0	0	0	0	0	0	0	0	0	0	0	0
0	0.0673549	0	0	0	0	0.264769	9.99331e-05	0.0074873	0	0	0	0	0	0.0127914	0.0097012	0	0.00435093	0	6.91845e-05	0.000238302	0	0	1.53743e-05	0.318364	6.91845e-05	0	0	0	0.000699532	0.00259057	0.0029365	7.68716e-05	0	0	0.274416	0	0	0	0.00239071	0	0.00040742	0.000422794	0.000330548	0.024499	0	0	0	0	3.84358e-05
0	0	0	0	0	0	0	0	0	0	0	0	0	0	0	0	0	0	0	0	0	0	0	0	2.97234e-05	0	0	0	0	0	0.000237787	0.999732	0	0	0	0	0	0	0	0	0	0	0	0	0	0	0	0	0	0
0	0	0	0	0	0	0	0	0	0	0	0	0	0	0	0	0	0	0	0	0	0	0	0	0	0	0	0	0	0	0	1	0	0	0	0	0	0	0	0	0	0	0	0	0	0	0	0	0	0
0	0.00875836	0	0	0.000316714	0	0.0970119	0	0	0	0	0	0	0	0.00369094	0.00489689	0	0	9.74505e-05	0	0.00641955	0.000304533	0.000767422	0	0.232298	0.000365439	3.65439e-05	0	0	0	0	0.494403	0	0	0	0.117355	0	0	0	0	0	0.000572521	0	0.000243626	0.031647	0	0	0	0	0
0	0.000732279	0	0	0.000219684	0	0.00607791	0	0	0	0	0	0	0.0013181	0.000585823	0	0	0	0	0	0	0	0.00117165	0	0.728544	0	0.000439367	0	0.00534564	0	0.242165	0	0	0.000292912	0	0.000219684	0	0	0	0	0	0.000292912	0.000146456	0.000146456	0.00139133	0	0	0	0	0
0	0.077963	0	0	0.0033799	0	0.00698513	0	0	0	0	0	0	0.000450653	0.033123	0	0.0132943	0	0	0	0	0	0.00653447	0	0.000450653	0	0	0	0	0	0	0	0	0	0	0	0	0	0	0	0	0.00788644	0	0	0.314556	0	0	0	0	0
0	0.0518982	0	0	0.00854835	0	6.94987e-05	0	0	0	0	0.000364868	0	0.000156372	0.00441317	0	5.21241e-05	0	0.00026062	0	0	0.00187647	0.000972982	0	0.682408	0.000156372	0	5.21241e-05	0	0.000138997	0.000434367	0.218209	0.0137086	0	0	0	0	0	0	0	0.000138997	0.00387455	0.00344019	0.000642863	0.00632439	0	0	0	0	0
0	0	0	0	0.000941113	0	0.000403334	0	0	0	0	0	0.00524334	0	0.000268889	0	0	0	0	0	0	0.000537779	0.00201667	0	0	0	0.000537779	0	0	0.199919	0.0118311	0.770906	0.00443668	0	0	0	0	0	0	0	0	0.00121	0	0	0	0	0	0	0	0
0	0	0	0	0	0	0	0	0	0	0	0	0	0	0	0	0	0	0	0	0	0	0	0	0.000316972	0	0	0	4.52817e-05	0.889422	0.00199239	0.000135845	0.108087	0	0	0	0	0	0	0	0	0	0	0	0	0	0	0	0	0
0.00224352	0.000407914	0	0	0.00305935	0	0.0241689	0	0	0	0	0	0	0	0.0252906	0.01907	0	0	0	0	0.0195798	0	0	0	0.0976953	0.00336529	0	0	0	0.000509892	0	0.221497	0	0	0.00295737	0.0997349	0	0	0.0101978	0.0130532	0	0.0100959	0	0.00928003	0.10565	0	0	0	0.000509892	0.238527
0	0.000495376	0	0	0	0	0	0	0	0	0	0	0	0	0	0	0	0	0	0	0	0	0	0	0.303666	0	0	0	0	0.61245	0.00264201	0.0799207	0	0	0	0	0	0	0	0	0	0	0	0	0	0	0	0	0	0
3.98716e-05	0.0848202	0	0	0.0590764	0	0.0487098	3.32263e-05	0	1.32905e-05	0	0	0	0	0.0780088	5.98074e-05	0	3.32263e-05	0	9.9679e-05	1.99358e-05	0	0.000106324	0.000119615	0.167335	1.99358e-05	0	0.000724334	0	0.000578138	3.98716e-05	0.0481848	0.000232584	0	0	0.000352199	0	0	8.63885e-05	1.32905e-05	0	0.00213313	0.0402238	0	0.16368	0	0	0	0	8.63885e-05
0	0.00142893	0	0	0.0100025	0	0.0615281	0	0	0	0	0	0	0	0.00773304	0.0238716	0	0	0	0	0.0318568	0	0.000420274	0	0.0701858	0	0	0.000420274	0	0	0	0.000336219	0	0	0	0.137093	0	0.0078171	0.00294192	0.0128604	0	0.000924603	0.00403463	0.019921	0.210894	0	0	0	0	0
0	0	0	0	0	0	0	0	0	0	0	0	0	9.52653e-05	0.000381061	0	0	0	0	0	0	0	0.000142898	0	0	0	0	0	0	0	0	0.996809	0	0.000142898	0	0	0	0	0	0	0	0.000238163	0	9.52653e-05	0.000476327	0	0	0	0	0
0	0.000669195	0	0	0.00490743	0	0.0318983	0	0	0	0	0	0	0	0.0124916	0.0236449	0	0	0	0	0	0	0.00535356	0	0.570823	0.00133839	0	0	0	0.00289984	0	0.0363596	0	0	0	0.0782958	0	0	0	0	0	0.00312291	0	0	0.0794111	0	0	0	0	0
0	0	0	0	0	0	0	0	0	0	0	0	0	0	0.000480654	0	0	0	0	0	0	0	0	0	0.378274	0	0.000720981	0	0	0.605383	0.000480654	0	0	0	0	0	0	0	0	0	0	0	0	0	0	0	0	0	0	0
0.00266805	0.0169646	0	0	0	0	0	0	0	0	0	0	0	0.000424999	0.000153472	0	0	0	0	0	0	0	0	0	0.294855	9.44443e-05	0.000141666	0	0	0.00370694	0.00580833	0.646873	0.00968054	0	0	0	0	0	0	0	0	0	0	0	0.000543055	0	0	0	0	0
0	0	0	0	0	0	0	0	0	0	0	0	0	0.00059976	0	0	0	0	0	0	0	0	0.00039984	0	0.00159936	0.00059976	0.0029988	0	0	0.419632	0.079968	0.472411	0.00139944	0	0	0.00059976	0	0	0	0	0	0	0	0	0	0	0	0	0	0
0	0.00138632	0	0	0.000462107	0	0.00723968	0	0	0	0	0	0	0	0.000770179	0.00308071	0	0	0	0	0.00261861	0	0.000770179	0	0.0896488	0	0.000308071	0	0	0.464264	0.0106285	0.354282	0.017098	0	0	0.0357363	0	0	0	0	0	0.000462107	0	0	0.00600739	0	0	0	0	0
0	0	0	0	0	0	0	0	0	0	0	0	0	0	0	0	0	0	0	0	0	0	0	0	0	0	0	0	0	0.680548	0.0144364	0.263002	0.0410883	0	0	0	0	0	0	0	0	0	0	0	0	0	0	0	0	0
0	0	0	0	0	0	0	0	0	0	0	0	0	0	0	0	0	0	0	0	0	0	0	0	0	0	0.00117986	0	0	0.998558	0	0	0	0	0	0	0	0	0	0	0	0	0	0	0	0	0	0	0	0
0	0	0	0	0	0	0	0	0	0	0	0	0	0	0	0	0	0	0	0	0	0	0	0	0	0	0	0	0	0	0.000139704	0.974993	0.0248673	0	0	0	0	0	0	0	0	0	0	0	0	0	0	0	0	0
[truncated: 11 more columns]
